# Supplementary material for: Single Cell RNA-Sequencing of Pluripotent States Unlocks Modular Transcriptional Variation
Source: Cell Stem Cell. 2015 Oct 1;17(4):471–85. doi: 10.1016/j.stem.2015.09.011 (PMC4595712; doi:10.1016/j.stem.2015.09.011)
Supplement: Table S1. Enriched Gene Ontology Categories in Each Condition, Related to Figure 4 — Results of Gene Ontology analysis of differentially expressed genes in three comparisons: serum with 2i, 2i with a2i, and serum with a2i. [file mmc2.xlsx]

## Sheet: 2i vs serum bulk
Ensembl Gene ID	Associated Gene Name	baseMean	baseMean 2i	baseMean serum	foldChange	log2FoldChange	pval	padj
ENSMUSG00000030523	Trpm1	3236.95	9697.2	6.82363	0.00070367	-10.4728	6.27702e-24	1.59882e-19
ENSMUSG00000042102	Dmgdh	534.542	1592.34	5.64181	0.00354309	-8.14078	5.48335e-16	6.98332e-12
ENSMUSG00000074365	Crxos1	649.22	1927.46	10.1018	0.005241	-7.57594	5.16494e-15	3.28891e-11
ENSMUSG00000026222	Sp100	317.647	948.748	2.09636	0.00220961	-8.822	3.95176e-15	3.28891e-11
ENSMUSG00000043391	2510009E07Rik	520.822	1544.63	8.91999	0.00577485	-7.436	2.91629e-14	1.41259e-10
ENSMUSG00000064294	Aox3	602.446	1784.31	11.5133	0.00645254	-7.27592	3.32753e-14	1.41259e-10
ENSMUSG00000075304	Sp5	2061.22	6034.26	74.7014	0.0123796	-6.3359	1.15871e-13	4.21623e-10
ENSMUSG00000048528	Nkx1-2	428.747	1268.33	8.95755	0.0070625	-7.1456	1.71289e-13	5.45364e-10
ENSMUSG00000040483	Xaf1	775.158	2272.56	26.4594	0.011643	-6.42439	6.47951e-13	1.83377e-09
ENSMUSG00000004359	Spic	430.296	1266.11	12.3903	0.00978615	-6.67504	2.09063e-12	5.32503e-09
ENSMUSG00000097768	2310043M15Rik	697.521	2040.64	25.9624	0.0127227	-6.29645	2.56476e-12	5.93882e-09
ENSMUSG00000078508	Gm13128	195.967	582.564	2.66848	0.00458058	-7.77025	4.0607e-12	7.95616e-09
ENSMUSG00000068327	Tlx2	177.818	528.192	2.63091	0.00498098	-7.64935	3.82103e-12	7.95616e-09
ENSMUSG00000025085	Ablim1	2034.12	5923.29	89.538	0.0151163	-6.04776	7.38853e-12	1.34424e-08
ENSMUSG00000036218	Pdzrn4	399.222	1168.46	14.6037	0.0124982	-6.32213	8.311e-12	1.41126e-08
ENSMUSG00000070509	Rgma	868.651	2538.87	33.5417	0.0132113	-6.24209	9.10944e-12	1.45017e-08
ENSMUSG00000039269	2300002M23Rik	164.324	488.244	2.36364	0.00484109	-7.69045	1.44675e-11	2.16766e-08
ENSMUSG00000058755	Osm	578.971	1688.88	24.0163	0.0142203	-6.13591	1.58589e-11	2.24412e-08
ENSMUSG00000052316	Lrrc15	1385.04	4026.91	64.1144	0.0159215	-5.97288	1.80419e-11	2.41866e-08
ENSMUSG00000019817	Plagl1	2080.05	6042.02	99.059	0.016395	-5.9306	2.33983e-11	2.97989e-08
ENSMUSG00000050328	Hoxc12	90.0846	269.644	0.304846	0.00113055	-9.78876	3.32765e-11	4.03613e-08
ENSMUSG00000024619	Cdx1	868.275	2508.91	47.9575	0.0191149	-5.70916	5.83841e-11	6.75955e-08
ENSMUSG00000070637	Gm694	100.464	298.495	1.4491	0.00485468	-7.68641	6.52755e-11	7.22884e-08
ENSMUSG00000042118	Bhmt2	182.225	537.069	4.80241	0.00894189	-6.80521	1.25596e-10	1.33294e-07
ENSMUSG00000027210	Meis2	860.364	2482.28	49.4066	0.0199037	-5.65082	1.30973e-10	1.3344e-07
ENSMUSG00000045092	S1pr1	336.796	977.598	16.3952	0.0167709	-5.8979	1.45274e-10	1.42318e-07
ENSMUSG00000037833	Sh2d4b	331.705	960.954	17.08	0.017774	-5.81409	1.51321e-10	1.42752e-07
ENSMUSG00000030088	Aldh1l1	1306.48	3749.49	84.9696	0.0226616	-5.46361	2.42748e-10	2.20823e-07
ENSMUSG00000000416	Cttnbp2	261.848	763.437	11.0539	0.0144791	-6.10988	3.42225e-10	3.00579e-07
ENSMUSG00000031558	Slit2	1221.76	3510.92	77.1809	0.0219831	-5.50746	4.8444e-10	4.11306e-07
ENSMUSG00000068323	Slc4a5	898.929	2575.49	60.6484	0.0235483	-5.40823	6.41442e-10	5.27038e-07
ENSMUSG00000002033	Cd3g	82.317	246.341	0.304846	0.0012375	-9.65836	8.50098e-10	6.76652e-07
ENSMUSG00000027947	Il6ra	281.455	814.48	14.9418	0.0183452	-5.76846	1.20075e-09	9.26798e-07
ENSMUSG00000028435	Aqp3	2248.59	6367.15	189.312	0.0297326	-5.07181	1.6914e-09	1.26711e-06
ENSMUSG00000037578	Pkd2l1	93.0667	276.302	1.4491	0.00524461	-7.57495	1.85081e-09	1.34692e-06
ENSMUSG00000033209	Ttc28	1219	3472.08	92.4608	0.0266298	-5.23082	3.02717e-09	2.1418e-06
ENSMUSG00000041261	Car8	618.103	1737.71	58.302	0.0335511	-4.8975	4.10183e-09	2.82372e-06
ENSMUSG00000074768	Bhmt	112.947	332.894	2.97333	0.00893176	-6.80684	4.29921e-09	2.88172e-06
ENSMUSG00000052942	Glis3	383.308	1096.33	26.7975	0.0244429	-5.35444	4.81896e-09	3.14727e-06
ENSMUSG00000044734	Serpinb1a	301.307	854.428	24.7473	0.0289636	-5.10961	4.98722e-09	3.17574e-06
ENSMUSG00000032094	Cd3d	60.2908	180.872	0	0	#NAME?	6.1783e-09	3.83823e-06
ENSMUSG00000026418	Tnni1	191.788	551.494	11.9352	0.0216415	-5.53005	6.59076e-09	3.99698e-06
ENSMUSG00000021624	Cd180	62.8915	187.53	0.572125	0.00305084	-8.35658	7.99813e-09	4.52712e-06
ENSMUSG00000040728	Esrp1	2033.28	28.8508	3035.49	105.213	6.71717	7.9627e-09	4.52712e-06
ENSMUSG00000030134	Rasgef1a	213.058	613.634	12.7703	0.0208109	-5.58652	7.84565e-09	4.52712e-06
ENSMUSG00000035158	Mitf	1373.96	3848.25	136.819	0.0355536	-4.81386	9.33185e-09	5.16721e-06
ENSMUSG00000025932	Eya1	491.85	1392.61	41.472	0.0297802	-5.0695	1.20965e-08	6.55553e-06
ENSMUSG00000026443	Lrrn2	586.602	1657.81	50.9974	0.0307619	-5.02271	1.41358e-08	7.50111e-06
ENSMUSG00000030897	Cnga4	132.108	382.828	6.74849	0.017628	-5.82599	1.56121e-08	8.11542e-06
ENSMUSG00000022240	Ctnnd2	668.517	1869.75	67.8982	0.036314	-4.78333	1.68211e-08	8.569e-06
ENSMUSG00000025401	Myo1a	231.939	663.568	16.1236	0.0242983	-5.363	2.10043e-08	1.00959e-05
ENSMUSG00000030413	Pglyrp1	229.748	646.924	21.16	0.0327087	-4.93418	2.10075e-08	1.00959e-05
ENSMUSG00000052026	Slc6a7	232.575	665.788	15.969	0.0239852	-5.38171	2.03692e-08	1.00959e-05
ENSMUSG00000050211	Pla2g4e	242.849	687.981	20.283	0.029482	-5.08402	2.39365e-08	1.12905e-05
ENSMUSG00000022330	Osr2	129.19	377.28	5.14482	0.0136366	-6.19637	2.88196e-08	1.33466e-05
ENSMUSG00000071235	Vrtn	736.092	9.98682	1099.14	110.06	6.78214	3.28059e-08	1.49214e-05
ENSMUSG00000018604	Tbx3	4348.53	12061.9	491.875	0.0407794	-4.61602	4.47924e-08	2.00159e-05
ENSMUSG00000059146	Ntrk3	67.7616	200.846	1.21939	0.00607125	-7.36379	4.6506e-08	2.04233e-05
ENSMUSG00000051029	Serpinb1b	75.3354	220.82	2.59335	0.0117442	-6.41191	5.33991e-08	2.3053e-05
ENSMUSG00000001655	Hoxc13	291.7	814.48	30.3097	0.0372136	-4.74803	5.88916e-08	2.50005e-05
ENSMUSG00000075023	Accsl	1269.31	3476.52	165.697	0.0476618	-4.39102	6.10239e-08	2.53699e-05
ENSMUSG00000042842	Serpinb6b	89.7839	261.877	3.7376	0.0142724	-6.13063	6.17538e-08	2.53699e-05
ENSMUSG00000039116	Gpr126	204.697	583.674	15.2091	0.0260575	-5.26216	7.07425e-08	2.86013e-05
ENSMUSG00000026235	Epha4	2317.8	6408.21	272.597	0.0425388	-4.55508	8.5938e-08	3.36758e-05
ENSMUSG00000031101	Sash3	73.2963	216.381	1.75394	0.00810581	-6.94683	8.53247e-08	3.36758e-05
ENSMUSG00000049037	Clec4a1	56.0554	167.557	0.304846	0.00181936	-9.10235	9.00769e-08	3.4244e-05
ENSMUSG00000022871	Fetub	1642.14	4478.53	223.949	0.0500049	-4.32179	8.93322e-08	3.4244e-05
ENSMUSG00000034416	Pkd1l2	161.696	457.174	13.9564	0.0305275	-5.03374	1.05754e-07	3.96127e-05
ENSMUSG00000000730	Dnmt3l	8933.03	255.219	13271.9	52.0022	5.7005	1.34547e-07	4.96674e-05
ENSMUSG00000010760	Phlda2	1593.21	33.2894	2373.17	71.2889	6.15561	1.66204e-07	6.04771e-05
ENSMUSG00000023484	Prph	532.65	8.87717	794.537	89.5034	6.48387	1.73235e-07	6.21476e-05
ENSMUSG00000073568	Arl14epl	1235.83	3377.76	164.869	0.0488103	-4.35667	1.85228e-07	6.55269e-05
ENSMUSG00000024451	Arap3	241.241	1.10965	361.307	325.605	8.34698	2.06667e-07	7.21097e-05
ENSMUSG00000074207	Adh1	40.3171	120.951	0	0	#NAME?	2.28838e-07	7.63986e-05
ENSMUSG00000052157	Gm650	43.2762	129.829	0	0	#NAME?	2.25155e-07	7.63986e-05
ENSMUSG00000021095	Gsc	144.927	411.679	11.5509	0.028058	-5.15544	2.31447e-07	7.63986e-05
ENSMUSG00000051343	Rab11fip5	2127.31	5795.68	293.127	0.0505768	-4.30538	2.33956e-07	7.63986e-05
ENSMUSG00000030222	Rerg	365.996	990.914	53.5371	0.054028	-4.21015	2.25767e-07	7.63986e-05
ENSMUSG00000022040	Ephx2	3183.9	8478.81	536.452	0.0632698	-3.98234	2.52631e-07	8.01428e-05
ENSMUSG00000022231	Sema5a	587.461	1623.41	69.4846	0.0428016	-4.54619	2.54861e-07	8.01428e-05
ENSMUSG00000026380	Tfcp2l1	23010.7	62868.1	3082.03	0.0490237	-4.35038	2.4905e-07	8.01428e-05
ENSMUSG00000020774	Aspa	431.077	1168.46	62.3863	0.053392	-4.22723	2.5961e-07	8.06406e-05
ENSMUSG00000061576	Dpp6	558.443	1529.09	73.1181	0.047818	-4.3863	2.84386e-07	8.72721e-05
ENSMUSG00000002847	Pla1a	417.161	1131.84	59.8219	0.0528537	-4.24185	2.92351e-07	8.86485e-05
ENSMUSG00000035964	Tmem59l	338.002	4.43858	504.783	113.726	6.82942	3.84736e-07	0.00011529
ENSMUSG00000033220	Rac2	52.2862	150.912	2.97333	0.0197024	-5.66548	3.99658e-07	0.000118368
ENSMUSG00000029859	Epha1	494.837	11.0965	736.707	66.3912	6.05292	4.3381e-07	0.000127006
ENSMUSG00000060459	Kng2	77.233	224.149	3.77516	0.0168422	-5.89177	4.45497e-07	0.000128187
ENSMUSG00000021998	Lcp1	240.326	659.13	30.9237	0.046916	-4.41378	4.56545e-07	0.000128187
ENSMUSG00000005397	Nid1	10672	28836.4	1589.75	0.0551302	-4.18101	4.57972e-07	0.000128187
ENSMUSG00000078509	Pramef17	74.2894	218.6	2.13393	0.00976177	-6.67864	4.48899e-07	0.000128187
ENSMUSG00000032315	Cyp1a1	330.619	882.169	54.8445	0.0621701	-4.00763	4.7034e-07	0.000130218
ENSMUSG00000052776	Oas1a	494.949	1329.36	77.7456	0.0584837	-4.09582	4.8544e-07	0.000132953
ENSMUSG00000032419	Tbx18	66.8898	194.188	3.24061	0.016688	-5.90505	4.91066e-07	0.000133063
ENSMUSG00000001249	Hpn	340.462	5.54823	507.919	91.5461	6.51643	5.10652e-07	0.000136914
ENSMUSG00000039349	C130074G19Rik	1290.64	3487.62	192.155	0.0550965	-4.1819	5.52163e-07	0.000146502
ENSMUSG00000021185	9030617O03Rik	602.228	1643.39	81.6495	0.0496837	-4.33108	5.74796e-07	0.000150934
ENSMUSG00000035357	Pdzrn3	417.343	1142.94	54.5472	0.0477255	-4.3891	6.70844e-07	0.000174358
ENSMUSG00000031925	Maml2	415.172	1134.06	55.729	0.0491412	-4.34692	7.07015e-07	0.000181903
ENSMUSG00000027296	Itpka	973.971	2625.42	148.245	0.056465	-4.1465	7.58046e-07	0.000192664
ENSMUSG00000024565	Sall3	1115.81	3038.21	154.612	0.0508891	-4.2965	7.63968e-07	0.000192664
ENSMUSG00000060180	Myh13	325.667	894.375	41.3132	0.0461922	-4.43621	8.03799e-07	0.000200721
ENSMUSG00000029095	Ablim2	213.205	591.441	24.0872	0.0407262	-4.6179	8.19056e-07	0.000202545
ENSMUSG00000043943	Naalad2	124.51	352.867	10.3315	0.0292787	-5.094	8.49124e-07	0.000207962
ENSMUSG00000081766	2210409E12Rik	188.961	514.876	26.0043	0.050506	-4.3074	8.8581e-07	0.000214881
ENSMUSG00000034607	Pof1b	143.437	396.144	17.0843	0.0431265	-4.53528	9.17625e-07	0.000220498
ENSMUSG00000042988	Notum	1530.51	4120.12	235.702	0.0572077	-4.12765	1.03401e-06	0.000246142
ENSMUSG00000025215	Tlx1	64.8256	189.75	2.36364	0.0124566	-6.32694	1.08526e-06	0.00025595
ENSMUSG00000032271	Nnmt	173.313	481.586	19.1764	0.0398192	-4.65039	1.12438e-06	0.000262744
ENSMUSG00000030956	Fam53b	1619.61	4346.48	256.177	0.058939	-4.08463	1.17849e-06	0.000272885
ENSMUSG00000038668	Lpar1	899.35	2362.44	167.806	0.0710311	-3.81541	1.32723e-06	0.000304558
ENSMUSG00000075394	Hoxc4	85.9577	240.793	8.54	0.0354661	-4.81741	1.42231e-06	0.000320599
ENSMUSG00000035934	Pknox2	303.486	817.809	46.3249	0.0566451	-4.1419	1.41628e-06	0.000320599
ENSMUSG00000033022	Cdo1	1375.89	3624.1	251.778	0.0694731	-3.8474	1.45259e-06	0.000324552
ENSMUSG00000027317	Ppp1r14d	198.608	538.178	28.823	0.0535567	-4.22279	1.50504e-06	0.000333346
ENSMUSG00000046312	AI464131	1412.65	3763.92	237.014	0.06297	-3.98919	1.73437e-06	0.000380828
ENSMUSG00000049625	Tifab	33.6593	100.978	0	0	#NAME?	1.90359e-06	0.000414414
ENSMUSG00000031844	Hsd17b2	41.63	124.28	0.304846	0.00245289	-8.6713	1.98905e-06	0.000429328
ENSMUSG00000045312	Lhfpl2	665.843	1756.57	120.479	0.0685876	-3.86591	2.02267e-06	0.000429328
ENSMUSG00000030020	Prickle2	626.408	1688.88	95.1712	0.0563516	-4.1494	2.01218e-06	0.000429328
ENSMUSG00000044033	Ccdc141	899.563	2402.38	148.152	0.0616688	-4.01931	2.07988e-06	0.000436775
ENSMUSG00000026365	Cfh	91.6977	258.548	8.27272	0.0319969	-4.96592	2.09205e-06	0.000436775
ENSMUSG00000033213	AA467197	200.055	548.165	26	0.0474309	-4.39803	2.21803e-06	0.000448376
ENSMUSG00000040601	Nlrp4a	81.0781	230.806	6.21394	0.0269227	-5.21503	2.2144e-06	0.000448376
ENSMUSG00000041583	Obox6	52.6079	154.241	1.79151	0.011615	-6.42786	2.20748e-06	0.000448376
ENSMUSG00000021359	Tfap2a	324.71	876.62	48.7551	0.0556171	-4.16833	2.18263e-06	0.000448376
ENSMUSG00000091387	Gcnt4	104.309	282.96	14.9836	0.0529533	-4.23914	2.57827e-06	0.000517096
ENSMUSG00000026980	Ly75	5882.43	15518.4	1064.45	0.0685927	-3.8658	2.62907e-06	0.000523165
ENSMUSG00000044034	Npb	53.7657	155.35	2.97333	0.0191395	-5.7073	2.73718e-06	0.000540454
ENSMUSG00000051314	Ffar2	42.573	126.5	0.609693	0.00481972	-7.69683	3.2737e-06	0.000641419
ENSMUSG00000029098	Acox3	1013.1	2670.92	184.192	0.068962	-3.85806	3.43906e-06	0.000668673
ENSMUSG00000038648	Creb3l2	1197.03	3173.59	208.754	0.0657787	-3.92624	3.58398e-06	0.000691572
ENSMUSG00000034777	Vax2	105.324	292.947	11.5133	0.0393018	-4.66926	3.61205e-06	0.000691749
ENSMUSG00000057098	Ebf1	546.571	1468.06	85.825	0.0584615	-4.09637	3.78592e-06	0.000719636
ENSMUSG00000024867	Pip5k1b	699.934	1853.11	123.347	0.0665622	-3.90915	4.07487e-06	0.00076317
ENSMUSG00000003418	St8sia6	328.161	872.182	56.1508	0.0643797	-3.95725	4.05942e-06	0.00076317
ENSMUSG00000031662	Snx20	117.922	326.236	13.7643	0.0421911	-4.56692	4.2561e-06	0.000791292
ENSMUSG00000068154	Insm1	268.282	6.65788	399.095	59.9433	5.90553	4.34443e-06	0.000801862
ENSMUSG00000040856	Dlk1	153.945	1.10965	230.363	207.601	7.69767	4.48928e-06	0.000822636
ENSMUSG00000055322	Tns1	690.13	1848.67	110.86	0.0599674	-4.05968	4.83565e-06	0.000879778
ENSMUSG00000027452	Acss1	1007.14	2644.29	188.568	0.0713115	-3.80972	4.8894e-06	0.000883247
ENSMUSG00000047414	Flrt2	155.107	422.775	21.2727	0.0503169	-4.31281	4.96047e-06	0.000885896
ENSMUSG00000024247	Pkdcc	462.333	17.7543	684.622	38.5608	5.26906	4.97362e-06	0.000885896
ENSMUSG00000028558	Calr4	139.024	375.06	21.0054	0.0560055	-4.15829	6.21709e-06	0.00109264
ENSMUSG00000055235	Wdr86	610.884	27.7412	902.455	32.5313	5.02375	6.22013e-06	0.00109264
ENSMUSG00000031530	Dusp4	889.99	28.8508	1320.56	45.772	5.51639	6.29272e-06	0.00109782
ENSMUSG00000068079	Tcf15	1813.62	103.197	2668.83	25.8615	4.69273	6.44737e-06	0.00111715
ENSMUSG00000032500	Dclk3	66.486	186.421	6.51878	0.0349681	-4.83781	6.49931e-06	0.00111854
ENSMUSG00000034714	Ttyh2	1053.33	2753.03	203.472	0.0739084	-3.75812	6.7654e-06	0.00115652
ENSMUSG00000028841	Cnksr1	164.402	2.21929	245.493	110.618	6.78944	6.82567e-06	0.00115904
ENSMUSG00000032517	Mobp	353.563	933.212	63.7387	0.0683003	-3.87196	6.9399e-06	0.00117064
ENSMUSG00000028294	1700003M02Rik	91.8739	256.328	9.64668	0.0376341	-4.73182	7.0848e-06	0.00118722
ENSMUSG00000090125	Pou3f1	918.945	45.4955	1355.67	29.7979	4.89714	7.30634e-06	0.00121634
ENSMUSG00000019989	Enpp3	3335.71	206.394	4900.36	23.7427	4.56941	7.77254e-06	0.00128555
ENSMUSG00000073481	Marc2	4754.78	12015.2	1124.54	0.0935927	-3.41746	7.96241e-06	0.00130846
ENSMUSG00000085794	Vax2os	175.099	468.271	28.5139	0.0608919	-4.03761	8.10693e-06	0.00132366
ENSMUSG00000000120	Ngfr	1056.62	2763.02	203.422	0.073623	-3.7637	8.27278e-06	0.00134214
ENSMUSG00000034258	Mfsd7c	305.699	795.616	60.7407	0.0763443	-3.71134	8.36492e-06	0.0013485
ENSMUSG00000087107	AI662270	94.8445	264.096	10.2188	0.0386936	-4.69176	8.44376e-06	0.00135265
ENSMUSG00000001555	Fkbp10	623.465	31.0701	919.662	29.5996	4.88751	9.09854e-06	0.00144843
ENSMUSG00000058794	Nfe2	78.1266	216.381	8.99942	0.0415906	-4.5876	9.49797e-06	0.00149335
ENSMUSG00000006342	Susd2	1565.98	4056.87	320.53	0.0790093	-3.66183	9.4857e-06	0.00149335
ENSMUSG00000001270	Ckb	23931	59699	6046.97	0.101291	-3.30342	9.82777e-06	0.00153498
ENSMUSG00000021765	Fst	473.916	1195.09	113.33	0.0948298	-3.39852	9.88324e-06	0.00153498
ENSMUSG00000004113	Cacna1b	153.811	2.21929	229.606	103.459	6.69292	1.03209e-05	0.00159323
ENSMUSG00000052013	Btla	37.8473	106.526	3.50789	0.0329298	-4.92446	1.0698e-05	0.00161686
ENSMUSG00000029121	Crmp1	2035.76	128.719	2989.29	23.2234	4.53751	1.07492e-05	0.00161686
ENSMUSG00000020583	Matn3	235.117	6.65788	349.347	52.4712	5.71345	1.0649e-05	0.00161686
ENSMUSG00000025212	Sfxn3	728.832	1893.06	146.72	0.0775045	-3.68958	1.05626e-05	0.00161686
ENSMUSG00000037762	Slc16a9	191.759	507.108	34.0849	0.0672142	-3.89509	1.07913e-05	0.00161686
ENSMUSG00000057337	Chst3	318.112	845.55	54.3926	0.064328	-3.95841	1.11145e-05	0.0016364
ENSMUSG00000022900	Ildr1	1773.19	4540.67	389.444	0.0857679	-3.54342	1.09935e-05	0.0016364
ENSMUSG00000053062	Jam2	7078.29	17982.9	1625.97	0.0904175	-3.46725	1.10968e-05	0.0016364
ENSMUSG00000026463	Atp2b4	507.398	1309.38	106.405	0.0812639	-3.62124	1.21459e-05	0.00177798
ENSMUSG00000032470	Mras	1132.91	2911.71	243.508	0.0836306	-3.57983	1.23599e-05	0.00179896
ENSMUSG00000051375	Pcdh1	289.306	11.0965	428.411	38.6078	5.27082	1.25875e-05	0.00182168
ENSMUSG00000029313	Aff1	5096.56	13204.8	1042.44	0.0789442	-3.66302	1.29993e-05	0.00187065
ENSMUSG00000015134	Aldh1a3	95.1228	264.096	10.6364	0.0402746	-4.63398	1.37993e-05	0.00197462
ENSMUSG00000005672	Kit	6633.88	17054.2	1423.75	0.0834839	-3.58236	1.454e-05	0.00206898
ENSMUSG00000024084	Qpct	301.196	768.985	67.3014	0.0875198	-3.51425	1.49938e-05	0.0021217
ENSMUSG00000003657	Calb2	81.9244	215.271	15.2509	0.0708451	-3.81919	1.5113e-05	0.00212676
ENSMUSG00000030669	Calca	684.057	39.9473	1006.11	25.186	4.65455	1.55938e-05	0.00218236
ENSMUSG00000025931	Paqr8	677.716	1756.57	138.289	0.0787266	-3.66701	1.58765e-05	0.00220978
ENSMUSG00000060613	Cyp2c70	25.8917	77.6752	0	0	#NAME?	1.62605e-05	0.00224316
ENSMUSG00000031073	Fgf15	145.537	2.21929	217.196	97.8671	6.61275	1.62924e-05	0.00224316
ENSMUSG00000021591	Glrx	607.676	1551.29	135.871	0.0875864	-3.51315	1.72903e-05	0.00236775
ENSMUSG00000061517	Sox21	658.313	1705.53	134.706	0.0789819	-3.66233	1.74976e-05	0.00238333
ENSMUSG00000001930	Vwf	831.715	2154.93	170.105	0.0789377	-3.66314	1.84347e-05	0.0024976
ENSMUSG00000086475	Gm12139	47.9892	138.706	2.63091	0.0189676	-5.72032	1.86458e-05	0.00251284
ENSMUSG00000078706	Gm53	577.493	1499.13	116.674	0.0778274	-3.68358	1.9639e-05	0.00263276
ENSMUSG00000063296	Tmem117	235.257	610.305	47.7321	0.0782102	-3.6765	1.98765e-05	0.00265066
ENSMUSG00000006056	Calcoco2	2605.96	6458.14	679.87	0.105273	-3.24779	2.03255e-05	0.00268244
ENSMUSG00000027070	Lrp2	2791.96	205.285	4085.3	19.9007	4.31475	2.02453e-05	0.00268244
ENSMUSG00000081297	Gm12209	36.1184	106.526	0.914539	0.00858513	-6.86394	2.06241e-05	0.00270782
ENSMUSG00000053613	4732444A12Rik	203.83	541.507	34.9908	0.0646174	-3.95193	2.19963e-05	0.0028585
ENSMUSG00000002104	Rapsn	177.898	468.271	32.7109	0.0698547	-3.8395	2.1927e-05	0.0028585
ENSMUSG00000050671	Ism2	527.068	1360.43	110.389	0.0811428	-3.62339	2.2245e-05	0.00287615
ENSMUSG00000076435	Acsf2	2220	5691.38	484.312	0.0850958	-3.55477	2.26792e-05	0.00291748
ENSMUSG00000033576	Apol6	135.848	350.648	28.4474	0.0811279	-3.62366	2.3177e-05	0.00296654
ENSMUSG00000032561	Acpp	85.4944	236.355	10.0642	0.0425811	-4.55364	2.36409e-05	0.00301079
ENSMUSG00000021732	Fgf10	145.332	391.705	22.1454	0.0565359	-4.14469	2.37736e-05	0.00301262
ENSMUSG00000007480	Mc5r	62.4058	175.324	5.94666	0.0339181	-4.8818	2.41691e-05	0.00304758
ENSMUSG00000081683	Fzd10	1497.67	3788.33	352.339	0.0930065	-3.42652	2.45748e-05	0.00308347
ENSMUSG00000022208	Jph4	167.382	4.43858	248.854	56.066	5.80905	2.47838e-05	0.00309445
ENSMUSG00000069806	Cacng7	2185.14	163.118	3196.16	19.5941	4.29235	2.5107e-05	0.00311951
ENSMUSG00000027375	Mal	261.364	653.582	65.2555	0.0998429	-3.3242	2.528e-05	0.00312576
ENSMUSG00000041722	Khdc1c	26.6315	79.8945	0	0	#NAME?	2.60329e-05	0.0032033
ENSMUSG00000040026	Saa3	142.228	375.06	25.8122	0.0688213	-3.861	2.70215e-05	0.00330896
ENSMUSG00000028532	Cachd1	1501.04	3831.61	335.751	0.0876266	-3.51249	2.7436e-05	0.00333047
ENSMUSG00000024921	Smarca2	315.74	814.48	66.3696	0.0814871	-3.61728	2.74586e-05	0.00333047
ENSMUSG00000022436	Sh3bp1	2452.11	6200.7	577.819	0.093186	-3.42374	2.88962e-05	0.00348823
ENSMUSG00000026305	Lrrfip1	1349.11	96.5392	1975.39	20.4621	4.35488	2.90943e-05	0.00349557
ENSMUSG00000087283	Gm13580	135.532	353.977	26.3091	0.0743244	-3.75002	2.95381e-05	0.00351572
ENSMUSG00000001700	Gramd3	457.003	25.5219	672.744	26.3595	4.72025	2.94655e-05	0.00351572
ENSMUSG00000078815	Cacng6	426.514	24.4122	627.566	25.707	4.68409	3.02141e-05	0.00357945
ENSMUSG00000034205	Loxl2	350.861	18.864	516.859	27.3992	4.77606	3.18611e-05	0.0037571
ENSMUSG00000051457	Spn	150.427	4.43858	223.421	50.3362	5.65352	3.24732e-05	0.00380877
ENSMUSG00000031997	Trpc6	43.1692	125.39	2.05879	0.0164191	-5.92848	3.25983e-05	0.00380877
ENSMUSG00000029084	Cd38	923.738	2298.08	236.569	0.102942	-3.2801	3.2801e-05	0.00381495
ENSMUSG00000078302	Foxd1	59.9148	165.337	7.20361	0.0435692	-4.52055	3.3265e-05	0.00385133
ENSMUSG00000055994	Nod2	83.3232	227.477	11.2461	0.0494381	-4.33823	3.40422e-05	0.00392348
ENSMUSG00000048612	Myof	2578.96	6480.33	628.27	0.0969502	-3.36661	3.42846e-05	0.00393362
ENSMUSG00000035226	Rims4	389.258	9.98682	578.893	57.9657	5.85713	3.56089e-05	0.00406724
ENSMUSG00000042414	Prdm14	1624.47	4122.34	375.544	0.0910999	-3.45641	3.59048e-05	0.00408273
ENSMUSG00000047485	Klhl34	103.811	281.85	14.7915	0.05248	-4.25209	3.61188e-05	0.00408881
ENSMUSG00000033491	Prss35	568.213	1410.36	147.139	0.104327	-3.26081	3.67044e-05	0.00413671
ENSMUSG00000052117	D630039A03Rik	140.648	372.841	24.5509	0.0658481	-3.92471	3.83073e-05	0.00429835
ENSMUSG00000028836	Slc30a2	820.098	2036.2	212.047	0.104138	-3.26343	3.86987e-05	0.00432322
ENSMUSG00000039157	Fam102a	2250.06	5668.07	541.061	0.0954577	-3.389	3.913e-05	0.00433339
ENSMUSG00000025978	Rftn2	36.1645	102.087	3.20304	0.0313754	-4.99422	3.90895e-05	0.00433339
ENSMUSG00000029205	Chrna9	236.647	11.0965	349.422	31.4895	4.9768	3.99288e-05	0.00438373
ENSMUSG00000031383	Dusp9	4620.32	391.705	6734.63	17.1931	4.10376	3.98645e-05	0.00438373
ENSMUSG00000023067	Cdkn1a	4118.6	10203.2	1076.3	0.105486	-3.24487	4.05258e-05	0.00443019
ENSMUSG00000034584	Exph5	85.583	237.464	9.64238	0.0406056	-4.62218	4.13242e-05	0.00449816
ENSMUSG00000030790	Adm	120.391	2.21929	179.477	80.8715	6.33756	4.42735e-05	0.00479868
ENSMUSG00000035131	Brinp3	28.3143	84.3331	0.304846	0.00361479	-8.11187	4.45497e-05	0.00480816
ENSMUSG00000021379	Id4	338.357	847.77	83.6504	0.0986711	-3.34123	4.51811e-05	0.00481509
ENSMUSG00000034845	Plvap	225.149	9.98682	332.729	33.3169	5.05818	4.50575e-05	0.00481509
ENSMUSG00000037455	Slc18b1	521.486	1312.71	125.874	0.0958884	-3.3825	4.4874e-05	0.00481509
ENSMUSG00000031750	Il34	126.707	329.565	25.2776	0.0766999	-3.70463	4.78838e-05	0.00508187
ENSMUSG00000026204	Ptprn	271.869	14.4254	400.59	27.7698	4.79544	5.10287e-05	0.00539316
ENSMUSG00000028709	Mob3c	409.024	1034.19	96.441	0.0932527	-3.42271	5.20651e-05	0.00547996
ENSMUSG00000051652	Lrrc3	96.5132	1.10965	144.215	129.965	7.02198	5.26296e-05	0.00551658
ENSMUSG00000023800	Tiam2	766.738	1905.26	197.476	0.103648	-3.27024	5.44928e-05	0.00568847
ENSMUSG00000042510	AA986860	189.643	478.258	45.3352	0.0947925	-3.39908	5.50356e-05	0.00572168
ENSMUSG00000068699	Flnc	1140.95	93.2103	1664.82	17.8609	4.15874	5.69801e-05	0.00587587
ENSMUSG00000027463	Slc52a3	518.533	1317.15	119.225	0.0905175	-3.46566	5.67626e-05	0.00587587
ENSMUSG00000038572	Bpifb5	66.5727	185.311	7.20361	0.0388731	-4.68508	5.82501e-05	0.00598245
ENSMUSG00000001128	Cfp	401.897	1010.89	97.4017	0.0963527	-3.37553	5.84834e-05	0.00598245
ENSMUSG00000092035	Peg10	14230.8	690.2	21001	30.4275	4.9273	5.98023e-05	0.0060929
ENSMUSG00000026674	Ddr2	74.0069	206.394	7.8133	0.0378562	-4.72333	6.13994e-05	0.00621249
ENSMUSG00000039891	Txlnb	201.011	521.534	40.7496	0.0781342	-3.6779	6.14639e-05	0.00621249
ENSMUSG00000064308	2410137M14Rik	190.867	487.135	42.7333	0.0877238	-3.51089	6.33592e-05	0.00634251
ENSMUSG00000028859	Csf3r	44.1372	127.609	2.4012	0.0188168	-5.73183	6.34828e-05	0.00634251
ENSMUSG00000053367	Gm6792	1068.7	2588.8	308.643	0.119222	-3.06827	6.34973e-05	0.00634251
ENSMUSG00000026123	Plekhb2	1781.84	4378.66	483.43	0.110406	-3.17911	6.39136e-05	0.00635915
ENSMUSG00000070327	Rnf213	3214.37	7991.67	825.715	0.103322	-3.27478	6.65529e-05	0.00659599
ENSMUSG00000033419	Snap91	186.573	474.929	42.3952	0.0892664	-3.48574	6.86412e-05	0.00677659
ENSMUSG00000033965	Slc16a2	117.407	2.21929	175.001	78.8546	6.30112	6.98213e-05	0.00686648
ENSMUSG00000003032	Klf4	9079.83	22462.6	2388.46	0.106331	-3.23337	7.15662e-05	0.00701101
ENSMUSG00000037005	Xpnpep2	84.8258	229.697	12.3903	0.053942	-4.21245	7.27626e-05	0.0071009
ENSMUSG00000039103	Nexn	195.226	8.87717	288.401	32.488	5.02183	7.43699e-05	0.00723006
ENSMUSG00000030041	M1ap	614.501	1531.31	156.095	0.101936	-3.29427	7.54597e-05	0.00728043
ENSMUSG00000060548	Tnfrsf19	1240.35	3024.9	348.077	0.115071	-3.11941	7.53506e-05	0.00728043
ENSMUSG00000025856	Pdgfa	2912.46	7139.46	798.961	0.111908	-3.15962	7.58895e-05	0.00729427
ENSMUSG00000021587	Pcsk1	248.512	616.963	64.2862	0.104198	-3.2626	7.62856e-05	0.00730477
ENSMUSG00000042312	S100a13	242.853	599.209	64.6748	0.107934	-3.21178	7.66296e-05	0.00731023
ENSMUSG00000066861	Oas1g	222.841	552.604	57.9595	0.104884	-3.25313	7.90032e-05	0.00750854
ENSMUSG00000016458	Wt1	227.483	12.2061	335.122	27.4553	4.77901	8.13258e-05	0.00770055
ENSMUSG00000025934	Gsta3	154.262	396.144	33.3206	0.0841124	-3.57154	8.60088e-05	0.00811382
ENSMUSG00000013766	Ly6g6e	326.877	797.836	91.3972	0.114556	-3.12587	8.65531e-05	0.00813503
ENSMUSG00000020674	Pxdn	1144.01	105.416	1663.31	15.7785	3.97989	8.82658e-05	0.00826551
ENSMUSG00000056602	Fry	815.022	2041.75	201.659	0.0987679	-3.33981	8.912e-05	0.00831493
ENSMUSG00000079014	Serpina3i	51.2187	138.706	7.47519	0.0538924	-4.21377	8.95456e-05	0.00832415
ENSMUSG00000063646	Jakmip1	1294.17	3200.22	341.147	0.106601	-3.22971	9.08046e-05	0.00841048
ENSMUSG00000042686	Jph1	428.411	32.1797	626.527	19.4696	4.28315	9.23391e-05	0.00852163
ENSMUSG00000035699	Slc51a	115.8	309.591	18.9048	0.0610637	-4.03354	9.54209e-05	0.00877424
ENSMUSG00000067276	Capn6	123.429	317.359	26.4637	0.0833874	-3.58403	9.57771e-05	0.00877532
ENSMUSG00000078234	Klhdc7a	255.746	651.362	57.938	0.088949	-3.49088	9.74114e-05	0.00882977
ENSMUSG00000002100	Mybpc3	49.6997	135.377	6.8612	0.0506822	-4.30238	9.71698e-05	0.00882977
ENSMUSG00000072720	Myo18b	80.8227	220.82	10.8242	0.0490183	-4.35054	9.69563e-05	0.00882977
ENSMUSG00000028581	Laptm5	3222.95	7882.93	892.962	0.113278	-3.14206	0.00010073	0.00909818
ENSMUSG00000031139	Mcf2	3403	8195.85	1006.57	0.122815	-3.02544	0.000102556	0.0092304
ENSMUSG00000002006	Pdzd4	5040.1	525.972	7297.16	13.8737	3.79428	0.00010293	0.00923145
ENSMUSG00000050967	Creg2	38.9338	112.074	2.36364	0.0210899	-5.5673	0.000106707	0.00947016
ENSMUSG00000026959	Grin1	293.756	746.792	67.238	0.0900358	-3.47336	0.000105994	0.00947016
ENSMUSG00000028825	Rhd	277.5	17.7543	407.373	22.945	4.52011	0.000106379	0.00947016
ENSMUSG00000039989	Cbx4	130.697	341.771	25.1606	0.0736183	-3.76379	0.000108153	0.00955791
ENSMUSG00000029826	Zc3hav1	3299.87	8052.7	923.46	0.114677	-3.12435	0.000108446	0.00955791
ENSMUSG00000024521	Pmaip1	2975.24	300.714	4312.5	14.3409	3.84206	0.000110643	0.00968453
ENSMUSG00000041912	Tdrkh	234.878	13.3158	345.66	25.9587	4.69815	0.000110468	0.00968453
ENSMUSG00000026208	Des	394.875	31.0701	576.778	18.5638	4.21442	0.000120003	0.0104031
ENSMUSG00000033826	Dnah8	3358.18	8215.82	929.355	0.113118	-3.1441	0.000120078	0.0104031
ENSMUSG00000022488	Nckap1l	408.757	1004.23	111.02	0.110552	-3.1772	0.000119547	0.0104031
ENSMUSG00000000142	Axin2	1881.66	4648.31	498.331	0.107207	-3.22153	0.000120747	0.0104256
ENSMUSG00000030559	Rab38	246.99	592.551	74.2088	0.125236	-2.99728	0.000121207	0.0104299
ENSMUSG00000040964	Arhgef10l	895.331	2190.44	247.776	0.113117	-3.14411	0.000123058	0.0104481
ENSMUSG00000082082	Gm13230	1495.25	3544.21	470.775	0.132829	-2.91236	0.000122051	0.0104481
ENSMUSG00000048752	Prss50	87.9525	1.10965	131.374	118.393	6.88744	0.000122981	0.0104481
ENSMUSG00000027078	Ube2l6	201.745	500.45	52.3929	0.104691	-3.25578	0.000122914	0.0104481
ENSMUSG00000095798	Gm26298	62.1071	169.776	8.27272	0.0487273	-4.35913	0.000138813	0.0117465
ENSMUSG00000026657	Frmd4a	1660.31	4079.06	450.929	0.110547	-3.17726	0.000143765	0.0121253
ENSMUSG00000063531	Sema3e	776.83	72.127	1129.18	15.6555	3.96859	0.000145467	0.0121776
ENSMUSG00000038916	Soga3	98.4531	3.32894	146.015	43.8624	5.45491	0.000144922	0.0121776
ENSMUSG00000020020	Usp44	499.144	45.4955	725.969	15.9569	3.99611	0.000145819	0.0121776
ENSMUSG00000021250	Fos	630.632	1479.16	206.368	0.139517	-2.84148	0.000146832	0.0122221
ENSMUSG00000031461	Myom2	90.3402	239.684	15.6685	0.0653715	-3.93519	0.000149113	0.0123715
ENSMUSG00000031103	Elf4	515.541	1290.52	128.053	0.0992258	-3.33314	0.000150543	0.0124496
ENSMUSG00000034701	Neurod1	166.129	7.76752	245.309	31.5814	4.981	0.00015211	0.0125385
ENSMUSG00000025161	Slc16a3	5439.54	608.086	7855.27	12.918	3.69131	0.000152959	0.0125678
ENSMUSG00000091251	Kiss1	32.826	95.4296	1.52423	0.0159723	-5.96828	0.000153954	0.0126089
ENSMUSG00000027347	Rasgrp1	356.425	893.265	88.0051	0.0985207	-3.34343	0.000155375	0.0126844
ENSMUSG00000074652	Myh7b	675.806	1668.91	179.255	0.107409	-3.21882	0.000157897	0.0128492
ENSMUSG00000072812	Ahnak2	344.824	841.112	96.6794	0.114942	-3.12102	0.000160174	0.012993
ENSMUSG00000013584	Aldh1a2	243.175	601.428	64.0479	0.106493	-3.23117	0.000161476	0.013057
ENSMUSG00000029370	Rassf6	83.0499	1.10965	124.02	111.765	6.80433	0.000162642	0.0131097
ENSMUSG00000069053	Uba1y	270.039	661.349	74.3837	0.112473	-3.15235	0.000163356	0.0131257
ENSMUSG00000034675	Dbn1	1052.15	107.636	1524.41	14.1627	3.82403	0.00016508	0.0132225
ENSMUSG00000055675	Kbtbd11	481.059	1196.2	123.489	0.103234	-3.27601	0.00016647	0.013292
ENSMUSG00000017943	Gdap1l1	85.4443	1.10965	127.612	115.002	6.84552	0.000168474	0.0133871
ENSMUSG00000060586	H2-Eb1	107.57	279.631	21.54	0.0770301	-3.69843	0.000168712	0.0133871
ENSMUSG00000050966	Lin28a	10871.7	1248.35	15683.3	12.5632	3.65114	0.000171572	0.0135297
ENSMUSG00000075592	Nynrin	1072.32	2648.73	284.122	0.107268	-3.22071	0.000171183	0.0135297
ENSMUSG00000052180	Serpinb6c	830.271	1944.1	273.356	0.140608	-2.83025	0.000172729	0.0135789
ENSMUSG00000022883	Robo1	933.108	2289.2	255.062	0.11142	-3.16592	0.000173687	0.0136122
ENSMUSG00000083534	H2-M6-ps	573.233	1382.62	168.541	0.121899	-3.03624	0.000177767	0.01387
ENSMUSG00000071856	Mcc	412.59	1010.89	113.442	0.11222	-3.1556	0.000178065	0.01387
ENSMUSG00000000544	Gpa33	2658.55	6298.35	838.644	0.133153	-2.90884	0.000179623	0.0139487
ENSMUSG00000029082	Bst1	94.0196	243.013	19.5231	0.0803378	-3.63778	0.000182974	0.0141542
ENSMUSG00000030549	Rhcg	75.9621	204.175	11.8557	0.0580666	-4.10615	0.000183381	0.0141542
ENSMUSG00000046318	Ccbe1	75.4391	203.065	11.626	0.0572527	-4.12651	0.000184506	0.0141965
ENSMUSG00000025359	Pmel	527.142	1262.78	159.324	0.12617	-2.98656	0.000185044	0.0141965
ENSMUSG00000021792	Fam213a	1255.25	2964.97	400.395	0.135042	-2.88852	0.000192613	0.0147329
ENSMUSG00000029287	Tgfbr3	207.809	522.643	50.392	0.0964176	-3.37456	0.000196046	0.0149505
ENSMUSG00000073125	Xlr3b	93.1711	248.561	15.4763	0.0622638	-4.00546	0.000200721	0.0152614
ENSMUSG00000053175	Bcl3	1241.47	2953.88	385.268	0.130428	-2.93867	0.000205336	0.0155658
ENSMUSG00000021848	Otx2	1596.11	174.214	2307.06	13.2427	3.72712	0.000208311	0.0157445
ENSMUSG00000021614	Vcan	1627.41	3928.15	477.039	0.121441	-3.04167	0.000209579	0.0157935
ENSMUSG00000051323	Pcdh19	177.565	448.297	42.1987	0.0941312	-3.40918	0.000210728	0.0158332
ENSMUSG00000023987	Pgc	306.697	744.573	87.7594	0.117865	-3.08479	0.000213468	0.0159919
ENSMUSG00000019312	Grb7	2160.98	250.78	3116.08	12.4256	3.63524	0.000215175	0.0160725
ENSMUSG00000023990	Tfeb	1053.5	2490.05	335.223	0.134625	-2.89298	0.000226116	0.0168403
ENSMUSG00000027508	Pag1	181.646	463.832	40.5532	0.0874307	-3.51572	0.000233383	0.0173309
ENSMUSG00000028023	Pitx2	698.853	73.2366	1011.66	13.8136	3.78802	0.000236857	0.0175378
ENSMUSG00000006494	Pdk1	11508.9	1424.79	16550.9	11.6164	3.5381	0.000250127	0.0184666
ENSMUSG00000028539	Artn	103.127	3.32894	153.027	45.9686	5.52258	0.000252898	0.0186172
ENSMUSG00000025578	Cbx8	124.111	317.359	27.4867	0.0866107	-3.52931	0.000254888	0.0186602
ENSMUSG00000041078	Grid1	65.0228	175.324	9.87209	0.0563077	-4.15052	0.000254947	0.0186602
ENSMUSG00000027577	Chrna4	101.388	267.425	18.3702	0.0686931	-3.86369	0.000257325	0.0187803
ENSMUSG00000036885	Arhgef26	329.791	806.713	91.3295	0.113212	-3.1429	0.000259616	0.0188934
ENSMUSG00000001985	Grik3	1761.81	4275.47	504.987	0.118113	-3.08176	0.000262987	0.0190299
ENSMUSG00000056498	Tmem154	85.7506	1.10965	128.071	115.416	6.8507	0.000262341	0.0190299
ENSMUSG00000034708	Grn	4582.62	10942.2	1402.82	0.128202	-2.9635	0.000264006	0.0190496
ENSMUSG00000031990	Jam3	1434.2	3283.44	509.579	0.155197	-2.68783	0.000265113	0.0190754
ENSMUSG00000084919	C330008G21Rik	57.0183	153.131	8.96186	0.058524	-4.09483	0.000268136	0.0192386
ENSMUSG00000021098	4930447C04Rik	1540.94	177.543	2222.64	12.5188	3.64603	0.000269272	0.0192658
ENSMUSG00000039106	Htr5a	23.7206	68.7981	1.18182	0.0171781	-5.86329	0.000275477	0.0196067
ENSMUSG00000054978	Kbtbd13	101.17	3.32894	150.091	45.0867	5.49463	0.000275576	0.0196067
ENSMUSG00000022303	Dcstamp	50.7478	139.815	6.21394	0.0444438	-4.49187	0.000283113	0.0200869
ENSMUSG00000003051	Elf3	2450.36	5845.62	752.739	0.12877	-2.95713	0.000289121	0.0204561
ENSMUSG00000054720	Lrrc8c	287.124	25.5219	417.924	16.3752	4.03344	0.000297328	0.0209785
ENSMUSG00000041649	Klf8	2021.67	4742.63	661.195	0.139415	-2.84254	0.00030029	0.0210085
ENSMUSG00000022683	Pla2g10	636.322	67.6884	920.638	13.6011	3.76565	0.000301052	0.0210085
ENSMUSG00000033256	Shf	1009.41	2387.96	320.143	0.134065	-2.89899	0.000298765	0.0210085
ENSMUSG00000027220	Syt13	220.637	2.21929	329.845	148.626	7.21555	0.000300405	0.0210085
ENSMUSG00000014602	Kif1a	365.917	34.399	531.676	15.4561	3.95011	0.000302197	0.0210308
ENSMUSG00000048978	Nrsn1	76.4685	1.10965	114.148	102.869	6.68466	0.000307301	0.0213277
ENSMUSG00000038068	Rnf144b	229.376	563.7	62.2145	0.110368	-3.17961	0.00030915	0.0213977
ENSMUSG00000007457	2310003L06Rik	51.9035	138.706	8.50243	0.0612983	-4.02801	0.000324528	0.0224012
ENSMUSG00000074657	Kif5a	1211.87	2903.94	365.831	0.125977	-2.98876	0.000334428	0.0230222
ENSMUSG00000026829	Gbgt1	123.418	315.14	27.5575	0.0874454	-3.51547	0.000337004	0.023137
ENSMUSG00000087616	Gm14257	15.1652	45.4955	0	0	#NAME?	0.000342308	0.023438
ENSMUSG00000001123	Lgals9	660.835	74.3463	954.079	12.8329	3.68178	0.000351568	0.0240075
ENSMUSG00000025930	Msc	404.066	963.173	124.513	0.129273	-2.9515	0.000352961	0.0240382
ENSMUSG00000057534	Gm15698	95.5153	240.793	22.8764	0.0950043	-3.39586	0.000354228	0.0240601
ENSMUSG00000005360	Slc1a3	1065.69	38.8376	1579.11	40.6593	5.34551	0.000362738	0.0245726
ENSMUSG00000031387	Renbp	2592.51	5998.75	889.396	0.148264	-2.75376	0.000364681	0.0245735
ENSMUSG00000024530	Slmo1	268.563	24.4122	390.639	16.0018	4.00016	0.000364532	0.0245735
ENSMUSG00000029093	Sorcs2	194.492	478.258	52.6097	0.110003	-3.18439	0.000366013	0.0245982
ENSMUSG00000054793	Cadm4	800.005	1894.17	252.925	0.133528	-2.90478	0.000370592	0.0247589
ENSMUSG00000028610	Dmrtb1	114.532	5.54823	169.025	30.4646	4.92906	0.00037064	0.0247589
ENSMUSG00000039542	Ncam1	556.021	1339.34	164.36	0.122717	-3.0266	0.000371321	0.0247589
ENSMUSG00000025194	Abcc2	56.9423	155.35	7.73817	0.049811	-4.32739	0.000379392	0.0251654
ENSMUSG00000026207	Speg	215.004	17.7543	313.628	17.6649	4.14281	0.000379349	0.0251654
ENSMUSG00000028434	Epb4.1l4b	1243.03	2926.14	401.479	0.137204	-2.8656	0.000390621	0.0257093
ENSMUSG00000031760	Mt3	160.681	11.0965	235.474	21.2206	4.40739	0.000390361	0.0257093
ENSMUSG00000022061	Nkx3-1	83.4169	2.21929	124.016	55.8808	5.80428	0.000390347	0.0257093
ENSMUSG00000031548	Sfrp1	7910.78	18825.1	2453.59	0.130336	-2.9397	0.000395942	0.0259924
ENSMUSG00000021278	Amn	96.3735	3.32894	142.896	42.9253	5.42376	0.000403827	0.0264418
ENSMUSG00000092212	Slc22a13b-ps	67.7746	179.763	11.7806	0.0655342	-3.93161	0.000411206	0.026856
ENSMUSG00000036155	Mgat5	336.25	827.796	90.4772	0.109299	-3.19365	0.000414232	0.0269844
ENSMUSG00000026339	Ccdc93	1897.54	4421.94	635.333	0.143677	-2.7991	0.000415951	0.0270273
ENSMUSG00000041390	Mdfic	809.578	1877.52	275.606	0.146793	-2.76815	0.000421788	0.0273368
ENSMUSG00000028766	Alpl	9928.49	23496.8	3144.36	0.133821	-2.90162	0.000430869	0.0276415
ENSMUSG00000087332	Gm12690	43.6468	120.951	4.99455	0.0412938	-4.59793	0.000430182	0.0276415
ENSMUSG00000062327	T	85.7923	205.285	26.0462	0.126878	-2.97848	0.000431916	0.0276415
ENSMUSG00000039477	Tnrc18	2997.8	7172.75	910.321	0.126914	-2.97808	0.000430906	0.0276415
ENSMUSG00000040721	Zfhx2	3037.92	7325.88	893.941	0.122025	-3.03475	0.000428417	0.0276415
ENSMUSG00000047878	A4galt	2288.03	5228.65	817.724	0.156393	-2.67675	0.000442546	0.0282509
ENSMUSG00000035969	Rusc2	1133.15	2695.33	352.067	0.130621	-2.93654	0.000453175	0.0288571
ENSMUSG00000021509	Slc25a48	78.3719	199.736	17.6897	0.0885653	-3.49712	0.000456535	0.0289985
ENSMUSG00000052955	Cpvl	47.072	126.5	7.35819	0.0581676	-4.10364	0.000461061	0.0291406
ENSMUSG00000033060	Lmo7	1436.5	3300.09	504.704	0.152937	-2.709	0.000460213	0.0291406
ENSMUSG00000075707	Dio3	261.264	605.867	88.9627	0.146835	-2.76773	0.000462253	0.0291437
ENSMUSG00000042367	Gjb3	3860.42	8830.56	1375.35	0.155748	-2.68271	0.000463957	0.0291789
ENSMUSG00000063804	Lin28b	1335.78	183.092	1912.12	10.4435	3.38454	0.000466357	0.0292576
ENSMUSG00000025656	Arhgef9	93.6757	3.32894	138.849	41.7097	5.38231	0.000470651	0.0294544
ENSMUSG00000041515	Irf8	90.0311	3.32894	133.382	40.0675	5.32436	0.000472852	0.0295196
ENSMUSG00000026564	Dusp27	1367.8	3151.4	476.01	0.151047	-2.72693	0.000495849	0.0308043
ENSMUSG00000026200	Glb1l	182.53	444.968	51.3109	0.115314	-3.11637	0.000495594	0.0308043
ENSMUSG00000061126	Cyp4f39	144.263	359.525	36.6321	0.10189	-3.29492	0.000520389	0.0322502
ENSMUSG00000022286	Grhl2	1062.21	139.815	1523.41	10.8958	3.44571	0.000531039	0.0328304
ENSMUSG00000006369	Fbln1	3071.59	7070.67	1072.04	0.151619	-2.72148	0.00055607	0.0342946
ENSMUSG00000030701	Plekhb1	402.311	46.6051	580.164	12.4485	3.6379	0.000571339	0.0351511
ENSMUSG00000042155	Klhl23	599.731	74.3463	862.423	11.6001	3.53606	0.000584679	0.0358852
ENSMUSG00000057093	C030039L03Rik	674.215	1542.41	240.118	0.155678	-2.68337	0.000589688	0.0359329
ENSMUSG00000025431	Crisp1	164.451	389.486	51.9335	0.133338	-2.90683	0.000588427	0.0359329
ENSMUSG00000051506	Wdfy4	26.8829	77.6752	1.48666	0.0191395	-5.7073	0.000587841	0.0359329
ENSMUSG00000031626	Sorbs2	50.6997	0	76.0496	Inf	Inf	0.000592556	0.0360214
ENSMUSG00000040127	Sdr9c7	18.339	53.263	0.876971	0.0164649	-5.92446	0.000595728	0.0361281
ENSMUSG00000067219	Nipal1	23.7552	65.4691	2.89819	0.0442681	-4.49759	0.000597626	0.0361571
ENSMUSG00000024209	1700061G19Rik	1544.58	3490.95	571.4	0.16368	-2.61105	0.000601105	0.0362814
ENSMUSG00000003379	Cd79a	65.8168	1.10965	98.1703	88.4699	6.46712	0.000609895	0.0367249
ENSMUSG00000000732	Icosl	501.526	65.4691	719.554	10.9907	3.45822	0.000617848	0.0370451
ENSMUSG00000060716	Plekhh1	2256.21	5275.26	746.687	0.141545	-2.82067	0.000618121	0.0370451
ENSMUSG00000027702	Lrrc34	1408.84	3172.48	527.025	0.166124	-2.58967	0.000624927	0.037365
ENSMUSG00000050052	Tdrp	2202.76	5051.11	778.591	0.154143	-2.69766	0.000638708	0.0380996
ENSMUSG00000054423	Cadps	79.443	201.956	18.1867	0.0900529	-3.47308	0.000648889	0.0383712
ENSMUSG00000068373	D430041D05Rik	89.1398	225.258	21.0806	0.0935841	-3.41759	0.000649287	0.0383712
ENSMUSG00000030064	Frmd4b	1047.95	2375.75	384.041	0.16165	-2.62905	0.000645072	0.0383712
ENSMUSG00000052373	Mpp3	133.056	8.87717	195.146	21.9829	4.45831	0.00064752	0.0383712
ENSMUSG00000036526	Card11	28.004	79.8945	2.05879	0.0257688	-5.27823	0.000676103	0.0398635
ENSMUSG00000078566	Bnip3	7742.87	1146.26	11041.2	9.6323	3.26788	0.000686669	0.0403929
ENSMUSG00000000861	Bcl11a	97.7867	5.54823	143.906	25.9373	4.69695	0.000696345	0.0408677
ENSMUSG00000034164	Emid1	198.221	18.864	287.9	15.2619	3.93186	0.000708329	0.0414755
ENSMUSG00000040533	Matn1	41.7819	112.074	6.63579	0.0592088	-4.07804	0.000716568	0.0418617
ENSMUSG00000054169	Ceacam10	51.9421	139.815	8.00545	0.0572572	-4.1264	0.000719779	0.0419531
ENSMUSG00000049872	Fam26e	208.256	487.135	68.817	0.141269	-2.82348	0.000734132	0.0425947
ENSMUSG00000018411	Mapt	1477.31	3353.35	539.293	0.160822	-2.63646	0.000732769	0.0425947
ENSMUSG00000044288	Cnr1	90.6109	1.10965	135.362	121.986	6.93057	0.000736733	0.0425997
ENSMUSG00000037738	Nek5	27.6688	75.4559	3.77516	0.0500314	-4.32102	0.000737562	0.0425997
ENSMUSG00000031337	Mtm1	705.449	1583.47	266.44	0.168264	-2.5712	0.000743667	0.0428551
ENSMUSG00000022868	Ahsg	97.8404	239.684	26.9188	0.11231	-3.15444	0.00074646	0.0429189
ENSMUSG00000035498	Cdcp1	432.187	32.1797	632.191	19.6456	4.29614	0.000750162	0.0430346
ENSMUSG00000022032	Scara5	139.163	327.346	45.0723	0.13769	-2.8605	0.000761057	0.0434136
ENSMUSG00000037994	Slc9b2	141.21	11.0965	206.268	18.5886	4.21634	0.000761273	0.0434136
ENSMUSG00000038305	Spats2l	550.744	1242.8	204.714	0.16472	-2.60191	0.000761882	0.0434136
ENSMUSG00000045591	Olig3	61.5137	163.118	10.7115	0.0656672	-3.92868	0.000771939	0.0438885
ENSMUSG00000040270	Bach2	366.767	877.73	111.286	0.126789	-2.9795	0.000776625	0.0439848
ENSMUSG00000073409	H2-Q6	72.9655	2.21929	108.339	48.8168	5.6093	0.000777087	0.0439848
ENSMUSG00000026509	Capn2	1290.51	187.53	1842	9.82242	3.29608	0.000783239	0.0442348
ENSMUSG00000084258	Gm12054	2354.14	352.867	3354.78	9.50718	3.24902	0.000789774	0.0444069
ENSMUSG00000067878	Mtap7d3	514.376	66.5788	738.275	11.0887	3.47102	0.000788232	0.0444069
ENSMUSG00000046623	Gjb4	113.831	274.083	33.7049	0.122973	-3.02358	0.000793544	0.0445206
ENSMUSG00000002769	Gnmt	191.687	4.43858	285.312	64.2799	6.0063	0.000818606	0.0456272
ENSMUSG00000022475	Hdac7	678.106	1566.82	233.749	0.149187	-2.74481	0.000818641	0.0456272
ENSMUSG00000052911	Lamb2	2362.15	5458.35	814.051	0.149139	-2.74527	0.000816628	0.0456272
ENSMUSG00000041654	Slc39a11	1211.42	2682.01	476.116	0.177522	-2.49393	0.000825227	0.0458176
ENSMUSG00000028602	Tnfrsf8	137.445	335.113	38.6114	0.115219	-3.11755	0.000825655	0.0458176
ENSMUSG00000027999	Pla2g12a	836.174	122.061	1193.23	9.77568	3.2892	0.000831463	0.0460396
ENSMUSG00000015243	Abca1	482.088	1128.51	158.877	0.140784	-2.82844	0.000835289	0.0461511
ENSMUSG00000024502	Jakmip2	51.0146	0	76.5219	Inf	Inf	0.000847834	0.0467428
ENSMUSG00000049539	Hist1h1a	160.75	14.4254	233.912	16.2153	4.01928	0.000851625	0.0468504
ENSMUSG00000029120	Ppp2r2c	1121.67	2557.73	403.634	0.157809	-2.66375	0.000858364	0.0471194
ENSMUSG00000048078	Tenm4	1055.87	2495.59	336.013	0.134642	-2.8928	0.000860604	0.0471408
ENSMUSG00000015843	Rxrg	51.3595	0	77.0393	Inf	Inf	0.00087636	0.0479008
ENSMUSG00000021696	Elovl7	967.134	2168.25	366.577	0.169066	-2.56434	0.000883751	0.0482013
ENSMUSG00000022912	Pros1	876.286	1970.73	329.064	0.166975	-2.58229	0.000894841	0.048692
ENSMUSG00000047904	Sstr2	31.2009	85.4428	4.08001	0.0477514	-4.38831	0.000896571	0.048692
ENSMUSG00000068245	Phf11d	2607.1	5827.86	996.724	0.171027	-2.5477	0.000900294	0.0487902
ENSMUSG00000045232	Rln3	258.545	28.8508	373.392	12.9422	3.69401	0.000905502	0.0489682
ENSMUSG00000030722	Nfatc2ip	8573.99	18935	3393.49	0.179218	-2.48021	0.000915785	0.0494194
ENSMUSG00000075585	6330403L08Rik	202.979	482.696	63.1204	0.130766	-2.93494	0.000920604	0.0495744
ENSMUSG00000029094	Afap1	891.63	2045.08	314.906	0.153982	-2.69916	0.000928848	0.0497195
ENSMUSG00000052301	Doc2a	145.753	12.2061	212.526	17.4115	4.12197	0.000935011	0.0497195
ENSMUSG00000083679	Gm12892	109.46	266.315	31.0321	0.116524	-3.1013	0.000933522	0.0497195
ENSMUSG00000055632	Hmcn2	168.719	403.911	51.123	0.12657	-2.98199	0.000932754	0.0497195
ENSMUSG00000002983	Relb	1381.19	3091.47	526.043	0.170159	-2.55504	0.000931784	0.0497195
ENSMUSG00000026728	Vim	7056.15	15759.2	2704.63	0.171623	-2.54269	0.000933983	0.0497195

## Sheet: a2i vs serum bulk
Ensembl Gene ID	Associated Gene Name	baseMean	baseMean a2i	baseMean serum	foldChange	log2FoldChange	pval	padj
ENSMUSG00000030523	Trpm1	1659.33	4964.34	6.82363	0.00137453	-9.50685	5.1861e-21	1.30954e-16
ENSMUSG00000042102	Dmgdh	203.25	598.468	5.64181	0.00942709	-6.72897	3.95725e-12	4.99623e-08
ENSMUSG00000048528	Nkx1-2	281.905	827.799	8.95755	0.0108209	-6.53003	8.87057e-12	7.46636e-08
ENSMUSG00000040483	Xaf1	463.629	1337.97	26.4594	0.0197758	-5.66012	9.22287e-11	5.82216e-07
ENSMUSG00000074365	Crxos1	192.734	557.998	10.1018	0.0181037	-5.78757	3.57427e-10	1.80508e-06
ENSMUSG00000024619	Cdx1	666.413	1903.32	47.9575	0.0251967	-5.31062	8.25106e-10	2.97639e-06
ENSMUSG00000075304	Sp5	844.079	2382.83	74.7014	0.0313498	-4.9954	7.19032e-10	2.97639e-06
ENSMUSG00000003657	Calb2	239.089	686.766	15.2509	0.0222069	-5.49285	3.81353e-09	1.06995e-05
ENSMUSG00000037833	Sh2d4b	234.995	670.824	17.08	0.0254612	-5.29555	3.64653e-09	1.06995e-05
ENSMUSG00000097768	2310043M15Rik	309.593	876.854	25.9624	0.0296086	-5.07784	4.94776e-09	1.15661e-05
ENSMUSG00000070637	Gm694	54.9263	161.881	1.4491	0.00895163	-6.80363	5.03852e-09	1.15661e-05
ENSMUSG00000030413	Pglyrp1	271.235	771.386	21.16	0.0274312	-5.18804	6.23301e-09	1.31158e-05
ENSMUSG00000033220	Rac2	89.4632	262.443	2.97333	0.0113294	-6.46378	1.37065e-08	2.66233e-05
ENSMUSG00000043391	2510009E07Rik	116.32	331.12	8.91999	0.0269389	-5.21417	1.78044e-08	3.10238e-05
ENSMUSG00000050328	Hoxc12	34.5416	103.015	0.304846	0.00295924	-8.40056	1.84292e-08	3.10238e-05
ENSMUSG00000091387	Gcnt4	195.988	557.998	14.9836	0.0268525	-5.2188	2.22281e-08	3.50801e-05
ENSMUSG00000030088	Aldh1l1	758.538	2105.67	84.9696	0.0403527	-4.63119	4.39827e-08	6.53298e-05
ENSMUSG00000025085	Ablim1	754.225	2083.6	89.538	0.0429727	-4.54044	8.97838e-08	0.000125952
ENSMUSG00000058755	Osm	197.922	545.734	24.0163	0.0440074	-4.50611	2.44415e-07	0.000324827
ENSMUSG00000031932	Gpr83	81.3124	237.915	3.0109	0.0126553	-6.30411	2.8336e-07	0.00034072
ENSMUSG00000018604	Tbx3	3635.84	9923.77	491.875	0.0495654	-4.33452	2.74524e-07	0.00034072
ENSMUSG00000052013	Btla	63.657	183.955	3.50789	0.0190692	-5.71261	5.89472e-07	0.00067658
ENSMUSG00000044033	Ccdc141	1040.21	2824.33	148.152	0.0524558	-4.25275	6.74247e-07	0.000740235
ENSMUSG00000042118	Bhmt2	58.797	166.786	4.80241	0.0287938	-5.1181	7.36614e-07	0.000767024
ENSMUSG00000027947	Il6ra	130.145	360.552	14.9418	0.0414414	-4.59278	7.72838e-07	0.000767024
ENSMUSG00000026443	Lrrn2	374.52	1021.57	50.9974	0.0499209	-4.32421	8.3013e-07	0.000767024
ENSMUSG00000060180	Myh13	330.455	908.739	41.3132	0.0454621	-4.45919	8.3074e-07	0.000767024
ENSMUSG00000019817	Plagl1	675.545	1828.52	99.059	0.0541746	-4.20624	8.50527e-07	0.000767024
ENSMUSG00000000416	Cttnbp2	95.259	263.669	11.0539	0.0419234	-4.5761	1.34632e-06	0.00114494
ENSMUSG00000030222	Rerg	303.857	804.498	53.5371	0.0665473	-3.90948	1.36028e-06	0.00114494
ENSMUSG00000002847	Pla1a	346.065	918.55	59.8219	0.0651264	-3.94061	1.75489e-06	0.00142944
ENSMUSG00000032015	Pou2f3	550.23	1481.45	84.6186	0.0571186	-4.1299	2.0717e-06	0.00163477
ENSMUSG00000052026	Slc6a7	130.83	360.552	15.969	0.0442904	-4.49686	2.2492e-06	0.00172104
ENSMUSG00000075394	Hoxc4	81.7282	228.105	8.54	0.037439	-4.73931	2.34173e-06	0.00173915
ENSMUSG00000022040	Ephx2	2457.18	6298.63	536.452	0.0851697	-3.55352	3.38884e-06	0.00240319
ENSMUSG00000001655	Hoxc13	181.678	484.416	30.3097	0.0625696	-3.99839	3.52137e-06	0.00240319
ENSMUSG00000027070	Lrp2	2770.54	141.032	4085.3	28.9671	4.85634	3.50432e-06	0.00240319
ENSMUSG00000068327	Tlx2	25.8725	72.3557	2.63091	0.0363608	-4.78147	5.81771e-06	0.00386587
ENSMUSG00000038418	Egr1	3127.82	8042.52	670.466	0.0833652	-3.58441	7.71241e-06	0.00499349
ENSMUSG00000068428	Gmnc	33.3152	99.3359	0.304846	0.00306885	-8.34809	8.12153e-06	0.00499649
ENSMUSG00000027168	Pax6	216.801	4.90547	322.749	65.7936	6.03988	8.31067e-06	0.00499649
ENSMUSG00000044734	Serpinb1a	126.054	328.667	24.7473	0.0752961	-3.73128	8.2818e-06	0.00499649
ENSMUSG00000078815	Cacng6	424.1	17.1692	627.566	36.5519	5.19187	8.67776e-06	0.00509587
ENSMUSG00000027317	Ppp1r14d	160.657	424.324	28.823	0.0679271	-3.87987	9.37318e-06	0.00525961
ENSMUSG00000031558	Slit2	411.189	1079.2	77.1809	0.0715165	-3.80558	9.28033e-06	0.00525961
ENSMUSG00000029095	Ablim2	155.455	418.192	24.0872	0.0575984	-4.11783	1.08992e-05	0.00585564
ENSMUSG00000003418	St8sia6	296.606	777.518	56.1508	0.0722181	-3.7915	1.07848e-05	0.00585564
ENSMUSG00000024565	Sall3	829.494	2179.26	154.612	0.0709471	-3.81711	1.13256e-05	0.00595797
ENSMUSG00000022240	Ctnnd2	321.607	829.025	67.8982	0.0819012	-3.60997	1.21191e-05	0.00624528
ENSMUSG00000035158	Mitf	624.683	1600.41	136.819	0.0854901	-3.5481	1.33012e-05	0.00671737
ENSMUSG00000028836	Slc30a2	923.379	2346.04	212.047	0.0903848	-3.46778	1.56849e-05	0.00776586
ENSMUSG00000004359	Spic	66.7171	175.371	12.3903	0.0706521	-3.82312	1.62322e-05	0.00788229
ENSMUSG00000028558	Calr4	123.968	329.893	21.0054	0.0636735	-3.97316	1.67165e-05	0.0079643
ENSMUSG00000021765	Fst	453.275	1133.16	113.33	0.100012	-3.32176	1.7091e-05	0.00799193
ENSMUSG00000032500	Dclk3	55.8533	154.522	6.51878	0.0421866	-4.56707	2.16382e-05	0.00975688
ENSMUSG00000070509	Rgma	167.073	434.134	33.5417	0.0772611	-3.69411	2.14671e-05	0.00975688
ENSMUSG00000078302	Foxd1	64.0769	177.823	7.20361	0.0405099	-4.62558	2.51569e-05	0.0111445
ENSMUSG00000025932	Eya1	201.792	522.433	41.472	0.0793825	-3.65504	2.60021e-05	0.0113203
ENSMUSG00000081766	2210409E12Rik	123.213	317.629	26.0043	0.0818699	-3.61052	2.88544e-05	0.0123492
ENSMUSG00000022871	Fetub	881.032	2195.2	223.949	0.102017	-3.29311	2.94745e-05	0.0124043
ENSMUSG00000014602	Kif1a	360.583	18.3955	531.676	28.9025	4.85312	3.05751e-05	0.0126566
ENSMUSG00000085794	Vax2os	149.004	389.985	28.5139	0.0731153	-3.77368	3.15395e-05	0.0128452
ENSMUSG00000024451	Arap3	244.141	9.81095	361.307	36.8269	5.20269	3.55604e-05	0.0138144
ENSMUSG00000059146	Ntrk3	20.8436	60.0921	1.21939	0.020292	-5.62295	3.49018e-05	0.0138144
ENSMUSG00000035964	Tmem59l	342.245	17.1692	504.783	29.4006	4.87777	3.54966e-05	0.0138144
ENSMUSG00000025856	Pdgfa	3183.64	7953	798.961	0.10046	-3.3153	3.91409e-05	0.014975
ENSMUSG00000026380	Tfcp2l1	13148	33280	3082.03	0.0926091	-3.4327	4.1715e-05	0.0157216
ENSMUSG00000075023	Accsl	618.59	1524.38	165.697	0.108698	-3.2016	4.62872e-05	0.0171509
ENSMUSG00000033209	Ttc28	412.382	1052.22	92.4608	0.0878718	-3.50846	4.68658e-05	0.0171509
ENSMUSG00000021624	Cd180	11.8275	34.3383	0.572125	0.0166614	-5.90735	5.27569e-05	0.0180022
ENSMUSG00000000544	Gpa33	3107.08	7643.96	838.644	0.109713	-3.18819	5.11933e-05	0.0180022
ENSMUSG00000002100	Mybpc3	56.8992	156.975	6.8612	0.0437088	-4.51593	5.05339e-05	0.0180022
ENSMUSG00000044034	Npb	31.8239	89.5249	2.97333	0.0332123	-4.91214	5.2577e-05	0.0180022
ENSMUSG00000051343	Rab11fip5	1174.47	2937.15	293.127	0.0997998	-3.32482	5.23771e-05	0.0180022
ENSMUSG00000062327	T	117.109	299.234	26.0462	0.0870428	-3.52213	5.40522e-05	0.0181983
ENSMUSG00000071604	Fam189a2	155.486	404.702	30.8775	0.076297	-3.71223	6.21802e-05	0.0203911
ENSMUSG00000050211	Pla2g4e	91.192	233.01	20.283	0.0870479	-3.52205	6.17715e-05	0.0203911
ENSMUSG00000005892	Trh	12595.2	30385.7	3699.87	0.121763	-3.03785	6.68094e-05	0.0216283
ENSMUSG00000032419	Tbx18	28.7317	79.714	3.24061	0.0406529	-4.6205	6.78754e-05	0.0216952
ENSMUSG00000063531	Sema3e	772.818	60.0921	1129.18	18.7909	4.23196	6.909e-05	0.0218074
ENSMUSG00000064308	2410137M14Rik	189.143	481.963	42.7333	0.0886651	-3.49549	7.65401e-05	0.0238607
ENSMUSG00000036218	Pdzrn4	58.7905	147.164	14.6037	0.0992338	-3.33302	8.81253e-05	0.0271372
ENSMUSG00000025978	Rftn2	31.1594	87.0722	3.20304	0.036786	-4.7647	9.11081e-05	0.0277177
ENSMUSG00000045092	S1pr1	66.9343	168.012	16.3952	0.0975831	-3.35723	9.3843e-05	0.027878
ENSMUSG00000016458	Wt1	227.503	12.2637	335.122	27.3264	4.77222	9.3586e-05	0.027878
ENSMUSG00000030134	Rasgef1a	62.4737	161.881	12.7703	0.078887	-3.66407	9.54507e-05	0.0280259
ENSMUSG00000019647	Sema6a	503.865	40.4702	735.562	18.1754	4.18392	9.86424e-05	0.0286301
ENSMUSG00000053367	Gm6792	1022.93	2451.51	308.643	0.125899	-2.98966	0.000106054	0.0304314
ENSMUSG00000033576	Apol6	111.76	278.386	28.4474	0.102187	-3.29072	0.000113744	0.0322714
ENSMUSG00000041261	Car8	195.843	470.926	58.302	0.123803	-3.01388	0.000116273	0.0326224
ENSMUSG00000025401	Myo1a	75.3378	193.766	16.1236	0.0832116	-3.58707	0.000126473	0.035094
ENSMUSG00000033022	Cdo1	837.858	2010.02	251.778	0.125261	-2.99699	0.000135941	0.0369101
ENSMUSG00000052776	Oas1a	261.539	629.127	77.7456	0.123577	-3.01652	0.000134908	0.0369101
ENSMUSG00000068323	Slc4a5	223.161	548.187	60.6484	0.110635	-3.17613	0.000144973	0.0389436
ENSMUSG00000027452	Acss1	681.666	1667.86	188.568	0.11306	-3.14484	0.000154046	0.0409455
ENSMUSG00000022900	Ildr1	1322.48	3188.56	389.444	0.122138	-3.03342	0.000159938	0.0420687
ENSMUSG00000027702	Lrrc34	1661.52	3930.51	527.025	0.134086	-2.89877	0.000166002	0.0432135
ENSMUSG00000030897	Cnga4	33.9318	88.2985	6.74849	0.0764281	-3.70975	0.000186423	0.0480345

## Sheet: 2i vs a2i bulk
Ensembl Gene ID	Associated Gene Name	baseMean	baseMean 2i	baseMean a2i	foldChange	log2FoldChange	pval	padj
ENSMUSG00000026222	Sp100	479.279	948.748	9.81095	0.0103409	-6.59549	5.11024e-07	0.0116508
ENSMUSG00000029859	Epha1	301.716	11.0965	592.336	53.3806	5.73824	2.03525e-06	0.0232009

## Sheet: 2i vs serum single cell
$MF
	GO.ID	Term	Annotated	Significant	Expected	result1
1	GO:0044822	poly(A) RNA binding	1075	464	356.4	6.6e-12
2	GO:0032403	protein complex binding	521	222	172.73	2.4e-06
3	GO:0003924	GTPase activity	128	65	42.44	2.6e-05
4	GO:0005515	protein binding	4394	1652	1456.76	3.2e-05
5	GO:0003735	structural constituent of ribosome	126	62	41.77	0.00013
6	GO:0019899	enzyme binding	963	385	319.27	0.00018
7	GO:0001664	G-protein coupled receptor binding	83	43	27.52	0.00033
8	GO:0016491	oxidoreductase activity	446	184	147.86	0.00047
9	GO:0000166	nucleotide binding	1637	630	542.72	0.00048
10	GO:0005102	receptor binding	587	244	194.61	0.00053
11	GO:0016597	amino acid binding	68	36	22.54	0.00058
12	GO:0031369	translation initiation factor binding	18	13	5.97	0.0008
13	GO:0016209	antioxidant activity	39	23	12.93	0.00081
14	GO:0008528	G-protein coupled peptide receptor activ...	9	8	2.98	0.00092
15	GO:0042803	protein homodimerization activity	405	164	134.27	0.00096
$BP
	GO.ID	Term	Annotated	Significant	Expected	result1
1	GO:0001701	in utero embryonic development	290	134	96.22	2.1e-06
2	GO:0045944	positive regulation of transcription fro...	486	205	161.25	1.4e-05
3	GO:0006417	regulation of translation	180	87	59.72	1.6e-05
4	GO:0006096	glycolysis	40	26	13.27	3.7e-05
5	GO:0006541	glutamine metabolic process	19	15	6.3	5.6e-05
6	GO:0055114	oxidation-reduction process	580	236	192.44	5.9e-05
7	GO:0006270	DNA replication initiation	16	13	5.31	0.00011
8	GO:0009084	glutamine family amino acid biosynthetic...	13	11	4.31	0.0002
9	GO:0045071	negative regulation of viral genome repl...	17	13	5.64	0.00032
10	GO:0043066	negative regulation of apoptotic process	373	155	123.76	0.00035
11	GO:0019827	stem cell maintenance	88	45	29.2	0.00036
12	GO:0006412	translation	396	184	131.39	0.00052
13	GO:2000113	negative regulation of cellular macromol...	656	260	217.66	0.00055
14	GO:0046034	ATP metabolic process	175	79	58.06	0.0006
15	GO:0033962	cytoplasmic mRNA processing body assembl...	16	12	5.31	0.00075
$CC
	GO.ID	Term	Annotated	Significant	Expected	result1
1	GO:0070062	extracellular vesicular exosome	1091	55	362.75	2.7e-21
2	GO:0005634	nucleus	4211	1576	1400.14	1.2e-07
3	GO:0005737	cytoplasm	6400	2313	2127.98	3.1e-07
4	GO:0022627	cytosolic small ribosomal subunit	39	28	12.97	9.4e-07
5	GO:0005829	cytosol	873	360	290.27	1.4e-05
6	GO:0035098	ESC/E(Z) complex	12	11	3.99	4.5e-05
7	GO:0030175	filopodium	46	28	15.29	0.00011
8	GO:0030863	cortical cytoskeleton	44	26	14.63	0.00038
9	GO:0009986	cell surface	222	98	73.81	0.00041
10	GO:0030027	lamellipodium	91	46	30.26	0.00046
11	GO:0005746	mitochondrial respiratory chain	49	28	16.29	0.00049
12	GO:0010494	cytoplasmic stress granule	30	19	9.97	0.0007
13	GO:0005720	nuclear heterochromatin	26	17	8.64	0.00079
14	GO:0043005	neuron projection	473	189	157.27	0.00104
15	GO:0005923	tight junction	70	36	23.27	0.00123

## Sheet: a2i vs serum single cell
$MF
	GO.ID	Term	Annotated	Significant	Expected	result1
1	GO:0032403	protein complex binding	521	162	107.51	1e-07
2	GO:0005524	ATP binding	1053	275	217.28	3.7e-06
3	GO:0019904	protein domain specific binding	433	126	89.35	1.2e-05
4	GO:0005515	protein binding	4394	1107	906.68	1.8e-05
5	GO:0005200	structural constituent of cytoskeleton	28	16	5.78	2.4e-05
6	GO:0031625	ubiquitin protein ligase binding	131	47	27.03	3.6e-05
7	GO:0005102	receptor binding	587	166	121.12	4e-05
8	GO:0042803	protein homodimerization activity	405	114	83.57	0.00015
9	GO:0003779	actin binding	240	72	49.52	0.00033
10	GO:0044822	poly(A) RNA binding	1075	268	221.82	0.00043
11	GO:0008201	heparin binding	47	20	9.7	0.00053
12	GO:0019899	enzyme binding	963	267	198.71	0.00079
13	GO:0046982	protein heterodimerization activity	252	73	52	0.00092
14	GO:0019901	protein kinase binding	336	93	69.33	0.00105
15	GO:0042802	identical protein binding	691	194	142.58	0.00106
$BP
	GO.ID	Term	Annotated	Significant	Expected	result1
1	GO:0002053	positive regulation of mesenchymal cell ...	15	11	3.08	1.6e-05
2	GO:0008284	positive regulation of cell proliferatio...	361	113	74.07	3.2e-05
3	GO:0001701	in utero embryonic development	290	103	59.5	3.2e-05
4	GO:0006200	ATP catabolic process	148	51	30.37	5e-05
5	GO:0030334	regulation of cell migration	283	94	58.07	6.5e-05
6	GO:0000904	cell morphogenesis involved in different...	328	96	67.3	8.4e-05
7	GO:0006096	glycolysis	40	19	8.21	0.00012
8	GO:0048147	negative regulation of fibroblast prolif...	20	12	4.1	0.00013
9	GO:0043065	positive regulation of apoptotic process	241	73	49.45	0.00018
10	GO:0045995	regulation of embryonic development	54	23	11.08	0.00019
11	GO:0006749	glutathione metabolic process	35	17	7.18	0.00019
12	GO:0045944	positive regulation of transcription fro...	486	132	99.72	0.0002
13	GO:0002011	morphogenesis of an epithelial sheet	21	12	4.31	0.00025
14	GO:0046716	muscle cell cellular homeostasis	11	8	2.26	0.00028
15	GO:0016337	cell-cell adhesion	173	55	35.5	0.0003
$CC
	GO.ID	Term	Annotated	Significant	Expected	result1
1	GO:0070062	extracellular vesicular exosome	1091	351	223.86	7.5e-22
2	GO:0001725	stress fiber	40	22	8.21	1.6e-06
3	GO:0005923	tight junction	70	31	14.36	5.8e-06
4	GO:0005737	cytoplasm	6400	1441	1313.19	6.3e-06
5	GO:0005829	cytosol	873	225	179.13	5.4e-05
6	GO:0005634	nucleus	4211	952	864.04	6.7e-05
7	GO:0045121	membrane raft	146	50	29.96	7.1e-05
8	GO:0001726	ruffle	93	35	19.08	0.0001
9	GO:0030863	cortical cytoskeleton	44	22	9.03	0.00014
10	GO:0043005	neuron projection	473	129	97.05	0.00019
11	GO:0005913	cell-cell adherens junction	45	20	9.23	0.00025
12	GO:0030175	filopodium	46	20	9.44	0.00035
13	GO:0005925	focal adhesion	82	30	16.83	0.00055
14	GO:0070469	respiratory chain	62	24	12.72	0.00076
15	GO:0005720	nuclear heterochromatin	26	13	5.33	0.00077

## Sheet: 2i vs a2i single cell
$MF
	GO.ID	Term	Annotated	Significant	Expected	result1
1	GO:0044822	poly(A) RNA binding	1075	220	139.87	1.5e-12
2	GO:0023026	MHC class II protein complex binding	9	7	1.17	1.8e-05
3	GO:0003735	structural constituent of ribosome	126	34	16.39	1.9e-05
4	GO:0004812	aminoacyl-tRNA ligase activity	42	15	5.46	0.00015
5	GO:0031369	translation initiation factor binding	18	9	2.34	0.00017
6	GO:0008494	translation activator activity	6	5	0.78	0.0002
7	GO:0016597	amino acid binding	68	20	8.85	0.00028
8	GO:0003924	GTPase activity	128	31	16.65	0.00038
9	GO:0016491	oxidoreductase activity	446	82	58.03	0.00061
10	GO:0042802	identical protein binding	691	131	89.91	0.00065
11	GO:0042803	protein homodimerization activity	405	75	52.7	0.00084
12	GO:0005525	GTP binding	243	49	31.62	0.0013
13	GO:0000166	nucleotide binding	1637	266	213	0.00111
14	GO:0051082	unfolded protein binding	50	15	6.51	0.00126
15	GO:0005515	protein binding	4394	669	571.72	0.0018
$BP
	GO.ID	Term	Annotated	Significant	Expected	result1
1	GO:0006418	tRNA aminoacylation for protein translat...	40	15	5.18	7.6e-05
2	GO:2000001	regulation of DNA damage checkpoint	8	6	1.04	0.0001
3	GO:0006913	nucleocytoplasmic transport	246	59	31.89	0.00016
4	GO:0006541	glutamine metabolic process	19	9	2.46	0.00027
5	GO:0006412	translation	396	104	51.33	0.0004
6	GO:0042176	regulation of protein catabolic process	152	35	19.7	0.00042
7	GO:0051028	mRNA transport	82	22	10.63	0.00056
8	GO:0042026	protein refolding	10	6	1.3	0.00062
9	GO:0000028	ribosomal small subunit assembly	10	6	1.3	0.00062
10	GO:0048610	cellular process involved in reproductio...	275	54	35.64	0.00103
11	GO:1901977	negative regulation of cell cycle checkp...	5	4	0.65	0.00126
12	GO:0051016	barbed-end actin filament capping	8	5	1.04	0.00145
13	GO:0006884	cell volume homeostasis	8	5	1.04	0.00145
14	GO:0008156	negative regulation of DNA replication	28	10	3.63	0.00186
15	GO:2001021	negative regulation of response to DNA d...	28	10	3.63	0.00186
$CC
	GO.ID	Term	Annotated	Significant	Expected	result1
1	GO:0070062	extracellular vesicular exosome	1091	225	142.65	1.3e-13
2	GO:0022625	cytosolic large ribosomal subunit	55	20	7.19	9.9e-06
3	GO:0005737	cytoplasm	6400	938	836.8	1.6e-05
4	GO:0043234	protein complex	2584	402	337.86	5.5e-05
5	GO:0022627	cytosolic small ribosomal subunit	39	15	5.1	6e-05
6	GO:0005720	nuclear heterochromatin	26	11	3.4	0.00022
7	GO:0043025	neuronal cell body	230	48	30.07	0.00059
8	GO:0005730	nucleolus	451	83	58.97	0.00065
9	GO:0043005	neuron projection	473	86	61.84	0.00077
10	GO:0005741	mitochondrial outer membrane	102	25	13.34	0.00119
11	GO:0005829	cytosol	873	163	114.14	0.00159
12	GO:0030867	rough endoplasmic reticulum membrane	6	4	0.78	0.00351
13	GO:0005851	eukaryotic translation initiation factor...	6	4	0.78	0.00351
14	GO:0010494	cytoplasmic stress granule	30	10	3.92	0.00356
15	GO:0014069	postsynaptic density	71	18	9.28	0.00375
