# Supplementary material for: Single Cell RNA-Sequencing of Pluripotent States Unlocks Modular Transcriptional Variation
Source: Cell Stem Cell. 2015 Oct 1;17(4):471–85. doi: 10.1016/j.stem.2015.09.011 (PMC4595712; doi:10.1016/j.stem.2015.09.011)
Supplement: Table S2. Monoallelic Genes, Related to Figure 1 — List of genes that exhibit monoallelic expression in all culture conditions. [file mmc3.xlsx]

## Sheet: 2i
Name	Genes (tot)	Stat (dist.dir)	p (dist.dir.up)	p adj (dist.dir.up)	p (dist.dir.dn)	p adj (dist.dir.dn)	Stat (non-dir.)	p (non-dir.)	p adj (non-dir.)	Genes (up)	Stat (mix.dir.up)	p (mix.dir.up)	p adj (mix.dir.up)	Genes (down)	Stat (mix.dir.dn)	p (mix.dir.dn)	p adj (mix.dir.dn)
oxidoreductase activity	335	0.042116	0.0001	0.032186	0.9999	1	0.19201	0.2171	1	196	0.20008	0.0097	0.8717	139	0.18063	0.8314	1
mitochondrion	1084	-0.020143	0.9002	0.96166	0.0998	1	0.17874	0.866	1	547	0.15714	0.9932	1	537	0.20073	0.2746	1
NADH dehydrogenase (ubiquinone) activity	24	0.025428	0.2496	0.75929	0.7504	1	0.3677	0	0	14	0.33697	0.0023	0.8656	10	0.41073	0.0031	1
integral component of membrane	1167	0.028992	0	0	1	1	0.17118	0.9968	1	661	0.1767	0.2442	1	506	0.16396	0.9999	1
oxidation-reduction process	312	0.026093	0.0045	0.24728	0.9955	1	0.19373	0.1708	1	175	0.19595	0.0321	0.95566	137	0.19088	0.6148	1
membrane	1226	0.0056859	0.007	0.31861	0.993	1	0.15687	1	1	645	0.15449	0.9994	1	581	0.15951	1	1
mitochondrial membrane	30	0.062633	0.0568	0.61891	0.9432	1	0.2143	0.1777	1	19	0.21863	0.114	1	11	0.20682	0.3823	1
mitochondrial respiratory chain complex I	35	-0.049977	0.8174	0.93269	0.1826	1	0.30355	0.0005	0.25033	17	0.26103	0.0208	0.92301	18	0.34371	0.0031	1
mitochondrial electron transport, NADH to ubiquinone	7	0.043537	0.2839	0.77519	0.7161	1	0.36457	0.0162	1	5	0.28568	0.0652	0.99281	2	0.56181	0.0241	1
reactive oxygen species metabolic process	16	-0.02477	0.596	0.87071	0.404	1	0.26826	0.0415	1	6	0.32465	0.0265	0.95566	10	0.23442	0.2385	1
generation of precursor metabolites and energy	113	0.040484	0.0168	0.43765	0.9832	1	0.21493	0.0433	1	65	0.22202	0.015	0.88932	48	0.20534	0.3644	1
small molecule metabolic process	865	0.021902	0	0	1	1	0.16424	0.9999	1	484	0.16634	0.815	1	381	0.16158	1	1
cytochrome-c oxidase activity	18	0.056941	0.1268	0.69242	0.8732	1	0.30702	0.0066	1	10	0.32756	0.0082	0.8717	8	0.28134	0.1148	1
iron ion binding	49	0.041782	0.0762	0.64179	0.9238	1	0.18215	0.5155	1	32	0.17144	0.4866	1	17	0.20229	0.4118	1
mitochondrial inner membrane	225	-0.014034	0.5754	0.86569	0.4246	1	0.17559	0.7626	1	121	0.15021	0.946	1	104	0.20513	0.3089	1
mitochondrial respiratory chain complex IV	3	0.6606	0.0004	0.062152	0.9996	1	0.6606	0.0022	0.8261	3	0.6606	0.0013	0.8656	0	NA	NA	NA
oxidative phosphorylation	8	0.079295	0.1476	0.69664	0.8524	1	0.2069	0.3249	1	4	0.2862	0.0885	1	4	0.12761	0.7317	1
aerobic respiration	9	0.044275	0.2523	0.76033	0.7477	1	0.20133	0.3387	1	5	0.22104	0.2073	1	4	0.17668	0.4938	1
heme binding	29	0.041402	0.1327	0.69247	0.8673	1	0.24129	0.0532	1	18	0.22772	0.0864	1	11	0.26349	0.1262	1
hydrogen ion transmembrane transport	29	0.056429	0.0762	0.64179	0.9238	1	0.24631	0.0433	1	18	0.24387	0.0449	0.99113	11	0.2503	0.1728	1
transport	1231	0.0098602	0.001	0.10241	0.999	1	0.16102	1	1	661	0.15912	0.9909	1	570	0.16323	1	1
transmembrane transport	245	0.033779	0.003	0.19879	0.997	1	0.18309	0.5449	1	141	0.18842	0.1247	1	104	0.17587	0.8605	1
protein complex	1789	-0.016803	0.868	0.94909	0.132	1	0.16768	1	1	877	0.15389	0.9999	1	912	0.18094	0.9957	1
transmembrane transporter activity	230	0.040224	0.0016	0.13351	0.9984	1	0.19121	0.2732	1	136	0.1957	0.0536	0.9928	94	0.18472	0.7072	1
electron carrier activity	25	-0.026313	0.6289	0.88132	0.3711	1	0.31974	0.0014	0.63084	12	0.30566	0.012	0.8717	13	0.33275	0.0166	1
copper ion binding	14	0.18536	0.0025	0.17331	0.9975	1	0.31406	0.0117	1	9	0.38844	0.0021	0.8656	5	0.18018	0.5074	1
electron transport chain	4	0.12729	0.12	0.69242	0.88	1	0.34135	0.0608	1	2	0.46864	0.0221	0.93773	2	0.21407	0.3521	1
extracellular vesicular exosome	1217	0.0020468	0.0282	0.52078	0.9718	1	0.1706	0.9988	1	652	0.16113	0.977	1	565	0.18153	0.973	1
mitochondrial proton-transporting ATP synthase complex, coupling factor F(o)	8	-0.19168	0.9727	0.98827	0.0273	1	0.23604	0.1903	1	2	0.088733	0.7617	1	6	0.28514	0.1277	1
hydrogen ion transmembrane transporter activity	15	-0.138	0.9679	0.98584	0.0321	1	0.2777	0.0353	1	5	0.20955	0.2502	1	10	0.31178	0.0467	1
ATP synthesis coupled proton transport	16	-0.15699	0.9866	0.99566	0.0134	1	0.23176	0.1445	1	5	0.11963	0.768	1	11	0.28273	0.0806	1
hydrolase activity	60	-0.019871	0.6122	0.87567	0.3878	1	0.16399	0.8091	1	30	0.14412	0.8369	1	30	0.18387	0.6127	1
biosynthetic process	1856	-0.021169	0.9704	0.98693	0.0296	1	0.17637	0.9851	1	898	0.16039	0.9967	1	958	0.19136	0.8013	1
mitochondrial proton-transporting ATP synthase complex	18	-0.099577	0.9277	0.96864	0.0723	1	0.21508	0.2181	1	8	0.12994	0.7708	1	10	0.28319	0.0869	1
proton-transporting ATP synthase complex, coupling factor F(o)	5	-0.2832	0.9836	0.99374	0.0164	1	0.37292	0.0297	1	1	0.22428	0.2682	1	4	0.41007	0.036	1
ATPase activity	216	0.023159	0.0241	0.49566	0.9759	1	0.14749	0.9993	1	123	0.14984	0.9498	1	93	0.14438	0.9977	1
ATP catabolic process	194	0.02845	0.0142	0.40755	0.9858	1	0.14736	0.9995	1	114	0.1496	0.9466	1	80	0.14418	0.9963	1
protein complex assembly	249	0.024561	0.0139	0.40755	0.9861	1	0.17602	0.7643	1	133	0.18776	0.1423	1	116	0.16255	0.9775	1
cellular component assembly	545	0.00032163	0.1472	0.69664	0.8528	1	0.16793	0.9878	1	273	0.16794	0.693	1	272	0.16792	0.9946	1
macromolecular complex assembly	334	-0.00043016	0.2241	0.73952	0.7759	1	0.17478	0.8401	1	165	0.17647	0.3689	1	169	0.17314	0.9431	1
respiratory chain complex IV assembly	4	-0.11414	0.8089	0.92898	0.1911	1	0.15891	0.5547	1	1	0.089538	0.6345	1	3	0.18204	0.463	1
ATP synthesis coupled electron transport	4	0.22543	0.0276	0.52078	0.9724	1	0.31181	0.0895	1	2	0.53724	0.0117	0.8717	2	0.086376	0.7989	1
respiratory chain	15	-0.055911	0.758	0.91668	0.242	1	0.44118	0	0	7	0.41279	0.0031	0.8656	8	0.46602	0.0018	1
oxidoreductase activity, acting on NAD(P)H	4	0.061023	0.279	0.76982	0.721	1	0.1104	0.8	1	3	0.11428	0.7146	1	1	0.098744	0.6179	1
NADH dehydrogenase activity	6	0.024109	0.3758	0.81634	0.6242	1	0.31855	0.0561	1	4	0.257	0.1374	1	2	0.44166	0.0635	1
respiratory electron transport chain	9	0.030513	0.3092	0.78849	0.6908	1	0.30439	0.0417	1	5	0.30141	0.0474	0.99113	4	0.30811	0.1182	1
metal ion binding	919	0.027337	0	0	1	1	0.17412	0.9686	1	514	0.1801	0.1414	1	405	0.16654	0.9997	1
peptidase activity	205	0.030804	0.0101	0.36769	0.9899	1	0.13426	1	1	112	0.15106	0.9311	1	93	0.11402	1	1
metalloendopeptidase activity	24	0.0259	0.2461	0.75725	0.7539	1	0.093361	0.9992	1	12	0.11926	0.8854	1	12	0.067461	0.9992	1
proteolysis	147	0.052998	0.0013	0.12463	0.9987	1	0.14018	0.9994	1	91	0.15603	0.8426	1	56	0.11442	0.9999	1
zinc ion binding	564	0.0062645	0.0492	0.60765	0.9508	1	0.1557	1	1	291	0.15696	0.9641	1	273	0.15437	0.9999	1
axon	73	0.045905	0.0301	0.54432	0.9699	1	0.15956	0.8873	1	40	0.18749	0.2614	1	33	0.12571	0.9916	1
neuron projection	97	0.026653	0.0742	0.6375	0.9258	1	0.13538	0.9986	1	53	0.14828	0.8693	1	44	0.11985	0.9991	1
neuronal cell body	110	0.0458	0.0116	0.38434	0.9884	1	0.15333	0.9736	1	58	0.18883	0.214	1	52	0.11374	0.9994	1
cellular protein modification process	1080	0.0055587	0.0129	0.39689	0.9871	1	0.1591	1	1	565	0.15737	0.9925	1	515	0.16099	1	1
locomotion	233	0.027946	0.0079	0.34099	0.9921	1	0.18125	0.6037	1	128	0.19041	0.1057	1	105	0.1701	0.9208	1
cell motility	189	0.028913	0.0153	0.41552	0.9847	1	0.19045	0.3127	1	103	0.20126	0.0423	0.99113	86	0.17751	0.8148	1
cytoskeleton	714	0.017886	0.0005	0.066265	0.9995	1	0.1559	1	1	394	0.15746	0.9765	1	320	0.15397	1	1
kinase activity	386	0.031348	0.0003	0.058774	0.9997	1	0.15493	0.9996	1	220	0.16342	0.8022	1	166	0.14369	1	1
non-membrane spanning protein tyrosine kinase activity	21	0.0019933	0.4105	0.82434	0.5895	1	0.11677	0.9782	1	12	0.10392	0.9557	1	9	0.13391	0.8297	1
ATP binding	812	0.029874	0	0	1	1	0.15148	1	1	468	0.15733	0.9866	1	344	0.14352	1	1
focal adhesion	212	-0.042439	0.9621	0.9826	0.0379	1	0.17244	0.8299	1	101	0.13643	0.9933	1	111	0.2052	0.3065	1
actin cytoskeleton	92	-0.017852	0.6077	0.87513	0.3923	1	0.14301	0.992	1	42	0.13707	0.9361	1	50	0.14799	0.972	1
cell migration	67	-0.016634	0.5751	0.86553	0.4249	1	0.16094	0.8595	1	30	0.16114	0.631	1	37	0.16077	0.8662	1
peptidyl-tyrosine phosphorylation	55	0.050595	0.0386	0.56107	0.9614	1	0.1404	0.9739	1	36	0.1459	0.8444	1	19	0.12998	0.9481	1
substrate adhesion-dependent cell spreading	21	0.060017	0.0948	0.67292	0.9052	1	0.1434	0.8532	1	14	0.15257	0.6445	1	7	0.12508	0.8394	1
cell morphogenesis	262	-0.0023427	0.2863	0.77519	0.7137	1	0.15621	0.9981	1	123	0.16387	0.7255	1	139	0.14942	0.9995	1
cell adhesion	177	0.0057688	0.1974	0.73524	0.8026	1	0.16766	0.8992	1	93	0.16503	0.6696	1	84	0.17056	0.8876	1
cell differentiation	992	-0.0010149	0.0982	0.67292	0.9018	1	0.16565	1	1	497	0.16431	0.897	1	495	0.167	0.9998	1
anatomical structure development	1435	0.0016167	0.0236	0.49441	0.9764	1	0.16434	1	1	721	0.16515	0.9188	1	714	0.16352	1	1
protein autophosphorylation	78	0.012944	0.2009	0.73524	0.7991	1	0.15675	0.9191	1	40	0.16545	0.5847	1	38	0.14759	0.9487	1
cytokine activity	17	0.12695	0.0133	0.39689	0.9867	1	0.22241	0.1817	1	13	0.22843	0.1035	1	4	0.20284	0.3851	1
extracellular space	217	0.048293	0.0003	0.058774	0.9997	1	0.17785	0.6947	1	125	0.19629	0.0558	0.9928	92	0.15279	0.9883	1
neurological system process	141	0.039118	0.0091	0.35047	0.9909	1	0.15124	0.9915	1	81	0.16568	0.6358	1	60	0.13174	0.998	1
nucleic acid binding transcription factor activity	315	0.013894	0.0404	0.57208	0.9596	1	0.17902	0.6987	1	163	0.1864	0.1442	1	152	0.1711	0.9502	1
DNA binding	862	-0.017111	0.766	0.91842	0.234	1	0.16355	0.9998	1	402	0.157	0.9804	1	460	0.16927	0.9988	1
nuclear chromosome	175	0.014461	0.099	0.67292	0.901	1	0.15469	0.988	1	93	0.15915	0.7898	1	82	0.14964	0.9917	1
chromosome	418	-0.0057452	0.3403	0.80031	0.6597	1	0.15223	1	1	209	0.14649	0.9944	1	209	0.15798	0.999	1
negative regulation of transcription from RNA polymerase II promoter	279	-0.022937	0.7871	0.92482	0.2129	1	0.16811	0.9434	1	123	0.16464	0.7054	1	156	0.17084	0.9547	1
nuclear chromatin	86	-0.017705	0.6067	0.87481	0.3933	1	0.14951	0.9722	1	35	0.16193	0.6322	1	51	0.14098	0.9876	1
RNA polymerase II distal enhancer sequence-specific DNA binding	29	-0.047057	0.7772	0.92144	0.2228	1	0.14445	0.9	1	9	0.15691	0.5783	1	20	0.13884	0.9181	1
RNA polymerase II core promoter proximal region sequence-specific DNA binding transcription factor activity involved in positive regulation of transcription	55	-0.040758	0.803	0.92645	0.197	1	0.14731	0.9488	1	24	0.12209	0.9559	1	31	0.16683	0.7957	1
RNA polymerase II distal enhancer sequence-specific DNA binding transcription factor activity involved in positive regulation of transcription	13	-0.094494	0.8838	0.9557	0.1162	1	0.13997	0.8125	1	2	0.14779	0.5161	1	11	0.13855	0.8373	1
suckling behavior	7	-0.11845	0.8695	0.95013	0.1305	1	0.1232	0.8229	1	1	0.016626	0.9118	1	6	0.14096	0.7284	1
sequence-specific DNA binding transcription factor activity	280	0.019062	0.0246	0.49707	0.9754	1	0.18637	0.4129	1	147	0.19565	0.0469	0.99113	133	0.17612	0.889	1
RNA polymerase II distal enhancer sequence-specific DNA binding transcription factor activity	13	-0.022566	0.5758	0.86585	0.4242	1	0.12497	0.8982	1	6	0.11093	0.8329	1	7	0.13699	0.7807	1
regulation of transcription, DNA-templated	685	0.00015758	0.1194	0.69242	0.8806	1	0.17724	0.8607	1	356	0.17067	0.5936	1	329	0.18435	0.8741	1
transcription from RNA polymerase II promoter	124	-0.05187	0.9656	0.98439	0.0344	1	0.15745	0.9609	1	53	0.12351	0.993	1	71	0.18279	0.7027	1
nervous system development	61	-0.012481	0.5284	0.85346	0.4716	1	0.15506	0.9102	1	30	0.14496	0.8279	1	31	0.16484	0.8134	1
mesoderm development	11	-0.050269	0.7012	0.9057	0.2988	1	0.10932	0.9435	1	6	0.054127	0.9911	1	5	0.17554	0.5285	1
neuron differentiation	23	-0.00032243	0.4282	0.83008	0.5718	1	0.1571	0.7568	1	12	0.15025	0.6615	1	11	0.16458	0.6773	1
positive regulation of apoptotic process	122	-0.013114	0.5396	0.85375	0.4604	1	0.15116	0.9855	1	59	0.14272	0.932	1	63	0.15905	0.9429	1
negative regulation of neuron apoptotic process	51	0.095652	0.0019	0.14269	0.9981	1	0.2143	0.1192	1	33	0.23951	0.0186	0.92301	18	0.16808	0.7077	1
positive regulation of transcription from RNA polymerase II promoter	365	-0.028407	0.9076	0.96292	0.0924	1	0.15348	0.9998	1	164	0.13918	0.999	1	201	0.16515	0.993	1
regulation of neurogenesis	6	-0.17303	0.9355	0.97237	0.0645	1	0.23781	0.2069	1	2	0.09717	0.7275	1	4	0.30813	0.1181	1
innervation	7	0.059279	0.2255	0.73952	0.7745	1	0.17698	0.49	1	3	0.27564	0.1266	1	4	0.10299	0.8408	1
extracellular region	208	0.050062	0.0003	0.058774	0.9997	1	0.19432	0.2078	1	118	0.21539	0.0035	0.8656	90	0.1667	0.9302	1
negative regulation of peptidase activity	4	0.14063	0.101	0.67292	0.899	1	0.21799	0.2951	1	2	0.35862	0.0645	0.99281	2	0.077369	0.83	1
enzyme regulator activity	274	-0.0045946	0.3397	0.79997	0.6603	1	0.17405	0.8341	1	130	0.17858	0.3341	1	144	0.16996	0.9565	1
G-protein coupled receptor activity	12	-0.00089663	0.4459	0.83363	0.5541	1	0.15745	0.6757	1	6	0.15655	0.5441	1	6	0.15835	0.6342	1
G-protein coupled receptor signaling pathway	41	0.006352	0.3269	0.79903	0.6731	1	0.20908	0.1809	1	20	0.22082	0.0936	1	21	0.1979	0.4555	1
signal transduction	981	0.012229	0.0014	0.12874	0.9986	1	0.16182	0.9999	1	510	0.1674	0.7851	1	471	0.15579	1	1
signal transducer activity	187	0.06684	0	0	1	1	0.17232	0.8248	1	127	0.17607	0.3873	1	60	0.16437	0.9047	1
defense response to bacterium	12	0.02677	0.3005	0.77911	0.6995	1	0.17122	0.5664	1	7	0.1697	0.4624	1	5	0.17333	0.5404	1
response to stress	847	0.016339	0.0004	0.062152	0.9996	1	0.16535	0.9999	1	459	0.16763	0.7602	1	388	0.16264	1	1
placenta development	18	0.012899	0.3544	0.8103	0.6456	1	0.20687	0.2709	1	12	0.16483	0.5264	1	6	0.29096	0.117	1
plasma membrane	1021	0.024043	0	0	1	1	0.15761	1	1	569	0.16298	0.9452	1	452	0.15086	1	1
apoptotic process	219	0.0021871	0.2214	0.73952	0.7786	1	0.16617	0.94	1	109	0.16913	0.5735	1	110	0.16324	0.9664	1
cell death	394	-0.00051879	0.2124	0.73524	0.7876	1	0.16551	0.9846	1	197	0.165	0.7478	1	197	0.16603	0.9901	1
integral component of plasma membrane	83	0.063035	0.0037	0.23156	0.9963	1	0.19327	0.3166	1	47	0.22631	0.019	0.92301	36	0.15013	0.9334	1
calcium ion binding	153	0.058693	0.0002	0.056325	0.9998	1	0.17056	0.8273	1	96	0.18269	0.2603	1	57	0.15014	0.9728	1
cytosol	706	-0.0077691	0.3675	0.81284	0.6325	1	0.17052	0.9846	1	361	0.15914	0.9538	1	345	0.18242	0.9167	1
centrosome	263	0.025768	0.0089	0.3496	0.9911	1	0.14911	0.9996	1	145	0.1586	0.8507	1	118	0.13745	1	1
protein domain specific binding	116	-0.063111	0.9869	0.9957	0.0131	1	0.15683	0.9561	1	46	0.11817	0.9958	1	70	0.18224	0.7192	1
vesicle	67	0.044483	0.0378	0.56107	0.9622	1	0.15667	0.9042	1	37	0.18212	0.3432	1	30	0.12527	0.9881	1
ion channel binding	33	-0.043827	0.7675	0.91842	0.2325	1	0.20034	0.2868	1	17	0.15191	0.6853	1	16	0.2518	0.1245	1
spindle microtubule	27	0.044424	0.1296	0.69242	0.8704	1	0.14198	0.8973	1	17	0.14803	0.7216	1	10	0.1317	0.8571	1
positive regulation of protein dephosphorylation	11	-0.059509	0.7413	0.91153	0.2587	1	0.15296	0.6934	1	5	0.10279	0.853	1	6	0.19476	0.4411	1
regulation of cardiac muscle contraction	5	-0.041676	0.6206	0.87924	0.3794	1	0.25768	0.166	1	1	0.54	0.0318	0.95566	4	0.1871	0.4497	1
substantia nigra development	26	0.0090856	0.3418	0.80148	0.6582	1	0.24113	0.0673	1	13	0.25022	0.0528	0.99113	13	0.23204	0.2415	1
protein kinase binding	207	0.015665	0.0692	0.6375	0.9308	1	0.16889	0.8977	1	118	0.16188	0.763	1	89	0.17819	0.8062	1
spindle pole	52	0.09429	0.001	0.10241	0.999	1	0.17117	0.6922	1	35	0.1972	0.1794	1	17	0.11759	0.9688	1
positive regulation of cyclic-nucleotide phosphodiesterase activity	3	-0.24581	0.937	0.97237	0.063	1	0.24581	0.2255	1	0	NA	NA	NA	3	0.24581	0.2649	1
positive regulation of ryanodine-sensitive calcium-release channel activity	3	0.0030582	0.4697	0.8402	0.5303	1	0.38878	0.0437	1	1	0.58775	0.0239	0.95566	2	0.28929	0.203	1
positive regulation of phosphoprotein phosphatase activity	4	-0.20237	0.93	0.96941	0.07	1	0.20237	0.3521	1	0	NA	NA	NA	4	0.20237	0.3869	1
sarcomere	7	-0.048467	0.6662	0.89369	0.3338	1	0.15521	0.6306	1	4	0.093403	0.8579	1	3	0.23763	0.2875	1
response to calcium ion	23	-0.042256	0.7295	0.90879	0.2705	1	0.1353	0.9201	1	11	0.097277	0.9614	1	12	0.17016	0.651	1
regulation of cytokinesis	13	-0.09999	0.8976	0.96062	0.1024	1	0.20082	0.33	1	4	0.16385	0.4818	1	9	0.21725	0.3299	1
phospholipase binding	8	-0.20387	0.979	0.9912	0.021	1	0.25136	0.1412	1	2	0.094994	0.7365	1	6	0.30349	0.0932	1
calcium channel complex	8	0.053866	0.2254	0.73952	0.7746	1	0.29541	0.056	1	3	0.4657	0.0106	0.8717	5	0.19324	0.4466	1
regulation of release of sequestered calcium ion into cytosol by sarcoplasmic reticulum	5	-0.024888	0.5589	0.86056	0.4411	1	0.2667	0.1458	1	2	0.30226	0.1162	1	3	0.24299	0.2723	1
detection of calcium ion	3	0.010354	0.4489	0.83431	0.5511	1	0.39607	0.0394	1	1	0.60964	0.0215	0.93052	2	0.28929	0.203	1
regulation of heart rate	7	0.0080513	0.4241	0.83008	0.5759	1	0.21633	0.2807	1	4	0.19633	0.3205	1	3	0.24299	0.2723	1
thioesterase binding	8	-0.044253	0.6515	0.88826	0.3485	1	0.21997	0.2563	1	5	0.14057	0.6389	1	3	0.35229	0.1014	1
structural molecule activity	242	-0.085836	1	1	0	0	0.2544	0	0	100	0.20396	0.034	0.95566	142	0.28992	0	0
tight junction	45	-0.041374	0.7882	0.92513	0.2118	1	0.12157	0.9941	1	18	0.10025	0.9873	1	27	0.13579	0.9596	1
calcium-independent cell-cell adhesion via plasma membrane cell-adhesion molecules	3	-0.078081	0.6912	0.90276	0.3088	1	0.10864	0.7614	1	1	0.045846	0.7911	1	2	0.14004	0.5866	1
identical protein binding	263	0.024898	0.0104	0.37192	0.9896	1	0.16766	0.9427	1	149	0.16994	0.569	1	114	0.16467	0.9645	1
cell-cell junction organization	8	0.058392	0.2098	0.73524	0.7902	1	0.1734	0.5228	1	5	0.18543	0.3598	1	3	0.15334	0.5787	1
cell junction organization	43	0.019254	0.2118	0.73524	0.7882	1	0.13415	0.9782	1	25	0.13193	0.9128	1	18	0.13724	0.9124	1
p53 binding	39	-0.019097	0.5793	0.86585	0.4207	1	0.16056	0.7978	1	19	0.14518	0.7646	1	20	0.17516	0.6621	1
regulation of apoptotic process	43	0.019628	0.2095	0.73524	0.7905	1	0.14252	0.9487	1	21	0.16601	0.5458	1	22	0.1201	0.9844	1
negative regulation of intrinsic apoptotic signaling pathway in response to DNA damage by p53 class mediator	4	0.28812	0.009	0.3496	0.991	1	0.28812	0.1222	1	4	0.28812	0.0866	1	0	NA	NA	NA
negative regulation of cellular senescence	4	-0.022998	0.5574	0.86015	0.4426	1	0.069659	0.9466	1	2	0.046661	0.9177	1	2	0.092657	0.7738	1
homeostatic process	355	0.014758	0.0268	0.51361	0.9732	1	0.16476	0.9826	1	186	0.17131	0.5376	1	169	0.15754	0.9969	1
endosome	274	0.021407	0.0157	0.4211	0.9843	1	0.15354	0.9988	1	141	0.16998	0.5639	1	133	0.13611	0.9999	1
iron ion homeostasis	18	0.058642	0.1212	0.69242	0.8788	1	0.1222	0.9447	1	12	0.13563	0.7785	1	6	0.095344	0.93	1
serine-type endopeptidase inhibitor activity	13	0.072495	0.1186	0.69242	0.8814	1	0.18701	0.4313	1	6	0.28113	0.0639	0.99281	7	0.10634	0.9118	1
negative regulation of endopeptidase activity	25	0.087851	0.0239	0.49566	0.9761	1	0.18212	0.4975	1	14	0.24104	0.0663	0.99281	11	0.10712	0.959	1
regulation of proteolysis	7	0.13779	0.058	0.61891	0.942	1	0.22393	0.2502	1	5	0.2532	0.1183	1	2	0.15074	0.5461	1
response to cytokine	27	0.031055	0.1984	0.73524	0.8016	1	0.18794	0.4188	1	17	0.17391	0.4492	1	10	0.2118	0.3538	1
response to peptide hormone	26	0.010196	0.3338	0.7994	0.6662	1	0.17084	0.6252	1	18	0.13075	0.876	1	8	0.26105	0.1696	1
in utero embryonic development	148	-0.0037927	0.3631	0.81284	0.6369	1	0.16506	0.9083	1	68	0.17549	0.427	1	80	0.15619	0.9766	1
kidney development	41	0.025004	0.1833	0.73256	0.8167	1	0.14824	0.9157	1	20	0.17757	0.4058	1	21	0.1203	0.9782	1
lens development in camera-type eye	9	0.045415	0.2476	0.75876	0.7524	1	0.13371	0.8028	1	5	0.16122	0.5037	1	4	0.099337	0.8543	1
chromatin binding	230	-0.04058	0.9604	0.98153	0.0396	1	0.15408	0.9977	1	100	0.13053	0.9983	1	130	0.1722	0.9281	1
spermatid development	34	-0.091432	0.9662	0.98478	0.0338	1	0.17796	0.5593	1	15	0.098063	0.9841	1	19	0.24103	0.1544	1
spermatid nucleus differentiation	6	-0.14998	0.9074	0.96292	0.0926	1	0.19891	0.3646	1	2	0.073408	0.8225	1	4	0.26167	0.2048	1
brain development	96	-0.014329	0.5598	0.86061	0.4402	1	0.13868	0.9979	1	46	0.12976	0.9762	1	50	0.14689	0.9743	1
post-embryonic development	43	0.028969	0.1499	0.69841	0.8501	1	0.13976	0.9594	1	20	0.18138	0.3641	1	23	0.10356	0.9973	1
Wnt signaling pathway	77	-0.042083	0.8599	0.94436	0.1401	1	0.14692	0.9766	1	32	0.12613	0.9608	1	45	0.1617	0.8835	1
mammary gland development	11	-0.093361	0.8582	0.94386	0.1418	1	0.19515	0.3732	1	3	0.18661	0.3664	1	8	0.19835	0.4395	1
regulation of mammary gland epithelial cell proliferation	4	0.083175	0.2167	0.7384	0.7833	1	0.17615	0.4664	1	3	0.17288	0.425	1	1	0.18595	0.3834	1
regulation of histone acetylation	3	-0.049116	0.6155	0.8767	0.3845	1	0.075611	0.8921	1	1	0.039743	0.8156	1	2	0.093545	0.7702	1
positive regulation of chromatin binding	3	-0.20788	0.908	0.96292	0.092	1	0.20788	0.3327	1	0	NA	NA	NA	3	0.20788	0.373	1
histone binding	75	0.016062	0.1807	0.73256	0.8193	1	0.14276	0.9846	1	41	0.14527	0.8658	1	34	0.13974	0.965	1
developmental growth	17	0.015773	0.3393	0.79997	0.6607	1	0.1368	0.8712	1	7	0.18527	0.3673	1	10	0.10288	0.9579	1
regulation of histone H3-K4 methylation	3	-0.15574	0.8491	0.94186	0.1509	1	0.15574	0.5361	1	0	NA	NA	NA	3	0.15574	0.5692	1
palate development	32	0.018867	0.2503	0.75929	0.7497	1	0.14004	0.9333	1	17	0.14956	0.7072	1	15	0.12925	0.9286	1
canonical Wnt signaling pathway	26	-0.077581	0.9028	0.96236	0.0972	1	0.18392	0.4799	1	7	0.19749	0.2981	1	19	0.17892	0.6203	1
growth	154	-0.0095469	0.4782	0.84567	0.5218	1	0.17141	0.8236	1	72	0.1731	0.4816	1	82	0.16992	0.8991	1
reproduction	319	0.0057353	0.1183	0.69242	0.8817	1	0.18088	0.6314	1	172	0.17306	0.4817	1	147	0.19004	0.6371	1
embryo development	441	-0.010816	0.5038	0.84985	0.4962	1	0.1677	0.9806	1	209	0.16552	0.7413	1	232	0.16967	0.9863	1
anatomical structure formation involved in morphogenesis	321	-0.019473	0.7363	0.91021	0.2637	1	0.14809	1	1	145	0.14237	0.9934	1	176	0.15281	0.9995	1
nucleoplasm	518	-0.039759	0.9947	1	0.0053	0.83905	0.1614	0.9989	1	239	0.13182	1	1	279	0.18674	0.7947	1
transcription factor complex	115	-0.03883	0.882	0.95559	0.118	1	0.16058	0.9232	1	51	0.13727	0.9512	1	64	0.17916	0.7487	1
transcription, DNA-templated	762	-0.022859	0.9132	0.96474	0.0868	1	0.16085	1	1	349	0.15064	0.9965	1	413	0.16948	0.9985	1
tissue development	6	-0.13437	0.8832	0.9557	0.1168	1	0.17569	0.4861	1	2	0.061983	0.8618	1	4	0.23254	0.2825	1
retina layer formation	3	-0.041863	0.595	0.87071	0.405	1	0.10976	0.7564	1	1	0.10184	0.5905	1	2	0.11372	0.6901	1
cerebellum development	14	-0.038641	0.6649	0.89301	0.3351	1	0.19979	0.3405	1	6	0.18801	0.3495	1	8	0.20863	0.3855	1
hindbrain development	8	-0.13123	0.9058	0.96292	0.0942	1	0.16652	0.5624	1	2	0.070573	0.8331	1	6	0.1985	0.4247	1
pancreas development	10	0.011279	0.3936	0.82071	0.6064	1	0.22856	0.1998	1	5	0.23984	0.1501	1	5	0.21728	0.3445	1
endocrine pancreas development	6	0.024824	0.3728	0.81545	0.6272	1	0.3888	0.0164	1	4	0.31022	0.0638	0.99281	2	0.54596	0.0278	1
sequence-specific DNA binding	137	-0.029355	0.7995	0.92547	0.2005	1	0.16289	0.9256	1	56	0.16334	0.6531	1	81	0.16258	0.9476	1
cell fate commitment	13	-0.179	0.9891	0.99729	0.0109	1	0.25593	0.0811	1	5	0.10001	0.8642	1	8	0.35338	0.0235	1
positive regulation of transcription, DNA-templated	241	-0.033472	0.914	0.96474	0.086	1	0.15321	0.9984	1	108	0.1336	0.9965	1	133	0.16914	0.9523	1
protein dimerization activity	63	0.00074435	0.3603	0.81144	0.6397	1	0.1588	0.8782	1	29	0.17329	0.4606	1	34	0.14643	0.9425	1
retinoic acid receptor signaling pathway	4	-0.056195	0.6636	0.89273	0.3364	1	0.090993	0.8844	1	1	0.069596	0.7034	1	3	0.098125	0.8129	1
neuron fate commitment	6	-0.0063685	0.4947	0.84707	0.5053	1	0.37393	0.0218	1	3	0.36756	0.0363	0.95566	3	0.3803	0.0782	1
generation of neurons	5	-0.12668	0.8554	0.94367	0.1446	1	0.24932	0.1885	1	2	0.15329	0.4986	1	3	0.31333	0.1437	1
retina morphogenesis in camera-type eye	4	-0.24626	0.9612	0.98212	0.0388	1	0.24626	0.2111	1	0	NA	NA	NA	4	0.24626	0.2441	1
E-box binding	8	0.056284	0.2168	0.7384	0.7832	1	0.19485	0.3906	1	5	0.20091	0.2841	1	3	0.18475	0.4522	1
nucleosome	14	-0.066821	0.7972	0.92547	0.2028	1	0.21807	0.2282	1	5	0.21175	0.2406	1	9	0.22158	0.3082	1
protein heterodimerization activity	169	-0.021342	0.7098	0.90667	0.2902	1	0.16159	0.9513	1	82	0.14452	0.9517	1	87	0.17767	0.8101	1
epidermis development	15	0.060277	0.134	0.69267	0.866	1	0.17332	0.5518	1	9	0.19467	0.3066	1	6	0.14131	0.7271	1
cell cycle	623	0.020495	0.0008	0.09012	0.9992	1	0.15893	1	1	356	0.157	0.9749	1	267	0.16151	0.9993	1
catabolic process	865	0.017967	0.0001	0.032186	0.9999	1	0.1615	0.9999	1	469	0.1655	0.8488	1	396	0.15677	1	1
cytoplasmic vesicle	144	0.056894	0.0004	0.062152	0.9996	1	0.15489	0.9801	1	84	0.18153	0.2965	1	60	0.1176	0.9997	1
cellular senescence	13	0.054996	0.1737	0.72535	0.8263	1	0.15095	0.7345	1	7	0.19123	0.3323	1	6	0.10395	0.8978	1
aging	98	0.019049	0.1196	0.69242	0.8804	1	0.19631	0.2421	1	51	0.20691	0.0764	1	47	0.1848	0.6404	1
carbohydrate binding	42	0.0064339	0.3341	0.7994	0.6659	1	0.15047	0.9019	1	20	0.16474	0.5546	1	22	0.13748	0.9393	1
homophilic cell adhesion via plasma membrane adhesion molecules	15	-0.22032	0.9984	1	0.0016	0.37945	0.25259	0.082	1	3	0.080675	0.8637	1	12	0.29557	0.0504	1
nucleic acid binding	378	0.031644	0.0003	0.058774	0.9997	1	0.20053	0.0396	1	221	0.19856	0.0103	0.8717	157	0.20331	0.3174	1
transcription corepressor activity	69	-0.032955	0.7693	0.91875	0.2307	1	0.13897	0.9887	1	35	0.1045	0.9991	1	34	0.17445	0.7309	1
negative regulation of intracellular estrogen receptor signaling pathway	9	-0.11166	0.8815	0.95538	0.1185	1	0.22518	0.2262	1	2	0.25542	0.1875	1	7	0.21654	0.3474	1
estrogen receptor binding	11	-0.01779	0.5434	0.85375	0.4566	1	0.085906	0.9897	1	5	0.074927	0.9533	1	6	0.095055	0.9308	1
response to estrogen	22	-0.0024168	0.4436	0.83355	0.5564	1	0.13516	0.912	1	13	0.11232	0.9285	1	9	0.16814	0.6303	1
sensory perception of smell	8	0.091189	0.1223	0.69242	0.8777	1	0.27788	0.0815	1	3	0.4921	0.0083	0.8717	5	0.14936	0.6687	1
phosphatase activity	120	0.018199	0.1057	0.67686	0.8943	1	0.18374	0.5014	1	60	0.20193	0.0811	1	60	0.16554	0.896	1
protein tyrosine phosphatase activity	41	-0.028577	0.6734	0.89548	0.3266	1	0.15527	0.8546	1	18	0.14429	0.7655	1	23	0.16387	0.7779	1
negative regulation of protein kinase activity	30	-0.041966	0.7459	0.91332	0.2541	1	0.15444	0.8164	1	12	0.1406	0.7404	1	18	0.16367	0.743	1
peptidyl-tyrosine dephosphorylation	41	-0.041964	0.7819	0.92229	0.2181	1	0.16513	0.743	1	17	0.14852	0.7166	1	24	0.17689	0.6577	1
regulation of release of sequestered calcium ion into cytosol	6	0.05931	0.246	0.75725	0.754	1	0.22208	0.2644	1	3	0.28139	0.1174	1	3	0.16277	0.5402	1
gamete generation	9	0.035913	0.2844	0.77519	0.7156	1	0.15396	0.6664	1	5	0.17088	0.4425	1	4	0.1328	0.7067	1
core promoter proximal region sequence-specific DNA binding	7	0.042353	0.2877	0.77576	0.7123	1	0.12072	0.8354	1	3	0.19025	0.3523	1	4	0.06857	0.9545	1
B cell apoptotic process	4	0.014965	0.4326	0.83012	0.5674	1	0.10582	0.8202	1	3	0.080522	0.8641	1	1	0.18171	0.3915	1
positive regulation of B cell apoptotic process	3	0.059997	0.3033	0.78058	0.6967	1	0.085834	0.8572	1	2	0.10937	0.6741	1	1	0.038756	0.8375	1
spindle	46	0.072531	0.0121	0.38945	0.9879	1	0.20255	0.237	1	31	0.20409	0.1391	1	15	0.19936	0.4435	1
activation of cysteine-type endopeptidase activity involved in apoptotic process	41	-0.0026002	0.4138	0.82434	0.5862	1	0.16446	0.7522	1	23	0.14427	0.8053	1	18	0.19026	0.5187	1
cellular response to DNA damage stimulus	141	0.017257	0.0965	0.67292	0.9035	1	0.13876	0.9997	1	80	0.13749	0.9827	1	61	0.14043	0.9926	1
positive regulation of cell proliferation	136	-0.024457	0.734	0.90938	0.266	1	0.16817	0.8509	1	60	0.16288	0.6653	1	76	0.17235	0.8624	1
intrinsic apoptotic signaling pathway in response to DNA damage	33	-0.0058732	0.4462	0.83363	0.5538	1	0.15627	0.8211	1	18	0.13786	0.8227	1	15	0.17835	0.6053	1
response to radiation	13	0.034875	0.2592	0.76178	0.7408	1	0.19288	0.3867	1	9	0.16449	0.5212	1	4	0.25675	0.2152	1
regulation of gene expression	68	0.024297	0.1249	0.69242	0.8751	1	0.15601	0.91	1	37	0.16569	0.5801	1	31	0.14446	0.9432	1
protein processing	19	0.054787	0.1308	0.69242	0.8692	1	0.11568	0.9714	1	12	0.13496	0.7835	1	7	0.082646	0.974	1
nuclear body	25	0.0030916	0.4001	0.82305	0.5999	1	0.15532	0.7911	1	14	0.14144	0.7522	1	11	0.17299	0.6149	1
negative regulation of protein binding	19	-0.04768	0.7514	0.91645	0.2486	1	0.18115	0.496	1	9	0.14088	0.7039	1	10	0.21738	0.3225	1
skeletal muscle cell differentiation	16	0.0066715	0.3963	0.82161	0.6037	1	0.17805	0.5167	1	7	0.21111	0.2285	1	9	0.15234	0.7321	1
middle ear morphogenesis	6	-0.064458	0.7087	0.90667	0.2913	1	0.11791	0.8164	1	4	0.040092	0.9907	1	2	0.27356	0.2256	1
positive regulation of catalytic activity	17	0.049189	0.1684	0.72062	0.8316	1	0.15867	0.7072	1	9	0.19631	0.2972	1	8	0.11632	0.8923	1
pigmentation	30	0.011001	0.3179	0.79493	0.6821	1	0.14761	0.8726	1	17	0.13995	0.7908	1	13	0.15763	0.7497	1
canonical Wnt signaling pathway involved in negative regulation of apoptotic process	4	-0.013827	0.5265	0.85346	0.4735	1	0.10716	0.8152	1	2	0.09333	0.7437	1	2	0.12098	0.6581	1
skeletal system morphogenesis	20	0.066268	0.0839	0.66226	0.9161	1	0.1569	0.7387	1	13	0.17167	0.4635	1	7	0.12948	0.8199	1
detection of mechanical stimulus involved in sensory perception of sound	5	-0.073532	0.7228	0.90823	0.2772	1	0.18614	0.4343	1	3	0.09384	0.8113	1	2	0.32459	0.1568	1
positive regulation of apoptotic signaling pathway	24	0.075997	0.0505	0.60843	0.9495	1	0.13955	0.9057	1	16	0.16166	0.5823	1	8	0.095331	0.9594	1
protein maturation	70	0.021567	0.1441	0.69664	0.8559	1	0.16739	0.7833	1	38	0.17404	0.4548	1	32	0.1595	0.8514	1
chromosome organization	402	-0.0084153	0.414	0.82434	0.586	1	0.15354	0.9999	1	199	0.14658	0.9923	1	203	0.16036	0.9971	1
nucleolus	447	-0.042872	0.9962	1	0.0038	0.68491	0.16683	0.985	1	203	0.13648	0.9997	1	244	0.19209	0.6189	1
MAPK cascade	31	0.036873	0.1392	0.69664	0.8608	1	0.17582	0.5718	1	16	0.20605	0.1953	1	15	0.14358	0.8564	1
branching involved in ureteric bud morphogenesis	10	-0.064333	0.7533	0.91645	0.2467	1	0.11613	0.9041	1	3	0.086332	0.8434	1	7	0.1289	0.8221	1
positive regulation of mesenchymal cell proliferation	7	-0.084589	0.7869	0.92482	0.2131	1	0.15876	0.6042	1	3	0.086536	0.8427	1	4	0.21293	0.3466	1
chromatin remodeling	39	-0.049169	0.8207	0.93339	0.1793	1	0.18042	0.5306	1	16	0.15997	0.5992	1	23	0.19465	0.4884	1
cellular iron ion homeostasis	12	0.107	0.05	0.60765	0.95	1	0.22126	0.2218	1	7	0.28136	0.0546	0.9928	5	0.13711	0.7285	1
response to gamma radiation	17	0.077379	0.08	0.64916	0.92	1	0.15279	0.7575	1	12	0.16304	0.5421	1	5	0.1282	0.7718	1
protein complex binding	134	0.0034674	0.2557	0.76178	0.7443	1	0.16883	0.8418	1	67	0.1723	0.4776	1	67	0.16537	0.9061	1
cellular response to drug	19	-0.01462	0.5417	0.85375	0.4583	1	0.19536	0.3583	1	11	0.1561	0.5955	1	8	0.24936	0.2053	1
positive regulation of cysteine-type endopeptidase activity involved in apoptotic process	20	-0.087815	0.9084	0.9631	0.0916	1	0.16355	0.677	1	8	0.094667	0.9446	1	12	0.20947	0.3695	1
positive regulation of fibroblast proliferation	21	0.0156	0.3154	0.79431	0.6846	1	0.21003	0.2374	1	8	0.29614	0.0302	0.95566	13	0.15704	0.7537	1
positive regulation of epithelial cell proliferation	16	-0.0037374	0.4625	0.8402	0.5375	1	0.15303	0.7411	1	10	0.11944	0.8613	1	6	0.20903	0.3754	1
negative regulation of cell division	3	0.017743	0.4249	0.83008	0.5751	1	0.157	0.529	1	1	0.26212	0.2134	1	2	0.10444	0.7282	1
positive regulation of response to DNA damage stimulus	5	0.043288	0.3153	0.79431	0.6847	1	0.088974	0.9226	1	2	0.16533	0.4519	1	3	0.038072	0.9818	1
chromatin modification	68	-0.019806	0.6213	0.87928	0.3787	1	0.13005	0.9975	1	25	0.14993	0.7534	1	43	0.11849	0.9983	1
mRNA processing	271	-0.071287	1	1	0	0	0.17268	0.8562	1	97	0.14163	0.9791	1	174	0.18998	0.6665	1
RNA binding	495	-0.08005	1	1	0	0	0.17672	0.8399	1	181	0.13219	0.9998	1	314	0.20239	0.2707	1
nucleotide binding	209	-0.11504	1	1	0	0	0.18734	0.3926	1	60	0.12593	0.9952	1	149	0.21207	0.1556	1
RNA splicing, via transesterification reactions	8	-0.081656	0.7879	0.92513	0.2121	1	0.098465	0.9431	1	2	0.033617	0.9534	1	6	0.12008	0.8319	1
alternative mRNA splicing, via spliceosome	10	-0.067447	0.7654	0.91842	0.2346	1	0.12467	0.8627	1	3	0.095375	0.803	1	7	0.13723	0.7791	1
spliceosomal complex	78	-0.08587	0.9927	0.99913	0.0073	1	0.17698	0.6357	1	29	0.12252	0.9697	1	49	0.2092	0.3031	1
RNA splicing	148	-0.089461	0.9999	1	0.0001	0.040964	0.18137	0.5617	1	48	0.14169	0.9209	1	100	0.20042	0.3949	1
double-stranded DNA binding	45	-0.0011838	0.4103	0.82434	0.5897	1	0.15171	0.8904	1	22	0.15394	0.6851	1	23	0.14957	0.8791	1
DNA-templated transcription, initiation	18	-0.059514	0.797	0.92547	0.203	1	0.14385	0.8298	1	9	0.084339	0.9775	1	9	0.20337	0.4084	1
negative regulation of cell death	18	-0.014625	0.5355	0.85375	0.4645	1	0.15051	0.776	1	7	0.17471	0.4303	1	11	0.13511	0.8556	1
response to estradiol	28	-0.036169	0.7011	0.9057	0.2989	1	0.19564	0.3444	1	13	0.17174	0.4631	1	15	0.21636	0.3175	1
cellular response to organic cyclic compound	28	0.031236	0.1899	0.73256	0.8101	1	0.19708	0.3289	1	16	0.19977	0.2365	1	12	0.19348	0.4848	1
cellular response to interleukin-1	13	0.01765	0.3426	0.80153	0.6574	1	0.19664	0.3602	1	7	0.19898	0.2892	1	6	0.1939	0.4449	1
glucose metabolic process	30	0.034371	0.1646	0.71722	0.8354	1	0.17474	0.5959	1	18	0.17426	0.4552	1	12	0.17547	0.6171	1
negative regulation of gene expression	49	0.050043	0.0496	0.60765	0.9504	1	0.17745	0.5899	1	23	0.24233	0.0293	0.95566	26	0.12006	0.9896	1
cell proliferation	198	-0.018876	0.6685	0.89451	0.3315	1	0.15348	0.9952	1	91	0.14643	0.9491	1	107	0.15947	0.9816	1
hypothalamus development	4	-0.077173	0.7197	0.90813	0.2803	1	0.16538	0.5177	1	2	0.088212	0.7638	1	2	0.24256	0.2854	1
cellular response to estrogen stimulus	6	-0.028837	0.5824	0.86585	0.4176	1	0.23712	0.2093	1	4	0.15621	0.5252	1	2	0.39893	0.0882	1
regulation of mitotic cell cycle	17	0.043976	0.1909	0.73256	0.8091	1	0.11711	0.9581	1	12	0.1141	0.9159	1	5	0.12432	0.7902	1
positive regulation of cellular respiration	4	-0.26455	0.9697	0.98693	0.0303	1	0.52213	0.0045	1	2	0.25758	0.1835	1	2	0.78668	0.0027	1
positive regulation of glycolytic process	3	0.017263	0.4265	0.83008	0.5735	1	0.092733	0.8305	1	1	0.16499	0.4091	1	2	0.056602	0.9001	1
positive regulation of cell cycle	14	-0.0028764	0.463	0.8402	0.537	1	0.31289	0.0125	1	5	0.43401	0.0074	0.8717	9	0.24559	0.2026	1
glycoprotein metabolic process	3	-0.038223	0.5867	0.86795	0.4133	1	0.077414	0.8862	1	2	0.029393	0.962	1	1	0.17346	0.4112	1
amino acid transport	5	-0.052994	0.6583	0.89092	0.3417	1	0.12881	0.7487	1	2	0.094764	0.7375	1	3	0.1515	0.5852	1
negative regulation of glucose import	3	-0.25089	0.9405	0.97364	0.0595	1	0.27062	0.1731	1	1	0.0296	0.8584	1	2	0.39113	0.0941	1
response to wounding	15	-0.065852	0.8008	0.92547	0.1992	1	0.16363	0.6432	1	7	0.10476	0.8864	1	8	0.21514	0.3523	1
protein phosphatase inhibitor activity	11	-0.051082	0.7042	0.9057	0.2958	1	0.18141	0.4697	1	3	0.23894	0.2008	1	8	0.15984	0.6622	1
negative regulation of phosphatase activity	23	-0.0088403	0.4915	0.84707	0.5085	1	0.19065	0.405	1	10	0.20908	0.2102	1	13	0.17647	0.615	1
phosphatase binding	26	0.073963	0.0445	0.59856	0.9555	1	0.13164	0.9468	1	18	0.14849	0.7238	1	8	0.09373	0.9624	1
enzyme binding	435	0.00044481	0.172	0.72535	0.828	1	0.16593	0.9887	1	229	0.15802	0.9217	1	206	0.17472	0.9506	1
response to corticosterone	9	-0.021683	0.5505	0.85684	0.4495	1	0.17427	0.5221	1	4	0.17166	0.4387	1	5	0.17636	0.5247	1
growth cone	39	0.02549	0.1913	0.73256	0.8087	1	0.13296	0.9784	1	20	0.15449	0.6754	1	19	0.1103	0.9893	1
calcium-mediated signaling	8	0.064125	0.1905	0.73256	0.8095	1	0.16505	0.5732	1	4	0.22918	0.2087	1	4	0.10093	0.8475	1
phosphatidylinositol 3-kinase binding	6	-0.0122	0.5165	0.85261	0.4835	1	0.1618	0.5667	1	3	0.1496	0.5298	1	3	0.174	0.4946	1
calcium-dependent protein binding	20	0.047852	0.1462	0.69664	0.8538	1	0.20188	0.3	1	13	0.1921	0.2974	1	7	0.22005	0.3302	1
regulation of ryanodine-sensitive calcium-release channel activity	4	-0.070681	0.7027	0.9057	0.2973	1	0.10185	0.8393	1	2	0.031172	0.9588	1	2	0.17253	0.4738	1
nitric-oxide synthase regulator activity	5	-0.16071	0.9078	0.96292	0.0922	1	0.26096	0.1577	1	1	0.25062	0.2291	1	4	0.26355	0.2007	1
adenylate cyclase binding	3	-0.07332	0.679	0.89829	0.321	1	0.075644	0.892	1	1	0.0034859	0.9733	1	2	0.11172	0.699	1
activation of adenylate cyclase activity	4	-0.012066	0.5209	0.85346	0.4791	1	0.32454	0.0757	1	1	0.62495	0.02	0.92301	3	0.2244	0.324	1
positive regulation of nitric-oxide synthase activity	5	0.063022	0.2551	0.76175	0.7449	1	0.24383	0.2038	1	2	0.38356	0.0505	0.99113	3	0.15067	0.5883	1
response to amphetamine	10	0.10827	0.0633	0.6375	0.9367	1	0.26467	0.0865	1	6	0.31079	0.0364	0.95566	4	0.19549	0.4142	1
protein N-terminus binding	58	-0.033902	0.7504	0.91585	0.2496	1	0.13086	0.9927	1	26	0.10814	0.9912	1	32	0.14931	0.9207	1
nitric-oxide synthase binding	5	-0.067912	0.705	0.9057	0.295	1	0.10217	0.8774	1	2	0.04282	0.9276	1	3	0.14173	0.6292	1
protein serine/threonine kinase activity	192	0.034534	0.0069	0.31726	0.9931	1	0.15785	0.9858	1	110	0.1679	0.6155	1	82	0.14437	0.997	1
protein phosphorylation	254	0.036046	0.0016	0.13351	0.9984	1	0.15156	0.9984	1	145	0.16431	0.7193	1	109	0.13459	0.9998	1
poly(A) RNA binding	854	-0.080452	1	1	0	0	0.17188	0.9833	1	317	0.12315	1	1	537	0.20064	0.2782	1
cilium morphogenesis	35	0.038225	0.1315	0.69242	0.8685	1	0.1668	0.7101	1	18	0.19933	0.2332	1	17	0.13236	0.926	1
smoothened signaling pathway	30	0.07423	0.0336	0.55162	0.9664	1	0.22461	0.1129	1	16	0.28016	0.0158	0.89299	14	0.16112	0.7346	1
axoneme assembly	4	-0.11959	0.8187	0.93299	0.1813	1	0.13459	0.6795	1	1	0.030006	0.8566	1	3	0.16945	0.5133	1
cytoskeleton organization	344	0.01775	0.0171	0.43794	0.9829	1	0.15996	0.9953	1	191	0.16003	0.8667	1	153	0.15987	0.9935	1
late endosome	64	0.076679	0.0041	0.23685	0.9959	1	0.15039	0.945	1	41	0.17722	0.3963	1	23	0.10255	0.9979	1
cellular copper ion homeostasis	9	0.001815	0.436	0.83012	0.564	1	0.14561	0.7234	1	4	0.16585	0.4703	1	5	0.12941	0.7676	1
recycling endosome	34	0.011891	0.3063	0.78529	0.6937	1	0.16618	0.7119	1	20	0.15136	0.7094	1	14	0.18736	0.5273	1
defense response to Gram-positive bacterium	14	0.19114	0.0021	0.1502	0.9979	1	0.24021	0.1284	1	10	0.30195	0.016	0.89299	4	0.085875	0.9057	1
Golgi apparatus	558	0.01272	0.0129	0.39689	0.9871	1	0.15096	1	1	288	0.15856	0.9394	1	270	0.14285	1	1
cytoplasmic membrane-bounded vesicle	205	-0.010198	0.4881	0.84689	0.5119	1	0.16956	0.8821	1	103	0.15859	0.8079	1	102	0.18064	0.7988	1
lipid transport	22	0.067047	0.0712	0.6375	0.9288	1	0.146	0.8403	1	13	0.18027	0.3916	1	9	0.096499	0.9614	1
protein transport	264	-0.0042659	0.3383	0.79997	0.6617	1	0.146	0.9998	1	146	0.12815	0.9999	1	118	0.1681	0.947	1
retrograde transport, endosome to Golgi	29	-7.2952e-05	0.4086	0.82434	0.5914	1	0.11445	0.9936	1	13	0.12758	0.8501	1	16	0.10379	0.9876	1
vesicle-mediated transport	352	0.016268	0.0182	0.45309	0.9818	1	0.14611	1	1	196	0.14581	0.9932	1	156	0.14649	0.9995	1
autophagy	55	0.016609	0.2203	0.73952	0.7797	1	0.1533	0.9134	1	29	0.16112	0.6358	1	26	0.14458	0.9296	1
cysteine-type endopeptidase inhibitor activity involved in apoptotic process	6	-0.063799	0.7058	0.90582	0.2942	1	0.096227	0.9119	1	2	0.048642	0.9125	1	4	0.12002	0.7673	1
negative regulation of cysteine-type endopeptidase activity involved in apoptotic process	28	0.016086	0.2926	0.77689	0.7074	1	0.20382	0.266	1	15	0.20525	0.2054	1	13	0.20218	0.4265	1
cartilage condensation	5	0.048596	0.2977	0.77911	0.7023	1	0.12096	0.7903	1	4	0.10597	0.7986	1	1	0.18092	0.3938	1
positive regulation of cell death	11	-0.063152	0.7566	0.91645	0.2434	1	0.17794	0.4969	1	4	0.15783	0.516	1	7	0.18943	0.4847	1
lung development	41	-0.0197	0.5886	0.86795	0.4114	1	0.14579	0.9308	1	19	0.13605	0.8462	1	22	0.15421	0.8491	1
embryonic digit morphogenesis	27	-0.015207	0.5293	0.85346	0.4707	1	0.14491	0.8766	1	12	0.14591	0.697	1	15	0.1441	0.8538	1
embryonic skeletal system morphogenesis	13	0.029761	0.2801	0.77053	0.7199	1	0.24865	0.1004	1	6	0.30161	0.0438	0.99113	7	0.20325	0.41	1
negative regulation of astrocyte differentiation	3	-0.021794	0.5405	0.85375	0.4595	1	0.14521	0.5855	1	1	0.18512	0.3608	1	2	0.12525	0.6402	1
branching morphogenesis of an epithelial tube	15	-0.064619	0.7969	0.92547	0.2031	1	0.15517	0.7148	1	5	0.13583	0.6706	1	10	0.16484	0.6552	1
negative regulation of reactive oxygen species metabolic process	8	0.012929	0.3914	0.81878	0.6086	1	0.12966	0.8036	1	4	0.14259	0.6031	1	4	0.11674	0.7832	1
metabolic process	256	0.007753	0.1174	0.69242	0.8826	1	0.15895	0.9916	1	135	0.15805	0.8623	1	121	0.15994	0.9852	1
Golgi cisterna membrane	6	-0.063628	0.7051	0.9057	0.2949	1	0.18335	0.446	1	2	0.17958	0.4005	1	4	0.18523	0.4577	1
transferase activity, transferring glycosyl groups	104	0.03437	0.0361	0.56092	0.9639	1	0.17413	0.7156	1	63	0.1721	0.4928	1	41	0.17726	0.7201	1
keratinocyte differentiation	20	-0.0094896	0.4878	0.84689	0.5122	1	0.17971	0.5132	1	12	0.14185	0.7299	1	8	0.2365	0.2536	1
keratinization	5	-0.16842	0.9169	0.96529	0.0831	1	0.22984	0.2518	1	2	0.07678	0.8086	1	3	0.33189	0.1228	1
monooxygenase activity	5	0.085489	0.1942	0.73515	0.8058	1	0.16405	0.5519	1	3	0.20795	0.29	1	2	0.098205	0.7516	1
oxidoreductase activity, acting on paired donors, with incorporation or reduction of molecular oxygen	5	-0.013278	0.5164	0.85261	0.4836	1	0.088346	0.9249	1	2	0.093835	0.7418	1	3	0.084687	0.8625	1
lipid binding	154	0.026895	0.0316	0.5474	0.9684	1	0.16379	0.9341	1	76	0.19319	0.1371	1	78	0.13514	0.9991	1
extracellular matrix structural constituent	3	-0.063968	0.6523	0.88826	0.3477	1	0.12378	0.6916	1	1	0.08971	0.634	1	2	0.14081	0.5834	1
basement membrane	26	0.020929	0.261	0.76178	0.739	1	0.14459	0.8768	1	15	0.14345	0.7497	1	11	0.14615	0.7964	1
extracellular matrix organization	43	0.013969	0.2531	0.76082	0.7469	1	0.12857	0.9888	1	23	0.13324	0.8953	1	20	0.1232	0.9702	1
cellular response to amino acid stimulus	18	0.075352	0.0719	0.6375	0.9281	1	0.14943	0.7851	1	12	0.16859	0.4959	1	6	0.11112	0.8687	1
proteinaceous extracellular matrix	45	0.005975	0.3376	0.79997	0.6624	1	0.16347	0.7724	1	25	0.1525	0.7237	1	20	0.17718	0.6435	1
WW domain binding	13	-0.00055332	0.4445	0.83363	0.5555	1	0.17236	0.5548	1	8	0.1396	0.7	1	5	0.22479	0.3162	1
cytoskeletal protein binding	276	0.023203	0.0136	0.40317	0.9864	1	0.15184	0.9994	1	158	0.15289	0.9462	1	118	0.15045	0.9971	1
actin binding	135	0.009686	0.182	0.73256	0.818	1	0.14622	0.9952	1	77	0.13667	0.9839	1	58	0.15889	0.9354	1
actin cytoskeleton organization	71	-0.029176	0.7264	0.9087	0.2736	1	0.14631	0.9736	1	35	0.1188	0.9875	1	36	0.17304	0.7518	1
sequestering of actin monomers	5	-0.077044	0.7308	0.90901	0.2692	1	0.13125	0.7357	1	2	0.067761	0.8431	1	3	0.17358	0.4959	1
DNA metabolic process	458	0.019008	0.0056	0.28675	0.9944	1	0.15966	0.999	1	246	0.16632	0.7325	1	212	0.15193	0.9997	1
nucleosome assembly	25	-0.053508	0.8004	0.92547	0.1996	1	0.15645	0.7807	1	8	0.16085	0.5347	1	17	0.15438	0.8043	1
nucleosome positioning	3	-0.067188	0.6621	0.89244	0.3379	1	0.067188	0.9182	1	0	NA	NA	NA	3	0.067188	0.9216	1
nuclear euchromatin	15	-0.026406	0.6031	0.87396	0.3969	1	0.22954	0.1619	1	8	0.19044	0.3277	1	7	0.27423	0.1462	1
chromatin DNA binding	17	-0.095141	0.9124	0.96441	0.0876	1	0.20362	0.298	1	5	0.18442	0.3643	1	12	0.21162	0.3572	1
actomyosin structure organization	10	0.0075485	0.4122	0.82434	0.5878	1	0.15886	0.6366	1	7	0.11886	0.8126	1	3	0.25218	0.2519	1
I band	6	0.15948	0.045	0.60169	0.955	1	0.19991	0.3605	1	5	0.21563	0.226	1	1	0.12128	0.5459	1
negative regulation of apoptotic process	180	0.0061146	0.1873	0.73256	0.8127	1	0.1903	0.325	1	87	0.20319	0.0448	0.99113	93	0.17824	0.8097	1
cardiac myofibril assembly	3	0.13366	0.1433	0.69664	0.8567	1	0.13366	0.6402	1	3	0.13366	0.6134	1	0	NA	NA	NA
blood microparticle	22	0.089064	0.0323	0.5474	0.9677	1	0.15829	0.7324	1	16	0.17006	0.4975	1	6	0.12692	0.7995	1
myosin binding	10	-0.0058192	0.4816	0.84689	0.5184	1	0.12366	0.8676	1	5	0.11784	0.7785	1	5	0.12948	0.7675	1
actin filament	26	0.067385	0.0578	0.61891	0.9422	1	0.15561	0.7849	1	16	0.18118	0.3874	1	10	0.11469	0.9263	1
heart contraction	5	0.22049	0.0198	0.46703	0.9802	1	0.29334	0.0997	1	4	0.32114	0.0547	0.9928	1	0.18212	0.3907	1
actin filament-based movement	6	-0.088942	0.7826	0.92229	0.2174	1	0.19076	0.4047	1	3	0.10182	0.7718	1	3	0.2797	0.1938	1
response to drug	133	0.023739	0.0549	0.61113	0.9451	1	0.18105	0.5761	1	74	0.18403	0.2699	1	59	0.17731	0.7699	1
response to ethanol	35	0.058442	0.0537	0.61104	0.9463	1	0.19852	0.3051	1	19	0.23668	0.0564	0.9928	16	0.15321	0.8068	1
cardiac muscle contraction	10	0.058118	0.1897	0.73256	0.8103	1	0.18399	0.4468	1	7	0.17294	0.4406	1	3	0.20979	0.3672	1
regulation of cell growth	12	-0.036993	0.6398	0.88517	0.3602	1	0.13608	0.8245	1	5	0.1189	0.7718	1	7	0.14835	0.7207	1
insulin-like growth factor I binding	3	-0.055095	0.6305	0.88203	0.3695	1	0.16509	0.4951	1	1	0.16499	0.4091	1	2	0.16514	0.498	1
regulation of alternative mRNA splicing, via spliceosome	21	-0.13277	0.9819	0.99225	0.0181	1	0.18391	0.4687	1	5	0.10738	0.8312	1	16	0.20782	0.3703	1
regulation of translation	56	-0.07307	0.9627	0.98299	0.0373	1	0.17407	0.6533	1	18	0.15712	0.6377	1	38	0.18211	0.6572	1
mRNA transport	53	-0.036385	0.7629	0.91792	0.2371	1	0.16965	0.7161	1	26	0.13583	0.8891	1	27	0.20222	0.4061	1
GTPase activity	106	-0.015842	0.5842	0.86678	0.4158	1	0.17105	0.7743	1	49	0.16788	0.5587	1	57	0.17378	0.81	1
GTP binding	184	-0.0045473	0.3704	0.81297	0.6296	1	0.16407	0.9463	1	94	0.15613	0.8456	1	90	0.17237	0.8838	1
GTP catabolic process	108	-0.01714	0.6125	0.87567	0.3875	1	0.17186	0.7585	1	51	0.16382	0.638	1	57	0.17905	0.7427	1
somatic hypermutation of immunoglobulin genes	7	0.092985	0.135	0.69303	0.865	1	0.16252	0.5782	1	5	0.17885	0.3954	1	2	0.12168	0.6549	1
immune system process	420	0.021569	0.0041	0.23685	0.9959	1	0.16433	0.9925	1	233	0.16755	0.6878	1	187	0.16032	0.9967	1
nucleobase-containing compound catabolic process	343	0.00703	0.0975	0.67292	0.9025	1	0.15882	0.9969	1	182	0.15628	0.9235	1	161	0.16169	0.9923	1
microtubule motor activity	27	0.056454	0.0858	0.66226	0.9142	1	0.16482	0.692	1	15	0.19915	0.2441	1	12	0.12192	0.9287	1
cilium	143	0.0099216	0.1629	0.71527	0.8371	1	0.14814	0.9953	1	69	0.16379	0.6593	1	74	0.13355	0.9988	1
lipid metabolic process	341	0.031527	0.0005	0.066265	0.9995	1	0.16036	0.996	1	191	0.17129	0.5366	1	150	0.14644	0.9997	1
sulfur compound metabolic process	82	0.050912	0.014	0.40755	0.986	1	0.18722	0.431	1	47	0.20773	0.0755	1	35	0.15967	0.8702	1
carbohydrate metabolic process	247	0.031792	0.0043	0.2422	0.9957	1	0.17688	0.7478	1	137	0.18811	0.1261	1	110	0.1629	0.9672	1
skeletal system development	25	0.043728	0.1373	0.69428	0.8627	1	0.12822	0.9552	1	15	0.14329	0.7512	1	10	0.10561	0.9516	1
endochondral ossification	7	-0.041275	0.6378	0.8847	0.3622	1	0.14921	0.6654	1	3	0.12593	0.6549	1	4	0.16668	0.5391	1
chondrocyte development	6	0.024486	0.3747	0.81634	0.6253	1	0.20827	0.3212	1	4	0.17457	0.4223	1	2	0.27567	0.2233	1
inositol biosynthetic process	3	0.037017	0.3666	0.81284	0.6334	1	0.1413	0.6025	1	2	0.13374	0.5706	1	1	0.15643	0.4527	1
inositol monophosphate 1-phosphatase activity	3	0.010049	0.45	0.83431	0.55	1	0.11433	0.7351	1	2	0.093287	0.7439	1	1	0.15643	0.4527	1
dephosphorylation	57	0.062203	0.0154	0.41552	0.9846	1	0.18785	0.4217	1	32	0.22271	0.0496	0.99113	25	0.14324	0.929	1
phosphatidylinositol phosphorylation	20	-0.014739	0.5263	0.85346	0.4737	1	0.15098	0.7898	1	9	0.15138	0.6243	1	11	0.15065	0.7706	1
translation	288	-0.1047	1	1	0	0	0.2447	0	0	111	0.18162	0.2737	1	177	0.28426	0	0
endoplasmic reticulum	616	0.013935	0.0082	0.34099	0.9918	1	0.16218	0.9996	1	338	0.16048	0.9318	1	278	0.16424	0.9976	1
nuclear envelope	114	-0.0086691	0.466	0.8402	0.534	1	0.1615	0.9172	1	57	0.15284	0.8247	1	57	0.17017	0.8497	1
translation factor activity, nucleic acid binding	70	-0.10598	0.998	1	0.002	0.4506	0.20577	0.155	1	26	0.13433	0.8991	1	44	0.24798	0.0473	1
translation elongation factor activity	16	-0.066654	0.8156	0.93181	0.1844	1	0.2137	0.2387	1	8	0.14704	0.6409	1	8	0.28035	0.1167	1
nuclear pore	39	0.0073805	0.3284	0.79903	0.6716	1	0.16026	0.8007	1	23	0.14213	0.8252	1	16	0.18632	0.5457	1
peptidyl-lysine modification to peptidyl-hypusine	4	0.029716	0.3856	0.8179	0.6144	1	0.18257	0.4353	1	3	0.14152	0.571	1	1	0.3057	0.1954	1
ribosome binding	29	-0.0019362	0.4249	0.83008	0.5751	1	0.15646	0.8005	1	16	0.14004	0.788	1	13	0.17667	0.6132	1
positive regulation of translational elongation	3	-0.0026073	0.4891	0.84707	0.5109	1	0.18403	0.4153	1	2	0.13607	0.5603	1	1	0.27996	0.223	1
hydrolase activity, acting on glycosyl bonds	46	0.06464	0.0213	0.4775	0.9787	1	0.1597	0.8215	1	28	0.18428	0.324	1	18	0.12146	0.9642	1
endopeptidase activity	19	0.012293	0.3509	0.80777	0.6491	1	0.16491	0.6563	1	8	0.21043	0.2206	1	11	0.13181	0.8744	1
cellular calcium ion homeostasis	19	-0.05358	0.7827	0.92229	0.2173	1	0.23962	0.0956	1	6	0.29456	0.0496	0.99113	13	0.21426	0.345	1
metallopeptidase activity	25	0.044947	0.133	0.69247	0.867	1	0.14319	0.8852	1	16	0.14698	0.7252	1	9	0.13644	0.8182	1
regulation of cell size	9	0.016	0.3712	0.81393	0.6288	1	0.22626	0.222	1	6	0.18169	0.3848	1	3	0.31539	0.1415	1
myelination	17	0.074813	0.0867	0.66226	0.9133	1	0.12027	0.9487	1	11	0.15074	0.643	1	6	0.064395	0.9885	1
skeletal muscle fiber development	7	0.17629	0.0257	0.50304	0.9743	1	0.20493	0.3335	1	6	0.22237	0.1942	1	1	0.10025	0.6138	1
neural tube closure	50	-0.007389	0.4715	0.84111	0.5285	1	0.14413	0.9553	1	25	0.13674	0.8777	1	25	0.15152	0.8801	1
positive regulation of protein phosphorylation	52	0.028135	0.1385	0.69624	0.8615	1	0.12089	0.9977	1	30	0.12916	0.9415	1	22	0.10962	0.9932	1
cell surface	127	0.064707	0.0003	0.058774	0.9997	1	0.1827	0.5302	1	70	0.22444	0.0059	0.8717	57	0.13145	0.9981	1
coreceptor activity	4	0.05493	0.2997	0.77911	0.7003	1	0.18222	0.4364	1	3	0.1581	0.4889	1	1	0.25458	0.2527	1
BMP signaling pathway	14	0.040627	0.2304	0.74529	0.7696	1	0.11563	0.9459	1	9	0.12153	0.8395	1	5	0.105	0.8718	1
anchored component of membrane	9	0.10147	0.0909	0.66601	0.9091	1	0.17223	0.5365	1	6	0.20528	0.2683	1	3	0.10614	0.7819	1
blastocyst development	21	0.031342	0.2225	0.73952	0.7775	1	0.17622	0.5459	1	12	0.18162	0.3876	1	9	0.16903	0.6257	1
proteasome accessory complex	17	-0.0024739	0.4556	0.83827	0.5444	1	0.12526	0.9312	1	7	0.1491	0.6075	1	10	0.10857	0.944	1
protein catabolic process	21	0.068607	0.0733	0.6375	0.9267	1	0.15196	0.7846	1	15	0.1544	0.6439	1	6	0.14587	0.702	1
proteasome complex	47	-0.054235	0.8745	0.95261	0.1255	1	0.1565	0.8632	1	20	0.12016	0.9426	1	27	0.18341	0.609	1
cytosolic proteasome complex	5	0.13514	0.0926	0.66833	0.9074	1	0.19566	0.3887	1	4	0.20676	0.2781	1	1	0.1513	0.466	1
inclusion body	12	-0.015298	0.5256	0.85346	0.4744	1	0.18149	0.4843	1	8	0.12465	0.8046	1	4	0.29519	0.1382	1
circadian rhythm	34	0.0013685	0.3995	0.82305	0.6005	1	0.1515	0.8629	1	17	0.15287	0.6739	1	17	0.15013	0.832	1
mitochondrial outer membrane	70	-0.018126	0.5938	0.86985	0.4062	1	0.17384	0.6747	1	34	0.1603	0.655	1	36	0.18663	0.5942	1
mitochondrial membrane organization	5	0.12741	0.1036	0.67686	0.8964	1	0.12869	0.7493	1	4	0.16006	0.5036	1	1	0.0031933	0.9822	1
mitochondrion organization	156	-0.035587	0.8846	0.95582	0.1154	1	0.16495	0.9187	1	72	0.14015	0.9683	1	84	0.18622	0.6657	1
membrane organization	179	0.02924	0.0172	0.43794	0.9828	1	0.14931	0.9977	1	96	0.16646	0.6412	1	83	0.12948	1	1
protein binding transcription factor activity	176	-0.041305	0.9464	0.97719	0.0536	1	0.15255	0.9936	1	80	0.12238	0.9995	1	96	0.1777	0.8265	1
transcription coactivator activity	97	-0.061959	0.973	0.98833	0.027	1	0.15967	0.9171	1	41	0.11559	0.996	1	56	0.19195	0.5483	1
chloride transport	16	0.037115	0.2272	0.74111	0.7728	1	0.11613	0.957	1	10	0.1226	0.8431	1	6	0.10536	0.893	1
visual perception	17	0.082865	0.0674	0.6375	0.9326	1	0.12716	0.9233	1	12	0.14877	0.6753	1	5	0.075304	0.9614	1
adult walking behavior	17	0.028613	0.2659	0.76178	0.7341	1	0.12807	0.9192	1	10	0.13318	0.7673	1	7	0.12076	0.858	1
drug binding	21	0.030064	0.2293	0.74516	0.7707	1	0.18371	0.471	1	13	0.17267	0.4559	1	8	0.20166	0.4217	1
external side of plasma membrane	37	0.1071	0.0029	0.19504	0.9971	1	0.18347	0.4919	1	24	0.22399	0.0714	1	13	0.10868	0.9709	1
regulation of membrane potential	10	0.12646	0.0399	0.57208	0.9601	1	0.25637	0.1064	1	7	0.27345	0.064	0.99281	3	0.21652	0.3478	1
neuromuscular process	10	0.013606	0.3833	0.81691	0.6167	1	0.10664	0.9381	1	5	0.12025	0.765	1	5	0.093037	0.9138	1
righting reflex	3	0.06849	0.2817	0.77305	0.7183	1	0.088797	0.8468	1	2	0.11797	0.6354	1	1	0.030461	0.8724	1
chloride transmembrane transport	14	0.040048	0.2331	0.74546	0.7669	1	0.13854	0.8319	1	8	0.15626	0.5704	1	6	0.1149	0.8548	1
cell-cell signaling	119	0.018777	0.1014	0.67292	0.8986	1	0.16306	0.9072	1	59	0.18338	0.2912	1	60	0.14308	0.99	1
RNA polymerase II transcription factor binding transcription factor activity involved in positive regulation of transcription	7	-0.017452	0.5376	0.85375	0.4624	1	0.11595	0.8574	1	3	0.11491	0.7119	1	4	0.11672	0.7832	1
pituitary gland development	11	-0.11985	0.9181	0.9659	0.0819	1	0.19339	0.3848	1	4	0.10113	0.8229	1	7	0.24612	0.2244	1
embryonic hindlimb morphogenesis	8	-0.07103	0.7535	0.91645	0.2465	1	0.10765	0.9116	1	3	0.048828	0.9582	1	5	0.14294	0.7009	1
hindlimb morphogenesis	5	0.077165	0.2146	0.73591	0.7854	1	0.17254	0.5077	1	3	0.20809	0.2897	1	2	0.11922	0.6661	1
cartilage development	19	-0.022663	0.5926	0.8691	0.4074	1	0.16123	0.6937	1	10	0.13163	0.7788	1	9	0.1941	0.4656	1
RNA polymerase II core promoter proximal region sequence-specific DNA binding	71	-0.046309	0.8777	0.95297	0.1223	1	0.14941	0.9599	1	27	0.13555	0.8936	1	44	0.15791	0.9142	1
intracellular protein transport	122	-0.011816	0.5161	0.85261	0.4839	1	0.14292	0.998	1	59	0.13555	0.972	1	63	0.14983	0.9797	1
mitotic nuclear division	235	0.022655	0.0209	0.4775	0.9791	1	0.16051	0.9823	1	138	0.15596	0.8963	1	97	0.167	0.9367	1
cytoplasmic vesicle membrane	20	-0.097911	0.935	0.97237	0.065	1	0.17717	0.5392	1	6	0.1321	0.7104	1	14	0.19649	0.4603	1
phosphatidylinositol binding	35	0.020027	0.2432	0.75491	0.7568	1	0.11756	0.995	1	18	0.13377	0.857	1	17	0.1004	0.9923	1
cell division	380	0.035648	0.0001	0.032186	0.9999	1	0.16712	0.9775	1	226	0.17047	0.5704	1	154	0.1622	0.9891	1
endosomal transport	23	0.049533	0.1265	0.69242	0.8735	1	0.11862	0.9788	1	13	0.14875	0.6793	1	10	0.079451	0.9925	1
positive regulation of GTPase activity	102	-0.0049745	0.4094	0.82434	0.5906	1	0.12582	1	1	49	0.12578	0.9877	1	53	0.12586	0.9983	1
extrinsic component of cytoplasmic side of plasma membrane	11	0.13652	0.0242	0.49566	0.9758	1	0.17997	0.4814	1	8	0.21759	0.1909	1	3	0.079669	0.8808	1
endocytosis	61	-0.023946	0.6639	0.89273	0.3361	1	0.14326	0.9741	1	27	0.13478	0.8995	1	34	0.14999	0.9263	1
clathrin-coated vesicle	16	0.036195	0.2311	0.74546	0.7689	1	0.13173	0.8874	1	10	0.13434	0.7578	1	6	0.12739	0.7974	1
mitotic cytokinesis	18	0.082476	0.0564	0.61834	0.9436	1	0.12245	0.944	1	11	0.16766	0.4948	1	7	0.051389	0.9972	1
phosphatidylinositol-4,5-bisphosphate binding	18	0.034631	0.2268	0.74109	0.7732	1	0.13526	0.8856	1	10	0.1529	0.6122	1	8	0.1132	0.9059	1
cleavage furrow formation	3	-0.089779	0.7201	0.90813	0.2799	1	0.10568	0.7748	1	1	0.023853	0.8796	1	2	0.1466	0.5622	1
neuropeptide signaling pathway	8	-0.0011348	0.4587	0.83944	0.5413	1	0.15872	0.6159	1	3	0.21011	0.2823	1	5	0.12788	0.7729	1
grooming behavior	5	0.15275	0.0677	0.6375	0.9323	1	0.15275	0.6154	1	5	0.15275	0.5609	1	0	NA	NA	NA
response to pain	4	0.078428	0.2273	0.74111	0.7727	1	0.29975	0.1057	1	2	0.37818	0.0529	0.99113	2	0.22133	0.3354	1
central nervous system development	22	0.0013412	0.4131	0.82434	0.5869	1	0.15921	0.7239	1	12	0.14717	0.6877	1	10	0.17366	0.5934	1
calcium ion transport	17	-0.051584	0.7483	0.91551	0.2517	1	0.10365	0.9863	1	6	0.073762	0.9669	1	11	0.11995	0.9235	1
phospholipase C-activating G-protein coupled receptor signaling pathway	4	-0.029089	0.5779	0.86585	0.4221	1	0.10687	0.8163	1	2	0.077782	0.8035	1	2	0.13596	0.6001	1
positive regulation of cytosolic calcium ion concentration	20	-0.0039781	0.4525	0.83667	0.5475	1	0.14366	0.8447	1	12	0.1164	0.9041	1	8	0.18455	0.5153	1
ion transport	18	0.1082	0.0223	0.49271	0.9777	1	0.16872	0.6077	1	10	0.24922	0.0748	1	8	0.068089	0.9933	1
synaptic transmission	21	-0.031263	0.6391	0.88517	0.3609	1	0.14884	0.8112	1	8	0.15433	0.5858	1	13	0.14547	0.8287	1
cell junction	136	0.0085031	0.1914	0.73256	0.8086	1	0.16229	0.9286	1	71	0.16357	0.6743	1	65	0.16088	0.9371	1
ion transmembrane transport	11	0.022291	0.3392	0.79997	0.6608	1	0.094957	0.979	1	7	0.092123	0.9369	1	4	0.099914	0.8524	1
chloride channel complex	6	-0.083251	0.7682	0.91842	0.2318	1	0.1223	0.794	1	1	0.11715	0.5418	1	5	0.12333	0.7933	1
postsynaptic membrane	32	0.052139	0.0781	0.64231	0.9219	1	0.15266	0.8446	1	21	0.15604	0.6613	1	11	0.14622	0.7956	1
protein heterooligomerization	33	-0.04681	0.7869	0.92482	0.2131	1	0.14598	0.905	1	15	0.10908	0.9597	1	18	0.17672	0.6377	1
ubiquitin-specific protease activity	48	0.021121	0.1947	0.73515	0.8053	1	0.13592	0.98	1	25	0.15076	0.7432	1	23	0.11979	0.9851	1
ubiquitin-dependent protein catabolic process	107	0.0064483	0.2369	0.74963	0.7631	1	0.1501	0.9816	1	60	0.13959	0.9558	1	47	0.16352	0.882	1
spermatogenesis	134	0.038402	0.0128	0.39689	0.9872	1	0.2028	0.1202	1	80	0.202	0.0579	0.9928	54	0.20397	0.3643	1
protein deubiquitination	33	0.060548	0.0516	0.60848	0.9484	1	0.12715	0.9819	1	19	0.16301	0.5787	1	14	0.078501	0.9982	1
protein homooligomerization	60	-0.0074982	0.4638	0.8402	0.5362	1	0.15009	0.9401	1	29	0.1475	0.8034	1	31	0.1525	0.9038	1
cerebellar Purkinje cell layer development	7	0.0027218	0.4476	0.83431	0.5524	1	0.1697	0.5332	1	5	0.12069	0.762	1	2	0.29221	0.1989	1
striatum development	6	0.09426	0.1497	0.69829	0.8503	1	0.15621	0.5973	1	4	0.18785	0.3577	1	2	0.092919	0.7727	1
hippocampus development	20	-0.072293	0.8593	0.94436	0.1407	1	0.15026	0.7972	1	6	0.12994	0.724	1	14	0.15896	0.7513	1
proteasome regulatory particle	9	0.010353	0.3979	0.82245	0.6021	1	0.12934	0.8273	1	4	0.15716	0.5201	1	5	0.10709	0.8628	1
regulation of protein catabolic process	14	-0.001353	0.455	0.83785	0.545	1	0.20319	0.3176	1	8	0.17661	0.4185	1	6	0.23863	0.259	1
regulation of catalytic activity	49	-0.046248	0.8355	0.93604	0.1645	1	0.2121	0.1441	1	22	0.1847	0.3349	1	27	0.23443	0.1528	1
behavioral fear response	7	0.042853	0.2862	0.77519	0.7138	1	0.1131	0.8709	1	3	0.18194	0.386	1	4	0.061465	0.9687	1
calcium channel regulator activity	3	0.27617	0.0234	0.49271	0.9766	1	0.4655	0.0196	1	2	0.55625	0.01	0.8717	1	0.28399	0.2184	1
memory	10	-0.010326	0.5028	0.84973	0.4972	1	0.16665	0.5753	1	3	0.26054	0.1544	1	7	0.12641	0.8332	1
short-term memory	3	-0.036957	0.5829	0.86585	0.4171	1	0.11897	0.7122	1	1	0.12303	0.5245	1	2	0.11695	0.6758	1
associative learning	7	0.10635	0.1074	0.67716	0.8926	1	0.13105	0.7784	1	6	0.13849	0.6683	1	1	0.086446	0.6585	1
transmission of nerve impulse	5	0.11423	0.127	0.69242	0.873	1	0.275	0.1299	1	2	0.48653	0.0188	0.92301	3	0.13397	0.6623	1
adult behavior	6	-0.061531	0.6991	0.90521	0.3009	1	0.14612	0.6573	1	1	0.25376	0.2245	1	5	0.12459	0.789	1
multicellular organismal response to stress	3	-0.032208	0.5713	0.86515	0.4287	1	0.10295	0.7874	1	1	0.10611	0.5759	1	2	0.10137	0.7404	1
receptor complex	21	0.048458	0.1396	0.69664	0.8604	1	0.1578	0.7317	1	12	0.18047	0.3966	1	9	0.12756	0.8591	1
ligase activity	278	0.011847	0.0656	0.6375	0.9344	1	0.15146	0.9991	1	156	0.14551	0.9895	1	122	0.15907	0.9875	1
protein polyubiquitination	45	-0.032963	0.7234	0.90823	0.2766	1	0.14675	0.9245	1	24	0.10667	0.9899	1	21	0.19255	0.5046	1
ubiquitin-protein transferase activity	171	0.00064325	0.2743	0.7656	0.7257	1	0.16003	0.9652	1	88	0.15611	0.8313	1	83	0.16419	0.9409	1
negative regulation of intrinsic apoptotic signaling pathway	17	-0.081818	0.8742	0.95261	0.1258	1	0.16804	0.6187	1	7	0.1047	0.8866	1	10	0.21238	0.3498	1
voltage-gated calcium channel activity	4	0.038187	0.3548	0.8103	0.6452	1	0.2488	0.203	1	2	0.28699	0.1356	1	2	0.21061	0.362	1
PDZ domain binding	33	-0.033516	0.6898	0.90276	0.3102	1	0.13818	0.948	1	16	0.10793	0.9651	1	17	0.16664	0.714	1
presynaptic membrane	4	0.11018	0.1515	0.69945	0.8485	1	0.13063	0.6988	1	3	0.16054	0.4785	1	1	0.040907	0.8288	1
calcium ion transmembrane transport	22	0.084006	0.0395	0.57009	0.9605	1	0.24508	0.0694	1	9	0.40221	0.0015	0.8656	13	0.13629	0.8779	1
regulation of neuron death	5	0.24206	0.0154	0.41552	0.9846	1	0.24206	0.2094	1	5	0.24206	0.1442	1	0	NA	NA	NA
sensory perception of sound	34	0.027542	0.1934	0.73417	0.8066	1	0.19179	0.3808	1	21	0.17755	0.4139	1	13	0.21479	0.3418	1
glutamate binding	3	-0.04947	0.6164	0.87729	0.3836	1	0.149	0.5663	1	1	0.14929	0.451	1	2	0.14885	0.553	1
dendrite	86	0.024449	0.1048	0.67686	0.8952	1	0.17724	0.6365	1	47	0.18452	0.2874	1	39	0.16846	0.8087	1
cell cortex	49	-0.004293	0.4298	0.83008	0.5702	1	0.18053	0.5424	1	24	0.1799	0.3825	1	25	0.18112	0.6304	1
ribosome biogenesis	133	-0.072431	0.9974	1	0.0026	0.50937	0.16254	0.9291	1	51	0.11749	0.9973	1	82	0.19055	0.5949	1
rRNA processing	81	-0.10901	0.9997	1	0.0003	0.096557	0.19309	0.3191	1	28	0.12162	0.9672	1	53	0.23084	0.0991	1
adaptive immune response	4	0.066537	0.2622	0.76178	0.7378	1	0.11164	0.7946	1	3	0.11878	0.6932	1	1	0.090204	0.6477	1
T cell activation involved in immune response	3	0.12294	0.1602	0.71092	0.8398	1	0.12569	0.6802	1	2	0.18647	0.3732	1	1	0.0041262	0.9786	1
humoral immune response	5	-0.040488	0.6156	0.8767	0.3844	1	0.12638	0.7625	1	3	0.071578	0.8966	1	2	0.20859	0.3678	1
cytokine-mediated signaling pathway	27	0.072182	0.0457	0.60566	0.9543	1	0.15384	0.8052	1	16	0.19071	0.3062	1	11	0.10022	0.9716	1
B cell differentiation	18	0.057321	0.1259	0.69242	0.8741	1	0.16553	0.6381	1	12	0.16714	0.5078	1	6	0.16231	0.6142	1
B cell proliferation	4	0.09085	0.1965	0.73524	0.8035	1	0.09085	0.8845	1	4	0.09085	0.8694	1	0	NA	NA	NA
response to exogenous dsRNA	12	0.11767	0.0367	0.56107	0.9633	1	0.19786	0.3585	1	8	0.23665	0.1235	1	4	0.12028	0.7667	1
innate immune response	69	0.040292	0.0518	0.60848	0.9482	1	0.17195	0.7093	1	36	0.2034	0.128	1	33	0.13764	0.9708	1
defense response to virus	45	0.010691	0.2915	0.77689	0.7085	1	0.14286	0.9438	1	22	0.15704	0.649	1	23	0.1293	0.9639	1
heterotrimeric G-protein complex	16	-0.075432	0.8495	0.94186	0.1505	1	0.24179	0.1064	1	6	0.22181	0.1974	1	10	0.25378	0.1604	1
adenylate cyclase-modulating G-protein coupled receptor signaling pathway	6	0.11802	0.0999	0.67292	0.9001	1	0.18108	0.4564	1	5	0.17946	0.3917	1	1	0.18918	0.3765	1
G-protein beta/gamma-subunit complex binding	11	-0.0031998	0.4676	0.8402	0.5324	1	0.15857	0.6476	1	6	0.14242	0.6418	1	5	0.17795	0.5175	1
adenylate cyclase-inhibiting G-protein coupled receptor signaling pathway	5	0.077606	0.2136	0.73532	0.7864	1	0.17715	0.4839	1	3	0.2123	0.2753	1	2	0.12443	0.6435	1
protein ubiquitination	195	0.024442	0.0252	0.50304	0.9748	1	0.16738	0.9082	1	109	0.17159	0.5093	1	86	0.16206	0.9557	1
threonine-type endopeptidase activity	19	-0.050143	0.7652	0.91842	0.2348	1	0.16428	0.662	1	8	0.13554	0.7301	1	11	0.18518	0.5294	1
proteasome core complex	16	-0.05588	0.7709	0.9192	0.2291	1	0.17979	0.5033	1	6	0.16521	0.4899	1	10	0.18854	0.4954	1
proteolysis involved in cellular protein catabolic process	18	-0.030136	0.6372	0.88454	0.3628	1	0.19559	0.3593	1	8	0.18613	0.3541	1	10	0.20315	0.4021	1
small GTPase mediated signal transduction	102	-0.016298	0.5919	0.86876	0.4081	1	0.15099	0.9779	1	50	0.13739	0.9534	1	52	0.16407	0.8884	1
ruffle	44	0.015755	0.2583	0.76178	0.7417	1	0.17601	0.609	1	24	0.17578	0.4311	1	20	0.17627	0.6513	1
Ras GTPase activator activity	9	0.1133	0.0695	0.6375	0.9305	1	0.20831	0.3007	1	6	0.2412	0.1376	1	3	0.14251	0.6262	1
intrinsic component of the cytoplasmic side of the plasma membrane	7	-0.063073	0.7158	0.90754	0.2842	1	0.17273	0.5151	1	3	0.12794	0.6432	1	4	0.20633	0.3712	1
positive regulation of Ras GTPase activity	17	0.066556	0.1098	0.68234	0.8902	1	0.16126	0.683	1	10	0.19364	0.301	1	7	0.115	0.8804	1
negative regulation of Ras protein signal transduction	14	-0.020676	0.5666	0.86422	0.4334	1	0.15999	0.6692	1	7	0.13931	0.6805	1	7	0.18067	0.5334	1
receptor binding	86	0.039669	0.0356	0.56089	0.9644	1	0.16864	0.7941	1	44	0.20357	0.1026	1	42	0.13204	0.9919	1
regulation of actin filament polymerization	7	-0.085881	0.79	0.92547	0.21	1	0.13805	0.7319	1	3	0.06086	0.9297	1	4	0.19594	0.4126	1
GTPase binding	7	-0.056885	0.6957	0.90393	0.3043	1	0.15566	0.6256	1	3	0.11524	0.7105	1	4	0.18597	0.4548	1
glycoprotein binding	24	-0.019501	0.5745	0.86536	0.4255	1	0.14661	0.8568	1	12	0.12711	0.8381	1	12	0.16611	0.6809	1
blood vessel morphogenesis	8	0.065446	0.1864	0.73256	0.8136	1	0.16175	0.5967	1	6	0.15146	0.5772	1	2	0.1926	0.4128	1
negative regulation of cell-matrix adhesion	4	-0.05374	0.6566	0.89092	0.3434	1	0.15521	0.575	1	1	0.20293	0.3142	1	3	0.1393	0.6394	1
negative regulation of cell adhesion	10	0.017031	0.3681	0.81284	0.6319	1	0.14564	0.7359	1	4	0.20334	0.292	1	6	0.10717	0.8852	1
cellular amino acid metabolic process	161	0.0291	0.0233	0.49271	0.9767	1	0.14183	0.9998	1	97	0.14185	0.978	1	64	0.14179	0.9924	1
biotin carboxylase activity	4	0.046823	0.3253	0.79903	0.6747	1	0.11032	0.8004	1	3	0.10476	0.7583	1	1	0.12699	0.5333	1
leucine catabolic process	4	0.072931	0.243	0.75491	0.757	1	0.083839	0.9082	1	3	0.10451	0.7596	1	1	0.021816	0.9041	1
microtubule organizing center	196	0.036655	0.0047	0.25212	0.9953	1	0.1438	0.9996	1	109	0.16224	0.744	1	87	0.12069	1	1
motor activity	27	-0.048182	0.7752	0.9214	0.2248	1	0.18459	0.4579	1	14	0.13154	0.8299	1	13	0.24172	0.1997	1
dynactin complex	6	-0.067103	0.7183	0.90789	0.2817	1	0.11584	0.8279	1	2	0.073098	0.8234	1	4	0.1372	0.6844	1
microtubule	159	0.031293	0.0196	0.46703	0.9804	1	0.17437	0.7531	1	101	0.16189	0.7383	1	58	0.19612	0.4814	1
mitotic spindle organization	14	0.059961	0.1523	0.69962	0.8477	1	0.15532	0.706	1	8	0.18837	0.3415	1	6	0.11125	0.868	1
dynein complex	8	-0.044111	0.6509	0.88826	0.3491	1	0.21342	0.2896	1	5	0.13544	0.6727	1	3	0.34337	0.11	1
spectrin binding	12	0.045112	0.2194	0.73952	0.7806	1	0.099212	0.9764	1	8	0.10824	0.8934	1	4	0.08115	0.9202	1
melanosome transport	9	-0.047079	0.6684	0.89451	0.3316	1	0.16245	0.6056	1	3	0.17306	0.4242	1	6	0.15715	0.6405	1
kinetochore	79	0.0061155	0.2827	0.77437	0.7173	1	0.1427	0.9865	1	44	0.13359	0.9564	1	35	0.15414	0.9084	1
insulin-like growth factor binding	3	-0.097028	0.7374	0.91021	0.2626	1	0.18389	0.4158	1	1	0.13029	0.5008	1	2	0.21069	0.3617	1
inner ear development	12	-0.16813	0.9784	0.99094	0.0216	1	0.24766	0.1184	1	4	0.11929	0.7321	1	8	0.31184	0.0619	1
extracellular matrix	41	0.058527	0.0404	0.57208	0.9596	1	0.14855	0.9129	1	28	0.15161	0.75	1	13	0.14197	0.8457	1
cellular response to hormone stimulus	11	0.017443	0.3639	0.81284	0.6361	1	0.086203	0.9895	1	6	0.095009	0.9052	1	5	0.075636	0.9608	1
response to organic cyclic compound	58	0.08823	0.0019	0.14269	0.9981	1	0.19758	0.2755	1	38	0.21812	0.0571	0.9928	20	0.15856	0.7955	1
regulation of steroid biosynthetic process	3	-0.024834	0.5495	0.85648	0.4505	1	0.12671	0.6755	1	1	0.15281	0.4425	1	2	0.11366	0.6902	1
response to heat	17	0.028469	0.2672	0.76244	0.7328	1	0.20416	0.2942	1	9	0.21971	0.1764	1	8	0.18668	0.5046	1
response to cortisol	3	-0.03283	0.573	0.86515	0.427	1	0.046619	0.9697	1	1	0.020684	0.8967	1	2	0.059587	0.8914	1
response to retinoic acid	29	0.017492	0.2754	0.76649	0.7246	1	0.19194	0.3961	1	14	0.21692	0.1433	1	15	0.16864	0.6843	1
embryo implantation	15	0.011744	0.3642	0.81284	0.6358	1	0.1971	0.3535	1	7	0.22376	0.1769	1	8	0.17377	0.5777	1
histone H3 acetylation	30	-0.038164	0.7188	0.90789	0.2812	1	0.12034	0.9856	1	12	0.10272	0.959	1	18	0.13209	0.9334	1
histone H4-K5 acetylation	14	-0.044209	0.6931	0.90276	0.3069	1	0.14536	0.783	1	5	0.14162	0.632	1	9	0.14745	0.7614	1
histone H4-K8 acetylation	14	-0.044209	0.6931	0.90276	0.3069	1	0.14536	0.783	1	5	0.14162	0.632	1	9	0.14745	0.7614	1
histone H4-K12 acetylation	7	-0.10353	0.836	0.93637	0.164	1	0.17022	0.5304	1	1	0.23341	0.2523	1	6	0.15969	0.6272	1
SMAD protein signal transduction	13	0.10649	0.0487	0.60765	0.9513	1	0.14423	0.7809	1	10	0.16297	0.5293	1	3	0.081758	0.873	1
histone acetyltransferase complex	19	-0.042206	0.7184	0.90789	0.2816	1	0.12289	0.9486	1	6	0.12775	0.7371	1	13	0.12065	0.9379	1
omega peptidase activity	8	0.018132	0.3687	0.81284	0.6313	1	0.11861	0.8646	1	3	0.18233	0.3847	1	5	0.080384	0.9486	1
small conjugating protein binding	53	-0.025479	0.6618	0.8923	0.3382	1	0.15487	0.8895	1	28	0.12246	0.9647	1	25	0.19117	0.5274	1
DNA repair	161	0.01472	0.1013	0.67292	0.8987	1	0.16042	0.9605	1	85	0.16586	0.6483	1	76	0.15432	0.9761	1
NEDD8-specific protease activity	3	0.0088259	0.4541	0.83746	0.5459	1	0.13993	0.6091	1	1	0.22314	0.271	1	2	0.098331	0.7513	1
ubiquitin binding	34	-0.013577	0.5346	0.85375	0.4654	1	0.16301	0.7465	1	19	0.1337	0.8661	1	15	0.20013	0.4378	1
protein K48-linked deubiquitination	14	0.11347	0.033	0.54834	0.967	1	0.16643	0.6136	1	10	0.19593	0.2848	1	4	0.092693	0.8813	1
negative regulation of histone H2A K63-linked ubiquitination	3	-0.036957	0.5829	0.86585	0.4171	1	0.055959	0.9489	1	2	0.014252	0.9891	1	1	0.13937	0.5002	1
negative regulation of double-strand break repair	4	0.054708	0.3006	0.77911	0.6994	1	0.12439	0.7315	1	3	0.1194	0.6897	1	1	0.13937	0.5002	1
ubiquitin protein ligase binding	115	-0.0052259	0.4123	0.82434	0.5877	1	0.15948	0.9319	1	58	0.15293	0.8327	1	57	0.16615	0.8858	1
cell-cell junction	79	-0.013488	0.5436	0.85377	0.4564	1	0.15546	0.9279	1	39	0.1438	0.8742	1	40	0.16684	0.8277	1
positive regulation of cardiac muscle cell apoptotic process	3	0.07879	0.2563	0.76178	0.7437	1	0.0825	0.8679	1	2	0.12097	0.624	1	1	0.0055658	0.969	1
regulation of protein transport	5	-0.15371	0.8984	0.96062	0.1016	1	0.15371	0.6089	1	0	NA	NA	NA	5	0.15371	0.6437	1
cellular response to hypoxia	33	0.047561	0.0908	0.66601	0.9092	1	0.16813	0.6841	1	18	0.19772	0.2441	1	15	0.13263	0.914	1
deoxyribonucleoside monophosphate biosynthetic process	4	0.083003	0.217	0.73852	0.783	1	0.11051	0.7992	1	2	0.19351	0.3507	1	2	0.027508	0.9732	1
phosphorylation	78	0.042788	0.0316	0.5474	0.9684	1	0.18166	0.5396	1	43	0.20357	0.1074	1	35	0.15475	0.9042	1
DNA biosynthetic process	26	0.031104	0.1967	0.73524	0.8033	1	0.15911	0.747	1	12	0.20607	0.2182	1	14	0.11887	0.9539	1
protein homotetramerization	33	0.019538	0.2432	0.75491	0.7568	1	0.18771	0.4265	1	17	0.20115	0.2129	1	16	0.17343	0.6559	1
nucleotide biosynthetic process	10	0.045425	0.2381	0.75237	0.7619	1	0.14563	0.736	1	6	0.15921	0.5274	1	4	0.12526	0.7429	1
nucleoside kinase activity	4	-0.11174	0.8023	0.92645	0.1977	1	0.11174	0.7942	1	0	NA	NA	NA	4	0.11174	0.8073	1
response to copper ion	6	0.32541	0.0019	0.14269	0.9981	1	0.34328	0.0365	1	5	0.40122	0.011	0.8717	1	0.053612	0.7807	1
liver development	49	-0.020676	0.6102	0.87567	0.3898	1	0.13804	0.9771	1	22	0.1307	0.9023	1	27	0.14402	0.9302	1
response to toxic substance	38	0.13024	0.0004	0.062152	0.9996	1	0.18816	0.4279	1	27	0.22406	0.0621	0.99281	11	0.10004	0.9721	1
response to nutrient levels	16	0.001596	0.4307	0.83008	0.5693	1	0.19687	0.3564	1	6	0.26462	0.0884	1	10	0.15622	0.7123	1
digestive tract development	6	0.11208	0.1108	0.68234	0.8892	1	0.16408	0.5545	1	4	0.20712	0.2767	1	2	0.077992	0.8284	1
basolateral plasma membrane	44	0.01766	0.2415	0.75491	0.7585	1	0.17197	0.6687	1	23	0.18138	0.3692	1	21	0.16165	0.7813	1
apical plasma membrane	65	0.05794	0.0163	0.42952	0.9837	1	0.16219	0.8477	1	41	0.1745	0.4364	1	24	0.14118	0.9261	1
multicellular organism growth	44	-0.0096015	0.4974	0.84817	0.5026	1	0.15164	0.8951	1	22	0.14203	0.8111	1	22	0.16124	0.795	1
branching involved in mammary gland duct morphogenesis	6	-0.022271	0.5587	0.86056	0.4413	1	0.085709	0.9454	1	3	0.063437	0.9217	1	3	0.10798	0.7745	1
mammary duct terminal end bud growth	3	-0.059978	0.6419	0.88588	0.3581	1	0.079666	0.8781	1	1	0.029532	0.8592	1	2	0.10473	0.7269	1
sodium ion transport	20	0.044565	0.1614	0.71092	0.8386	1	0.14003	0.8743	1	11	0.16781	0.4931	1	9	0.10607	0.9376	1
gamma-aminobutyric acid signaling pathway	5	0.0069568	0.4392	0.83012	0.5608	1	0.15195	0.6199	1	3	0.13242	0.6208	1	2	0.18124	0.4469	1
hyperosmotic response	3	0.11922	0.1681	0.72002	0.8319	1	0.11922	0.7109	1	3	0.11922	0.6909	1	0	NA	NA	NA
potassium ion transport	11	-0.022661	0.5684	0.86427	0.4316	1	0.15603	0.6691	1	5	0.1467	0.6007	1	6	0.1638	0.6067	1
spindle organization	9	-0.034486	0.6127	0.87567	0.3873	1	0.13626	0.7838	1	4	0.1145	0.7571	1	5	0.15367	0.6445	1
RNA polymerase II core promoter sequence-specific DNA binding	20	-0.056745	0.7882	0.92513	0.2118	1	0.17251	0.5899	1	7	0.16537	0.4919	1	13	0.17635	0.6155	1
cellular response to hydrogen peroxide	28	-0.058472	0.8385	0.93752	0.1615	1	0.18658	0.4474	1	15	0.11956	0.9182	1	13	0.2639	0.1172	1
regulation of cellular senescence	6	0.034979	0.3353	0.7994	0.6647	1	0.049078	0.9959	1	5	0.050434	0.9902	1	1	0.042299	0.8216	1
adult locomotory behavior	15	0.024757	0.2905	0.77689	0.7095	1	0.1671	0.6087	1	8	0.17987	0.3965	1	7	0.15251	0.6975	1
protease binding	30	0.019608	0.2499	0.75929	0.7501	1	0.15878	0.7732	1	16	0.16724	0.5257	1	14	0.14911	0.8177	1
negative regulation of proteolysis	9	0.076886	0.1466	0.69664	0.8534	1	0.12036	0.8747	1	6	0.14793	0.6002	1	3	0.065209	0.9271	1
chromatin	66	-0.028223	0.702	0.9057	0.298	1	0.15804	0.8897	1	33	0.12981	0.9497	1	33	0.18626	0.5944	1
heterochromatin	23	0.023028	0.2581	0.76178	0.7419	1	0.12631	0.9571	1	15	0.11449	0.9415	1	8	0.14846	0.7317	1
DNA methylation	16	0.0067141	0.3959	0.82161	0.6041	1	0.1266	0.9145	1	8	0.13331	0.7473	1	8	0.11988	0.8786	1
nuclear matrix	44	0.0073499	0.3322	0.7994	0.6678	1	0.17672	0.5991	1	22	0.18407	0.3412	1	22	0.16937	0.7242	1
nuclear speck	65	-0.12473	0.9998	1	0.0002	0.069323	0.20159	0.214	1	22	0.11354	0.9744	1	43	0.24664	0.0539	1
fatty acid biosynthetic process	25	0.017472	0.291	0.77689	0.709	1	0.17471	0.5849	1	13	0.18479	0.353	1	12	0.16379	0.6973	1
symbiosis, encompassing mutualism through parasitism	37	0.047178	0.0809	0.65329	0.9191	1	0.15973	0.7973	1	22	0.17399	0.45	1	15	0.13881	0.8837	1
JAK-STAT cascade	6	0.025514	0.3698	0.81284	0.6302	1	0.11904	0.8113	1	4	0.10842	0.7871	1	2	0.1403	0.5856	1
multicellular organismal development	112	0.017106	0.1175	0.69242	0.8825	1	0.18776	0.4063	1	57	0.20127	0.0959	1	55	0.17375	0.8017	1
viral process	11	-0.036619	0.6444	0.88622	0.3556	1	0.17182	0.5448	1	5	0.14872	0.5865	1	6	0.19107	0.4599	1
protein sumoylation	17	-0.10502	0.9354	0.97237	0.0646	1	0.14283	0.8341	1	5	0.064275	0.9728	1	12	0.17557	0.6163	1
SUMO ligase activity	11	-0.12255	0.9226	0.9669	0.0774	1	0.16724	0.5816	1	3	0.081924	0.8599	1	8	0.19923	0.4349	1
negative regulation of NF-kappaB transcription factor activity	34	-0.042608	0.7732	0.91976	0.2268	1	0.13996	0.9393	1	15	0.11033	0.9561	1	19	0.16335	0.7541	1
positive regulation of protein sumoylation	8	0.042753	0.2651	0.76178	0.7349	1	0.11912	0.8623	1	5	0.1295	0.7098	1	3	0.10182	0.7986	1
negative regulation of transcription, DNA-templated	231	-0.03388	0.9138	0.96474	0.0862	1	0.16777	0.9285	1	104	0.14869	0.9456	1	127	0.18339	0.7742	1
positive regulation of intrinsic apoptotic signaling pathway in response to DNA damage	5	-0.083828	0.7528	0.91645	0.2472	1	0.151	0.6258	1	2	0.083964	0.7784	1	3	0.19569	0.4154	1
phosphatidylserine binding	4	-0.0048699	0.4988	0.84817	0.5012	1	0.10809	0.8103	1	1	0.20645	0.3055	1	3	0.075309	0.8934	1
RNA polymerase II transcription cofactor activity	23	-0.077522	0.8981	0.96062	0.1019	1	0.13022	0.9432	1	7	0.08658	0.9541	1	16	0.14932	0.8314	1
mediator complex	31	-0.059149	0.8528	0.94272	0.1472	1	0.15734	0.7894	1	12	0.12683	0.8396	1	19	0.17661	0.6426	1
stem cell maintenance	47	-0.015001	0.5412	0.85375	0.4588	1	0.16452	0.7752	1	23	0.15277	0.7179	1	24	0.17578	0.6681	1
regulation of transcription from RNA polymerase II promoter	123	-0.066862	0.99	0.99795	0.01	1	0.15951	0.9443	1	48	0.1187	0.9964	1	75	0.18562	0.6693	1
cysteine-type peptidase activity	24	0.064982	0.0744	0.6375	0.9256	1	0.14897	0.8412	1	15	0.17116	0.4785	1	9	0.11198	0.92	1
protein folding	101	-0.034987	0.8216	0.93417	0.1784	1	0.15589	0.9554	1	51	0.11972	0.9958	1	50	0.19279	0.5311	1
isomerase activity	97	0.023389	0.0943	0.67292	0.9057	1	0.17155	0.751	1	55	0.1719	0.4926	1	42	0.17109	0.7936	1
protein disulfide isomerase activity	10	0.066631	0.1612	0.71092	0.8388	1	0.085243	0.9843	1	8	0.094921	0.9437	1	2	0.046528	0.9298	1
response to endoplasmic reticulum stress	36	0.03157	0.1567	0.70398	0.8433	1	0.14315	0.9272	1	19	0.16553	0.5492	1	17	0.11815	0.9678	1
cell redox homeostasis	43	-0.032793	0.7172	0.90789	0.2828	1	0.17109	0.6715	1	20	0.14867	0.7369	1	23	0.19059	0.5287	1
NAD+ ADP-ribosyltransferase activity	8	0.0098498	0.4051	0.82434	0.5949	1	0.04916	0.9992	1	5	0.047208	0.9924	1	3	0.052414	0.9562	1
female pregnancy	12	0.0099103	0.3865	0.8179	0.6135	1	0.095232	0.9825	1	7	0.090122	0.9442	1	5	0.10239	0.881	1
estrogen metabolic process	5	0.15115	0.0693	0.6375	0.9307	1	0.23039	0.25	1	4	0.23846	0.1845	1	1	0.1981	0.3572	1
DNA damage response, signal transduction by p53 class mediator resulting in cell cycle arrest	9	0.10045	0.0925	0.66833	0.9075	1	0.15673	0.6485	1	5	0.23146	0.1722	1	4	0.063307	0.9651	1
cellular response to mechanical stimulus	23	-0.042682	0.7322	0.90901	0.2678	1	0.15216	0.7995	1	8	0.15737	0.5612	1	15	0.14938	0.8209	1
protein binding, bridging	29	-0.07014	0.8923	0.95937	0.1077	1	0.17652	0.5774	1	10	0.15425	0.6001	1	19	0.18824	0.537	1
death domain binding	3	0.047745	0.3363	0.79997	0.6637	1	0.061843	0.9331	1	2	0.082191	0.7862	1	1	0.021147	0.9071	1
DNA replication	78	0.0043944	0.2979	0.77911	0.7021	1	0.15972	0.897	1	37	0.17299	0.4728	1	41	0.14775	0.9552	1
DNA replication factor C complex	4	0.01464	0.4333	0.83012	0.5667	1	0.12199	0.742	1	2	0.13663	0.5583	1	2	0.10735	0.7158	1
blood coagulation	17	0.045932	0.1825	0.73256	0.8175	1	0.14765	0.7988	1	11	0.14958	0.653	1	6	0.14409	0.7115	1
positive regulation of blood coagulation	5	0.007328	0.4378	0.83012	0.5622	1	0.10509	0.8661	1	3	0.093684	0.8122	1	2	0.12221	0.6531	1
mitochondrial respiratory chain complex IV assembly	4	0.096879	0.1816	0.73256	0.8184	1	0.10961	0.8037	1	3	0.13766	0.5913	1	1	0.025455	0.8935	1
potassium channel activity	4	0.12726	0.12	0.69242	0.88	1	0.21912	0.2917	1	3	0.23092	0.2212	1	1	0.18372	0.3862	1
potassium ion transmembrane transport	9	0.28299	0.0009	0.098912	0.9991	1	0.36635	0.0081	1	6	0.487	0.0009	0.8656	3	0.12503	0.7029	1
condensed chromosome	24	0.049993	0.1243	0.69242	0.8757	1	0.14064	0.8997	1	15	0.15251	0.6654	1	9	0.12086	0.8883	1
synapsis	8	0.19261	0.0129	0.39689	0.9871	1	0.19261	0.4034	1	8	0.19261	0.3127	1	0	NA	NA	NA
intracellular membrane-bounded organelle	248	0.0098403	0.0987	0.67292	0.9013	1	0.14336	1	1	124	0.1532	0.917	1	124	0.13352	1	1
DNA polymerase binding	5	0.28586	0.0074	0.33014	0.9926	1	0.28586	0.1116	1	5	0.28586	0.0651	0.99281	0	NA	NA	NA
RNA polymerase II regulatory region sequence-specific DNA binding	19	-0.027172	0.6242	0.88103	0.3758	1	0.14832	0.801	1	8	0.14387	0.6657	1	11	0.15156	0.7652	1
steroid hormone receptor activity	8	0.025672	0.3345	0.7994	0.6655	1	0.20418	0.3385	1	5	0.18388	0.3666	1	3	0.23801	0.2863	1
negative regulation of cell proliferation	138	-0.021083	0.6881	0.90172	0.3119	1	0.14725	0.9953	1	69	0.12617	0.9959	1	69	0.16834	0.8884	1
anterior/posterior pattern specification	34	0.016011	0.2734	0.76423	0.7266	1	0.12005	0.9906	1	19	0.12173	0.9355	1	15	0.11791	0.9649	1
positive regulation of gene expression	80	0.024195	0.1054	0.67686	0.8946	1	0.15523	0.9343	1	44	0.16311	0.6379	1	36	0.14559	0.9529	1
embryonic camera-type eye development	4	-0.063238	0.6821	0.89936	0.3179	1	0.154	0.5812	1	1	0.18152	0.3694	1	3	0.14482	0.6162	1
negative regulation of chondrocyte differentiation	3	0.01014	0.4497	0.83431	0.5503	1	0.13671	0.6245	1	1	0.22027	0.2787	1	2	0.094927	0.7649	1
camera-type eye development	22	-0.0014407	0.4361	0.83012	0.5639	1	0.15711	0.7441	1	11	0.15567	0.5993	1	11	0.15855	0.7177	1
steroid hormone mediated signaling pathway	8	0.025672	0.3345	0.7994	0.6655	1	0.20418	0.3385	1	5	0.18388	0.3666	1	3	0.23801	0.2863	1
negative regulation of cell differentiation	17	-0.17099	0.9926	0.99913	0.0074	1	0.22608	0.1642	1	5	0.093642	0.8933	1	12	0.28126	0.0743	1
reproductive structure development	4	0.14793	0.0903	0.66377	0.9097	1	0.14793	0.6127	1	4	0.14793	0.5737	1	0	NA	NA	NA
retina development in camera-type eye	26	-0.0038419	0.4427	0.83256	0.5573	1	0.14494	0.873	1	12	0.15285	0.6352	1	14	0.13815	0.8791	1
limb development	12	0.064665	0.1495	0.69808	0.8505	1	0.13603	0.825	1	7	0.17202	0.4457	1	5	0.085633	0.9365	1
bone development	21	-0.022613	0.5806	0.86585	0.4194	1	0.10442	0.9931	1	11	0.078093	0.9918	1	10	0.13339	0.8465	1
bone morphogenesis	7	0.14759	0.0472	0.60765	0.9528	1	0.31898	0.0397	1	5	0.3266	0.0322	0.95566	2	0.29993	0.1865	1
cellular response to retinoic acid	11	-0.0033988	0.4687	0.8402	0.5313	1	0.12113	0.9	1	7	0.092501	0.9355	1	4	0.17122	0.5166	1
transcription factor binding	188	-0.019652	0.6854	0.90133	0.3146	1	0.14575	0.9995	1	92	0.12884	0.9983	1	96	0.16196	0.9656	1
retinoid X receptor binding	8	-0.094736	0.8266	0.93478	0.1734	1	0.13103	0.7954	1	3	0.048396	0.9596	1	5	0.18061	0.5056	1
regulation of myelination	8	0.045682	0.2546	0.76175	0.7454	1	0.12212	0.847	1	5	0.13424	0.68	1	3	0.10192	0.798	1
cysteine-type endopeptidase inhibitor activity	5	0.086928	0.1907	0.73256	0.8093	1	0.25213	0.1811	1	3	0.28255	0.1161	1	2	0.2065	0.3728	1
axon guidance	33	0.019334	0.2443	0.75491	0.7557	1	0.16113	0.7689	1	15	0.19851	0.2495	1	18	0.12998	0.9408	1
regulation of neuron projection development	7	0.090587	0.1409	0.69664	0.8591	1	0.2122	0.3	1	4	0.26494	0.1225	1	3	0.14188	0.6287	1
lysosome	141	0.080985	0	0	1	1	0.16174	0.9372	1	89	0.19227	0.1323	1	52	0.10949	0.9998	1
vacuole	147	0.059343	0.0004	0.062152	0.9996	1	0.15951	0.9606	1	89	0.18073	0.3136	1	58	0.12693	0.9986	1
regulation of mitochondrial membrane permeability	7	-0.0049233	0.484	0.84689	0.516	1	0.12964	0.7858	1	5	0.087302	0.9166	1	2	0.23549	0.3023	1
positive regulation of intrinsic apoptotic signaling pathway	18	0.049559	0.1555	0.7035	0.8445	1	0.11606	0.9652	1	13	0.11466	0.9197	1	5	0.1197	0.8094	1
phosphatidylinositol-3-phosphate binding	16	0.008859	0.3832	0.81691	0.6168	1	0.14601	0.7942	1	5	0.24779	0.1311	1	11	0.099745	0.9722	1
phosphatidylinositol-5-phosphate binding	5	-0.006722	0.4919	0.84707	0.5081	1	0.21565	0.2975	1	2	0.26116	0.1772	1	3	0.18531	0.4508	1
vesicle organization	5	0.057475	0.2721	0.76391	0.7279	1	0.21702	0.2923	1	3	0.22874	0.2271	1	2	0.19943	0.3928	1
positive regulation of autophagy	13	0.050117	0.191	0.73256	0.809	1	0.11173	0.9495	1	7	0.15028	0.5987	1	6	0.066745	0.9862	1
phosphatidylinositol-4-phosphate binding	8	0.072953	0.1632	0.71527	0.8368	1	0.18964	0.422	1	4	0.26259	0.1258	1	4	0.11669	0.7832	1
endosome organization	19	-0.02925	0.6372	0.88454	0.3628	1	0.11251	0.9787	1	9	0.087888	0.9719	1	10	0.13468	0.8404	1
protein localization to plasma membrane	21	-0.023774	0.5884	0.86795	0.4116	1	0.15955	0.7154	1	7	0.20367	0.2638	1	14	0.13749	0.8819	1
guanyl-nucleotide exchange factor activity	45	0.026962	0.1631	0.71527	0.8369	1	0.10868	0.9995	1	25	0.12208	0.9596	1	20	0.091933	0.9985	1
regulation of small GTPase mediated signal transduction	8	-0.029515	0.5911	0.8683	0.4089	1	0.11911	0.8623	1	4	0.089594	0.8742	1	4	0.14862	0.6264	1
GTPase activator activity	54	-0.018459	0.5968	0.87071	0.4032	1	0.12237	0.9983	1	23	0.12198	0.9506	1	31	0.12266	0.9916	1
termination of G-protein coupled receptor signaling pathway	10	-0.022895	0.566	0.86422	0.434	1	0.10337	0.9499	1	4	0.10059	0.8259	1	6	0.10522	0.8936	1
ribosome	174	-0.15	1	1	0	0	0.26816	0	0	53	0.19395	0.1691	1	121	0.30066	0	0
nuclease activity	98	0.020042	0.1102	0.68234	0.8898	1	0.14322	0.9953	1	51	0.15686	0.75	1	47	0.12842	0.9962	1
ribonuclease III activity	3	0.014931	0.4348	0.83012	0.5652	1	0.030116	0.99	1	1	0.067571	0.7125	1	2	0.011389	0.9931	1
RNA processing	24	-0.073519	0.8862	0.95622	0.1138	1	0.17821	0.5442	1	10	0.12562	0.822	1	14	0.21576	0.3206	1
RNA phosphodiester bond hydrolysis, endonucleolytic	23	-0.06132	0.8284	0.93478	0.1716	1	0.14602	0.8495	1	9	0.10823	0.9093	1	14	0.17032	0.6679	1
response to oxidative stress	66	-0.0005222	0.3678	0.81284	0.6322	1	0.2294	0.0306	1	37	0.20413	0.123	1	29	0.26164	0.0447	1
histone acetyltransferase binding	14	-0.089702	0.8762	0.95273	0.1238	1	0.1836	0.4666	1	6	0.10955	0.8407	1	8	0.23914	0.2428	1
response to cadmium ion	17	-0.099621	0.9244	0.96844	0.0756	1	0.16495	0.649	1	7	0.079331	0.9709	1	10	0.22489	0.2836	1
stem cell differentiation	13	-0.087332	0.8633	0.94556	0.1367	1	0.17701	0.5129	1	6	0.097155	0.8974	1	7	0.24546	0.2271	1
core promoter binding	31	-0.081948	0.936	0.97237	0.064	1	0.18462	0.4624	1	13	0.12241	0.8813	1	18	0.22954	0.2251	1
nuclear-transcribed mRNA poly(A) tail shortening	3	0.15183	0.1143	0.69128	0.8857	1	0.15338	0.545	1	2	0.22891	0.2472	1	1	0.0023336	0.987	1
poly(A)-specific ribonuclease activity	11	0.041875	0.2494	0.75929	0.7506	1	0.11343	0.9315	1	4	0.21354	0.2538	1	7	0.056218	0.9958	1
RNA phosphodiester bond hydrolysis, exonucleolytic	18	0.048377	0.1612	0.71092	0.8388	1	0.12153	0.9471	1	9	0.16991	0.4792	1	9	0.073158	0.9921	1
nuclear-transcribed mRNA catabolic process, nonsense-mediated decay	23	-0.03926	0.7093	0.90667	0.2907	1	0.15775	0.7503	1	10	0.13626	0.7454	1	13	0.17428	0.6308	1
serine-type endopeptidase activity	20	0.09339	0.0344	0.55162	0.9656	1	0.15557	0.7514	1	14	0.17783	0.4026	1	6	0.10363	0.8992	1
secretory granule	25	0.076654	0.041	0.57577	0.959	1	0.20264	0.2893	1	15	0.23275	0.0847	1	10	0.15749	0.7046	1
cofactor metabolic process	112	0.033282	0.0341	0.55162	0.9659	1	0.15536	0.9642	1	70	0.15091	0.873	1	42	0.16276	0.8711	1
NAD biosynthetic process	5	0.15595	0.0643	0.6375	0.9357	1	0.17456	0.4971	1	4	0.20657	0.2795	1	1	0.046506	0.8051	1
negative regulation of myoblast differentiation	5	0.074659	0.2204	0.73952	0.7796	1	0.14434	0.6604	1	3	0.1825	0.3842	1	2	0.087107	0.7961	1
transporter activity	25	0.17269	0.0001	0.032186	0.9999	1	0.2254	0.1285	1	19	0.2619	0.0172	0.91903	6	0.10982	0.8736	1
exocytosis	26	0.012436	0.3177	0.79487	0.6823	1	0.13741	0.9191	1	19	0.10252	0.9857	1	7	0.23209	0.2793	1
synaptic vesicle	29	-0.023667	0.6107	0.87567	0.3893	1	0.13829	0.9346	1	14	0.11872	0.9115	1	15	0.15656	0.7748	1
perinuclear region of cytoplasm	219	0.0032197	0.2032	0.73524	0.7968	1	0.16527	0.9482	1	112	0.16473	0.6891	1	107	0.16584	0.9526	1
synaptic vesicle transport	6	-0.0063948	0.4948	0.84707	0.5052	1	0.1136	0.8379	1	2	0.1608	0.4695	1	4	0.089993	0.8915	1
SNARE binding	9	-0.056285	0.7082	0.90667	0.2918	1	0.13697	0.7787	1	3	0.12103	0.6812	1	6	0.14494	0.7072	1
clathrin binding	6	0.05995	0.243	0.75491	0.757	1	0.090523	0.9322	1	4	0.11285	0.7664	1	2	0.04586	0.9313	1
dense core granule	5	0.37088	0.0017	0.13679	0.9983	1	0.37088	0.0305	1	5	0.37088	0.0161	0.89299	0	NA	NA	NA
negative regulation of calcium ion-dependent exocytosis	4	-0.081114	0.7285	0.90879	0.2715	1	0.22096	0.2849	1	2	0.13985	0.5475	1	2	0.30207	0.1835	1
histone acetyltransferase activity	33	0.0091941	0.32	0.79576	0.68	1	0.099541	0.9997	1	17	0.10554	0.9779	1	16	0.09317	0.9955	1
transcription elongation factor complex	15	0.023627	0.2974	0.77911	0.7026	1	0.12004	0.937	1	9	0.11972	0.8496	1	6	0.12051	0.8299	1
phosphorylase kinase regulator activity	3	0.041844	0.3537	0.81026	0.6463	1	0.25917	0.1948	1	2	0.22576	0.2559	1	1	0.32599	0.1729	1
histone acetylation	21	-0.002464	0.4407	0.83037	0.5593	1	0.12035	0.9685	1	10	0.12378	0.8346	1	11	0.11723	0.9322	1
positive regulation of cell migration	56	0.036158	0.0881	0.66226	0.9119	1	0.14908	0.9456	1	34	0.15255	0.7613	1	22	0.14372	0.9091	1
Elongator holoenzyme complex	6	0.052643	0.2679	0.76244	0.7321	1	0.16166	0.5677	1	4	0.16073	0.4995	1	2	0.16352	0.5037	1
iron-sulfur cluster binding	10	-0.094952	0.8538	0.94272	0.1462	1	0.21446	0.2615	1	4	0.14939	0.564	1	6	0.25785	0.1972	1
transferase activity, transferring acyl groups	116	0.018532	0.1108	0.68234	0.8892	1	0.15292	0.9764	1	61	0.16302	0.6649	1	55	0.14172	0.9882	1
DNA-directed RNA polymerase II, holoenzyme	10	-0.011409	0.5087	0.85024	0.4913	1	0.18753	0.4237	1	4	0.22016	0.2324	1	6	0.16579	0.5954	1
transcription elongation from RNA polymerase II promoter	8	-0.050754	0.6769	0.89788	0.3231	1	0.20509	0.3338	1	3	0.20578	0.2981	1	5	0.20467	0.3969	1
regulation of protein kinase activity	22	0.10678	0.0152	0.41552	0.9848	1	0.18053	0.5033	1	15	0.2107	0.1751	1	7	0.1159	0.8769	1
RNA polymerase II transcription regulatory region sequence-specific DNA binding transcription factor activity involved in positive regulation of transcription	8	0.019789	0.3604	0.81144	0.6396	1	0.15581	0.6362	1	5	0.14048	0.6394	1	3	0.18136	0.4657	1
cellular response to extracellular stimulus	6	0.14649	0.0567	0.61891	0.9433	1	0.18149	0.4546	1	5	0.19679	0.3039	1	1	0.10501	0.599	1
placenta blood vessel development	6	-0.077851	0.7537	0.91645	0.2463	1	0.1496	0.6361	1	3	0.071749	0.8961	1	3	0.22745	0.3144	1
response to progesterone	12	0.054824	0.1826	0.73256	0.8174	1	0.18898	0.4273	1	7	0.20898	0.2373	1	5	0.16099	0.6041	1
response to cAMP	18	0.012382	0.3579	0.81144	0.6421	1	0.17499	0.5452	1	9	0.18737	0.3548	1	9	0.16261	0.6671	1
response to mechanical stimulus	20	0.076626	0.061	0.62697	0.939	1	0.15319	0.7714	1	12	0.19151	0.3114	1	8	0.095703	0.959	1
response to hydrogen peroxide	22	0.03693	0.1842	0.73256	0.8158	1	0.20688	0.256	1	12	0.2235	0.1401	1	10	0.18695	0.5055	1
positive regulation of sequence-specific DNA binding transcription factor activity	34	-0.079979	0.9428	0.97459	0.0572	1	0.17319	0.623	1	14	0.11318	0.9373	1	20	0.21519	0.3014	1
learning	12	0.043948	0.2241	0.73952	0.7759	1	0.12606	0.8818	1	7	0.14572	0.6341	1	5	0.098532	0.8954	1
regulation of G2/M transition of mitotic cell cycle	4	0.15278	0.0854	0.66226	0.9146	1	0.27578	0.1424	1	2	0.42856	0.0325	0.95566	2	0.123	0.6503	1
negative regulation of protein import into nucleus	3	-0.083812	0.7057	0.90582	0.2943	1	0.2592	0.1947	1	1	0.26308	0.2128	1	2	0.25726	0.255	1
negative regulation of catalytic activity	30	-0.035109	0.6989	0.90521	0.3011	1	0.17761	0.5624	1	12	0.17812	0.4145	1	18	0.17726	0.6338	1
negative regulation of cAMP-dependent protein kinase activity	3	-0.065678	0.6575	0.89092	0.3425	1	0.11285	0.7427	1	1	0.070761	0.7009	1	2	0.1339	0.6074	1
protein kinase A catalytic subunit binding	4	-0.087123	0.7435	0.91211	0.2565	1	0.15877	0.5556	1	1	0.14329	0.4676	1	3	0.16393	0.5356	1
mitochondrial respiratory chain complex I assembly	14	-0.13709	0.9634	0.98348	0.0366	1	0.19378	0.3855	1	4	0.099197	0.8321	1	10	0.23161	0.2497	1
RNA polymerase II activating transcription factor binding	13	-0.080714	0.8418	0.93913	0.1582	1	0.13525	0.8408	1	3	0.11815	0.6967	1	10	0.14037	0.8097	1
RNA polymerase II transcription coactivator activity	8	-0.1051	0.8529	0.94272	0.1471	1	0.1656	0.5698	1	2	0.12099	0.6237	1	6	0.18047	0.5144	1
blood vessel development	23	0.016083	0.3011	0.77911	0.6989	1	0.10077	0.997	1	11	0.12217	0.8536	1	12	0.08116	0.9958	1
vasculogenesis	26	0.060869	0.0738	0.6375	0.9262	1	0.15	0.8364	1	17	0.16125	0.5826	1	9	0.12875	0.8546	1
response to hypoxia	69	0.031128	0.0902	0.66377	0.9098	1	0.16335	0.8347	1	43	0.15604	0.7406	1	26	0.17545	0.6914	1
trophectodermal cell differentiation	11	-0.16547	0.9732	0.98833	0.0268	1	0.20485	0.3126	1	3	0.072206	0.895	1	8	0.2546	0.1893	1
neural tube formation	10	-0.042458	0.6584	0.89092	0.3416	1	0.14149	0.7622	1	4	0.12379	0.7084	1	6	0.15329	0.6615	1
embryonic placenta development	14	0.045969	0.209	0.73524	0.791	1	0.10918	0.9638	1	8	0.13575	0.7287	1	6	0.073742	0.9772	1
vasculature development	12	-0.016419	0.5308	0.85346	0.4692	1	0.11795	0.9195	1	7	0.087028	0.9531	1	5	0.16125	0.6027	1
heart looping	21	0.021981	0.2747	0.76596	0.7253	1	0.13584	0.9018	1	13	0.12747	0.8509	1	8	0.14944	0.7245	1
lens morphogenesis in camera-type eye	5	-0.025516	0.5612	0.86159	0.4388	1	0.17665	0.4861	1	2	0.18891	0.366	1	3	0.16847	0.5166	1
hematopoietic progenitor cell differentiation	35	-0.0088813	0.4897	0.84707	0.5103	1	0.1745	0.6179	1	15	0.19322	0.2848	1	20	0.16045	0.7829	1
outflow tract morphogenesis	11	-0.061219	0.7495	0.91585	0.2505	1	0.19882	0.3516	1	4	0.18921	0.3506	1	7	0.20432	0.4047	1
ventricular septum development	7	-0.15269	0.9259	0.96864	0.0741	1	0.17974	0.4729	1	2	0.047348	0.9157	1	5	0.2327	0.2859	1
transcription cofactor activity	25	-0.023821	0.6095	0.87567	0.3905	1	0.1223	0.9718	1	11	0.1119	0.9113	1	14	0.13046	0.9148	1
transforming growth factor beta receptor signaling pathway	34	0.042847	0.1112	0.68234	0.8888	1	0.15278	0.8509	1	18	0.18476	0.3495	1	16	0.11681	0.9677	1
determination of left/right symmetry	24	0.03146	0.2138	0.73532	0.7862	1	0.12535	0.966	1	15	0.12545	0.8912	1	9	0.12519	0.8693	1
peripheral nervous system development	7	0.18392	0.0208	0.4775	0.9792	1	0.2038	0.3389	1	6	0.22617	0.1812	1	1	0.069589	0.7153	1
heart development	89	0.010382	0.2131	0.73524	0.7869	1	0.13277	0.9986	1	45	0.14156	0.9138	1	44	0.12378	0.9979	1
male gonad development	39	0.063963	0.0359	0.56092	0.9641	1	0.18012	0.5354	1	26	0.18306	0.3448	1	13	0.17424	0.631	1
positive regulation of cell-cell adhesion	7	-0.075521	0.7577	0.91656	0.2423	1	0.18482	0.4455	1	4	0.095633	0.8474	1	3	0.30373	0.1567	1
adrenal gland development	8	0.018424	0.3666	0.81284	0.6334	1	0.10391	0.9257	1	5	0.097869	0.8746	1	3	0.11398	0.7494	1
positive regulation of transforming growth factor beta receptor signaling pathway	10	-0.033479	0.6186	0.87862	0.3814	1	0.12226	0.8738	1	4	0.11097	0.7747	1	6	0.12978	0.7873	1
granulocyte differentiation	4	-0.067818	0.6944	0.90276	0.3056	1	0.12788	0.7134	1	1	0.12013	0.5325	1	3	0.13047	0.677	1
SMAD binding	24	-0.018683	0.5686	0.86427	0.4314	1	0.19452	0.3701	1	12	0.17584	0.4354	1	12	0.21321	0.3481	1
decidualization	3	-0.02768	0.5562	0.85935	0.4438	1	0.17421	0.4549	1	2	0.1099	0.6724	1	1	0.30283	0.1991	1
spleen development	15	0.0056843	0.4016	0.82434	0.5984	1	0.12201	0.9283	1	8	0.11971	0.8319	1	7	0.12463	0.8413	1
thymus development	17	0.0088356	0.3837	0.81691	0.6163	1	0.16303	0.6685	1	11	0.1328	0.7817	1	6	0.21844	0.3346	1
embryonic camera-type eye morphogenesis	6	-0.074907	0.7447	0.9126	0.2553	1	0.16403	0.5549	1	2	0.13369	0.5712	1	4	0.1792	0.4819	1
erythrocyte development	12	-0.023044	0.5669	0.86422	0.4331	1	0.17096	0.5684	1	5	0.1775	0.4024	1	7	0.16629	0.6187	1
embryonic process involved in female pregnancy	6	0.058495	0.2477	0.75876	0.7523	1	0.11697	0.8224	1	4	0.1316	0.6663	1	2	0.087717	0.7937	1
cardiac septum morphogenesis	3	0.0071827	0.4586	0.83944	0.5414	1	0.24806	0.2202	1	2	0.19143	0.357	1	1	0.36132	0.1423	1
ventricular septum morphogenesis	5	-0.20704	0.9504	0.97819	0.0496	1	0.2748	0.1302	1	1	0.16941	0.3981	1	4	0.30115	0.1289	1
left/right axis specification	5	-0.15417	0.8988	0.96062	0.1012	1	0.18146	0.4614	1	2	0.034119	0.9521	1	3	0.27969	0.1938	1
regulation of RNA biosynthetic process	14	0.030688	0.2791	0.76982	0.7209	1	0.17926	0.502	1	8	0.18371	0.3697	1	6	0.17334	0.5536	1
response to fluid shear stress	4	0.12591	0.1224	0.69242	0.8776	1	0.14972	0.6042	1	3	0.18375	0.3794	1	1	0.04762	0.8024	1
negative regulation of cell migration	34	0.017729	0.2606	0.76178	0.7394	1	0.097109	0.9998	1	19	0.10275	0.9853	1	15	0.089964	0.9962	1
RNA polymerase II transcription corepressor activity	10	0.057839	0.1912	0.73256	0.8088	1	0.15529	0.6634	1	5	0.21313	0.2358	1	5	0.097453	0.8989	1
cellular response to growth factor stimulus	27	0.050495	0.1058	0.67686	0.8942	1	0.16557	0.6841	1	16	0.18231	0.3763	1	11	0.14123	0.8235	1
cell aging	18	0.07202	0.0801	0.64916	0.9199	1	0.25205	0.0636	1	12	0.24305	0.0794	1	6	0.27005	0.1633	1
nuclear origin of replication recognition complex	8	0.081875	0.1419	0.69664	0.8581	1	0.088414	0.9672	1	7	0.097308	0.9209	1	1	0.026157	0.8896	1
DNA-dependent DNA replication	8	-0.038504	0.6287	0.88132	0.3713	1	0.076169	0.9859	1	2	0.07533	0.8154	1	6	0.076449	0.973	1
origin recognition complex	4	0.086156	0.2098	0.73524	0.7902	1	0.099235	0.8496	1	3	0.12359	0.6691	1	1	0.026157	0.8896	1
visual learning	17	0.032998	0.2443	0.75491	0.7557	1	0.10193	0.9887	1	11	0.10426	0.9402	1	6	0.097647	0.922	1
dentate gyrus development	4	0.0047405	0.4676	0.8402	0.5324	1	0.15532	0.5741	1	1	0.32012	0.1402	1	3	0.10039	0.8048	1
neuronal stem cell maintenance	11	-0.03529	0.6367	0.88454	0.3633	1	0.2666	0.0778	1	5	0.25444	0.1153	1	6	0.27674	0.149	1
histone mRNA 3'-end processing	4	0.14035	0.1013	0.67292	0.8987	1	0.14529	0.6265	1	3	0.19042	0.3521	1	1	0.0098729	0.9507	1
Cajal body	26	-0.025973	0.6197	0.87921	0.3803	1	0.15843	0.7545	1	14	0.12299	0.8866	1	12	0.19977	0.4394	1
epithelial cell differentiation	24	0.14205	0.0015	0.13351	0.9985	1	0.16759	0.6599	1	18	0.20643	0.1841	1	6	0.051095	0.9951	1
protein transporter activity	47	-0.021347	0.6085	0.87561	0.3915	1	0.14637	0.9415	1	23	0.12774	0.9276	1	24	0.16422	0.772	1
coated pit	26	0.0010021	0.4041	0.82434	0.5959	1	0.12749	0.9624	1	13	0.12849	0.8434	1	13	0.12649	0.9207	1
membrane coat	11	0.066106	0.1565	0.70398	0.8435	1	0.1244	0.8852	1	5	0.20956	0.2502	1	6	0.053437	0.9946	1
clathrin adaptor complex	17	0.067276	0.1085	0.67903	0.8915	1	0.17944	0.5132	1	11	0.19064	0.3147	1	6	0.1589	0.6309	1
action potential	3	0.046103	0.341	0.80094	0.659	1	0.070671	0.9078	1	2	0.08758	0.766	1	1	0.036852	0.8477	1
connexon complex	5	0.18494	0.0358	0.56092	0.9642	1	0.18494	0.4419	1	5	0.18494	0.3621	1	0	NA	NA	NA
ribonucleoprotein complex assembly	90	-0.048008	0.911	0.96361	0.089	1	0.17077	0.7636	1	37	0.14931	0.8087	1	53	0.18576	0.6284	1
nucleocytoplasmic transport	95	-0.010187	0.4874	0.84689	0.5126	1	0.15838	0.928	1	49	0.14366	0.9079	1	46	0.17407	0.7698	1
nucleotidyltransferase activity	92	-0.012099	0.5216	0.85346	0.4784	1	0.14826	0.9798	1	44	0.14235	0.9058	1	48	0.15367	0.9452	1
nuclear-transcribed mRNA catabolic process, deadenylation-dependent decay	4	-0.027685	0.5725	0.86515	0.4275	1	0.052461	0.9787	1	1	0.049551	0.7797	1	3	0.05343	0.9536	1
cytoplasmic mRNA processing body	40	0.0002598	0.3885	0.8179	0.6115	1	0.13041	0.9813	1	21	0.12444	0.932	1	19	0.137	0.9238	1
DNA-directed RNA polymerase activity	11	-0.00022279	0.4524	0.83667	0.5476	1	0.12477	0.8834	1	6	0.11417	0.8178	1	5	0.13749	0.7268	1
DNA-directed RNA polymerase II, core complex	14	-0.08286	0.853	0.94272	0.147	1	0.21775	0.2298	1	6	0.15738	0.5385	1	8	0.26304	0.163	1
transcription initiation from RNA polymerase II promoter	26	-0.021484	0.5847	0.86723	0.4153	1	0.1361	0.9257	1	15	0.099338	0.9815	1	11	0.18624	0.5223	1
translation initiation factor binding	14	0.00060901	0.4444	0.83363	0.5556	1	0.12697	0.8969	1	6	0.14884	0.5951	1	8	0.11057	0.9171	1
positive regulation of translational initiation	9	0.074558	0.1531	0.69962	0.8469	1	0.15907	0.6307	1	5	0.21027	0.2477	1	4	0.095081	0.8714	1
single-stranded DNA binding	55	0.017678	0.2102	0.73524	0.7898	1	0.1718	0.6914	1	32	0.16283	0.6102	1	23	0.18428	0.5874	1
single-stranded RNA binding	13	0.016722	0.3475	0.80464	0.6525	1	0.12638	0.8918	1	8	0.11627	0.8515	1	5	0.14256	0.703	1
chromosome segregation	124	0.05114	0.004	0.23685	0.996	1	0.1409	0.9987	1	81	0.14699	0.9343	1	43	0.12942	0.9924	1
resolution of meiotic recombination intermediates	8	0.10856	0.086	0.66226	0.914	1	0.2267	0.2274	1	5	0.26821	0.0894	1	3	0.15752	0.5627	1
sister chromatid segregation	3	0.17157	0.0917	0.66648	0.9083	1	0.17157	0.4677	1	3	0.17157	0.4304	1	0	NA	NA	NA
neuron migration	37	0.029206	0.1709	0.72535	0.8291	1	0.16529	0.7367	1	18	0.1999	0.2286	1	19	0.13251	0.9411	1
DNA topoisomerase type II (ATP-hydrolyzing) activity	3	0.16383	0.1006	0.67292	0.8994	1	0.16383	0.5001	1	3	0.16383	0.4659	1	0	NA	NA	NA
DNA topological change	6	0.13711	0.0704	0.6375	0.9296	1	0.19118	0.4028	1	5	0.19697	0.3027	1	1	0.1622	0.4412	1
DNA unwinding involved in DNA replication	10	0.1213	0.0459	0.60653	0.9541	1	0.22626	0.2076	1	7	0.24826	0.1076	1	3	0.17492	0.4909	1
mitotic recombination	3	0.064479	0.2924	0.77689	0.7076	1	0.21495	0.3142	1	2	0.20957	0.3016	1	1	0.22571	0.2998	1
axonogenesis	33	-0.063095	0.8739	0.95261	0.1261	1	0.14712	0.8994	1	13	0.10665	0.9501	1	20	0.17343	0.6784	1
DNA binding, bending	8	0.11614	0.0736	0.6375	0.9264	1	0.29893	0.0524	1	6	0.27671	0.0696	1	2	0.36559	0.1138	1
forebrain development	32	0.016348	0.2696	0.7626	0.7304	1	0.14511	0.9015	1	17	0.15196	0.6848	1	15	0.13735	0.8911	1
protein C-terminus binding	82	-0.0098613	0.4868	0.84689	0.5132	1	0.14505	0.984	1	40	0.13857	0.9214	1	42	0.15123	0.943	1
protein kinase C binding	21	0.051015	0.1296	0.69242	0.8704	1	0.15878	0.7226	1	12	0.18357	0.3711	1	9	0.12572	0.8671	1
histone deacetylase binding	45	-0.048267	0.8385	0.93752	0.1615	1	0.18929	0.4076	1	22	0.14423	0.7916	1	23	0.23239	0.1846	1
inflammatory response	41	0.06281	0.0327	0.5474	0.9673	1	0.24041	0.0315	1	26	0.23908	0.0296	0.95566	15	0.24272	0.1706	1
detection of bacterium	3	0.15789	0.1072	0.67716	0.8928	1	0.17052	0.4712	1	2	0.24631	0.2062	1	1	0.018951	0.9163	1
regulation of ion transmembrane transport	12	0.044504	0.2218	0.73952	0.7782	1	0.15998	0.6544	1	6	0.20448	0.2723	1	6	0.11547	0.8518	1
intermediate filament cytoskeleton organization	5	0.13851	0.0875	0.66226	0.9125	1	0.2226	0.2755	1	3	0.30092	0.0911	1	2	0.10511	0.7252	1
mitochondrial small ribosomal subunit	17	-0.20026	0.9978	1	0.0022	0.4506	0.26389	0.0486	1	3	0.1803	0.3923	1	14	0.2818	0.0612	1
AMP-activated protein kinase activity	5	-0.07508	0.7257	0.9087	0.2743	1	0.14597	0.653	1	1	0.17723	0.3785	1	4	0.13816	0.68	1
AMP binding	5	-0.0023354	0.4741	0.84305	0.5259	1	0.14256	0.6715	1	3	0.11685	0.7024	1	2	0.18111	0.4473	1
AMP-activated protein kinase complex	6	-0.10084	0.8126	0.93051	0.1874	1	0.15992	0.5785	1	1	0.17723	0.3785	1	5	0.15646	0.6294	1
ADP binding	16	-0.032129	0.644	0.88622	0.356	1	0.1629	0.6551	1	9	0.11624	0.8695	1	7	0.22289	0.3168	1
protein kinase activity	111	0.011414	0.182	0.73256	0.818	1	0.12796	1	1	59	0.1311	0.9845	1	52	0.12439	0.9983	1
lipopolysaccharide binding	5	-0.015675	0.5238	0.85346	0.4762	1	0.068925	0.9718	1	2	0.066563	0.8471	1	3	0.0705	0.9102	1
antigen binding	3	0.017671	0.4252	0.83008	0.5748	1	0.13511	0.6324	1	2	0.11459	0.6526	1	1	0.17616	0.4047	1
response to lipopolysaccharide	50	0.022608	0.1773	0.72669	0.8227	1	0.16434	0.7832	1	33	0.14163	0.8689	1	17	0.20843	0.3662	1
positive regulation of interleukin-6 production	8	-0.010558	0.5034	0.84973	0.4966	1	0.081774	0.9787	1	3	0.094954	0.8049	1	5	0.073866	0.9638	1
positive regulation of tumor necrosis factor production	9	0.070178	0.1647	0.71722	0.8353	1	0.15279	0.6742	1	6	0.16723	0.4767	1	3	0.12392	0.7071	1
cellular response to lipopolysaccharide	26	0.010658	0.3303	0.79903	0.6697	1	0.14699	0.8588	1	16	0.12809	0.878	1	10	0.17723	0.568	1
response to virus	37	-0.02315	0.6194	0.87906	0.3806	1	0.17709	0.579	1	16	0.17799	0.4181	1	21	0.1764	0.6523	1
positive regulation of type I interferon production	3	0.045721	0.3424	0.80148	0.6576	1	0.14541	0.5848	1	1	0.2867	0.1766	1	2	0.074769	0.8375	1
positive regulation of ATPase activity	14	-0.11385	0.9306	0.96941	0.0694	1	0.14077	0.8157	1	4	0.047109	0.9826	1	10	0.17824	0.5621	1
positive regulation of I-kappaB kinase/NF-kappaB signaling	79	0.020599	0.1432	0.69664	0.8568	1	0.15066	0.9585	1	49	0.13806	0.9455	1	30	0.17125	0.7421	1
negative regulation of viral genome replication	11	0.063065	0.1676	0.71967	0.8324	1	0.11846	0.9132	1	6	0.1664	0.4811	1	5	0.060934	0.9823	1
positive regulation of mRNA catabolic process	3	-0.021128	0.5381	0.85375	0.4619	1	0.041709	0.9791	1	1	0.030872	0.8534	1	2	0.047128	0.9283	1
cellular response to exogenous dsRNA	3	0.071305	0.2762	0.76727	0.7238	1	0.11983	0.7082	1	1	0.2867	0.1766	1	2	0.036394	0.9544	1
oogenesis	13	-0.024137	0.5838	0.86647	0.4162	1	0.22478	0.191	1	7	0.18631	0.3612	1	6	0.26966	0.1646	1
ER-associated ubiquitin-dependent protein catabolic process	24	0.038071	0.1794	0.73065	0.8206	1	0.18408	0.4821	1	14	0.19042	0.3	1	10	0.17521	0.5837	1
misfolded protein binding	8	-0.03594	0.618	0.87862	0.382	1	0.23895	0.1807	1	4	0.20301	0.2933	1	4	0.27489	0.1783	1
iron-sulfur cluster assembly	13	-0.059304	0.7596	0.91712	0.2404	1	0.16691	0.602	1	7	0.099923	0.9099	1	6	0.24507	0.236	1
spindle pole centrosome	8	0.11799	0.0713	0.6375	0.9287	1	0.17504	0.5124	1	5	0.23443	0.1651	1	3	0.076071	0.8918	1
4 iron, 4 sulfur cluster binding	30	0.068703	0.0419	0.57915	0.9581	1	0.14398	0.896	1	23	0.1387	0.8554	1	7	0.1613	0.6488	1
angiogenesis	66	-0.0021878	0.3883	0.8179	0.6117	1	0.1391	0.9864	1	32	0.14119	0.8714	1	34	0.13713	0.972	1
G-protein coupled receptor binding	14	-0.073626	0.8229	0.93478	0.1771	1	0.25698	0.0826	1	5	0.2567	0.1099	1	9	0.25714	0.1632	1
chemotaxis	14	0.12121	0.0265	0.51029	0.9735	1	0.19523	0.3747	1	10	0.22151	0.1569	1	4	0.12954	0.7221	1
positive regulation of smooth muscle contraction	3	-0.0070855	0.5006	0.84929	0.4994	1	0.14537	0.5851	1	2	0.10371	0.6979	1	1	0.22868	0.2941	1
vasculogenesis involved in coronary vascular morphogenesis	3	0.099077	0.2099	0.73524	0.7901	1	0.099077	0.8029	1	3	0.099077	0.7849	1	0	NA	NA	NA
Rho guanyl-nucleotide exchange factor activity	28	0.054018	0.0886	0.66226	0.9114	1	0.15086	0.8442	1	11	0.26075	0.0529	0.99113	17	0.079751	0.9992	1
positive regulation of Rho GTPase activity	37	0.038726	0.1196	0.69242	0.8804	1	0.14596	0.9148	1	15	0.22778	0.1014	1	22	0.090173	0.9993	1
snRNA processing	13	0.028715	0.285	0.77519	0.715	1	0.099472	0.978	1	8	0.10415	0.9135	1	5	0.091985	0.9175	1
integrator complex	12	0.025151	0.3072	0.78529	0.6928	1	0.1018	0.9696	1	7	0.10882	0.8653	1	5	0.091985	0.9175	1
positive regulation of protein ubiquitination	23	-0.031898	0.6602	0.89228	0.3398	1	0.22462	0.1439	1	12	0.18469	0.3618	1	11	0.26818	0.1121	1
positive regulation of proteasomal ubiquitin-dependent protein catabolic process	27	-0.012635	0.5096	0.85063	0.4904	1	0.2071	0.2335	1	10	0.26253	0.0519	0.99113	17	0.17449	0.6514	1
protein glycosylation	42	-0.049439	0.8304	0.93478	0.1696	1	0.16106	0.799	1	16	0.1465	0.7297	1	26	0.17002	0.7459	1
galactosyltransferase activity	6	-0.11354	0.8444	0.94028	0.1556	1	0.12191	0.797	1	1	0.025123	0.8748	1	5	0.14127	0.7089	1
translational elongation	22	-0.084304	0.906	0.96292	0.094	1	0.21851	0.1801	1	8	0.18454	0.3643	1	14	0.23793	0.2003	1
histone deacetylation	13	-0.047695	0.7067	0.90633	0.2933	1	0.22565	0.1873	1	7	0.16525	0.4929	1	6	0.29613	0.106	1
NAD-dependent histone deacetylase activity (H3-K14 specific)	9	0.043761	0.2543	0.76175	0.7457	1	0.19516	0.3804	1	6	0.17919	0.3991	1	3	0.22709	0.3153	1
circadian regulation of gene expression	32	0.0202	0.2416	0.75491	0.7584	1	0.17497	0.59	1	20	0.15614	0.6575	1	12	0.20636	0.3909	1
regulation of multicellular organism growth	17	0.11462	0.0229	0.49271	0.9771	1	0.20191	0.3087	1	11	0.24459	0.0814	1	6	0.12366	0.8156	1
NAD-dependent histone deacetylase activity (H3-K9 specific)	10	0.0030684	0.4348	0.83012	0.5652	1	0.1888	0.4156	1	6	0.15989	0.5224	1	4	0.23217	0.2834	1
NAD-dependent histone deacetylase activity (H4-K16 specific)	9	0.01007	0.3994	0.82305	0.6006	1	0.1874	0.4307	1	5	0.17772	0.4011	1	4	0.19949	0.3979	1
histone H3 deacetylation	16	-0.0086922	0.4942	0.84707	0.5058	1	0.15193	0.7503	1	7	0.1637	0.5039	1	9	0.14277	0.7863	1
histone H4 deacetylation	14	-0.015434	0.5384	0.85375	0.4616	1	0.14238	0.8037	1	5	0.17772	0.4011	1	9	0.12274	0.8797	1
NAD-dependent histone deacetylase activity (H3-K18 specific)	9	0.017927	0.3642	0.81284	0.6358	1	0.17954	0.485	1	5	0.17772	0.4011	1	4	0.18181	0.4716	1
hydrolase activity, acting on carbon-nitrogen (but not peptide) bonds	52	0.053936	0.0317	0.5474	0.9683	1	0.15065	0.9223	1	34	0.15645	0.7088	1	18	0.1397	0.9009	1
histone deacetylase complex	18	-0.010649	0.5081	0.85024	0.4919	1	0.16494	0.6437	1	11	0.12624	0.8262	1	7	0.22575	0.3042	1
histone deacetylase activity	10	0.02706	0.3167	0.79431	0.6833	1	0.15467	0.6691	1	5	0.18173	0.3789	1	5	0.1276	0.7741	1
transcriptional repressor complex	33	-0.059369	0.8547	0.94336	0.1453	1	0.13095	0.974	1	11	0.10737	0.9292	1	22	0.14274	0.9152	1
spindle assembly	22	0.022834	0.2669	0.76244	0.7331	1	0.17877	0.5219	1	15	0.14784	0.7096	1	7	0.24504	0.2287	1
negative regulation of JNK cascade	13	-0.013688	0.5212	0.85346	0.4788	1	0.10655	0.963	1	6	0.1006	0.8829	1	7	0.11165	0.8944	1
cyclin binding	13	-0.060653	0.7654	0.91842	0.2346	1	0.13514	0.8415	1	4	0.12105	0.7223	1	9	0.14141	0.7928	1
protein deacetylation	10	0.097731	0.0837	0.66226	0.9163	1	0.18514	0.4391	1	7	0.20205	0.2724	1	3	0.14568	0.6117	1
protein deacetylase activity	7	0.039115	0.2994	0.77911	0.7006	1	0.16399	0.5701	1	4	0.17771	0.4074	1	3	0.14568	0.6117	1
reciprocal meiotic recombination	12	0.11796	0.0363	0.56107	0.9637	1	0.15608	0.6877	1	9	0.18269	0.3893	1	3	0.076236	0.8914	1
chiasma assembly	3	0.14327	0.1265	0.69242	0.8735	1	0.29836	0.1272	1	2	0.33122	0.0852	1	1	0.23263	0.2879	1
synaptonemal complex	16	0.20586	0.0003	0.058774	0.9997	1	0.22371	0.1831	1	13	0.26435	0.0351	0.95566	3	0.047604	0.9667	1
defense response	5	0.040668	0.3249	0.79903	0.6751	1	0.16027	0.5706	1	3	0.16745	0.4497	1	2	0.14951	0.5504	1
positive regulation of stress-activated MAPK cascade	7	-0.0035882	0.476	0.84445	0.524	1	0.092647	0.9459	1	4	0.077926	0.9145	1	3	0.11227	0.757	1
intracellular signal transduction	131	0.060987	0.0007	0.087617	0.9993	1	0.14666	0.9948	1	78	0.17437	0.4365	1	53	0.10588	0.9999	1
positive regulation of JNK cascade	19	0.016523	0.322	0.79746	0.678	1	0.16561	0.6501	1	12	0.14418	0.7109	1	7	0.20233	0.4141	1
positive regulation of NF-kappaB transcription factor activity	44	0.0081041	0.3244	0.79903	0.6756	1	0.16006	0.8181	1	25	0.14798	0.7751	1	19	0.17595	0.6485	1
positive regulation of ERK1 and ERK2 cascade	31	0.016124	0.2696	0.7626	0.7304	1	0.16197	0.7399	1	21	0.13145	0.8902	1	10	0.22607	0.2779	1
protein homodimerization activity	289	0.0038607	0.166	0.71966	0.834	1	0.15885	0.9945	1	148	0.15887	0.8558	1	141	0.15884	0.9911	1
protein autoubiquitination	29	-0.0060045	0.4601	0.84004	0.5399	1	0.15069	0.8495	1	17	0.12341	0.912	1	12	0.18934	0.5173	1
sprouting angiogenesis	5	0.078238	0.2122	0.73524	0.7878	1	0.10044	0.8839	1	4	0.11167	0.7714	1	1	0.055494	0.7722	1
negative regulation of inflammatory response	20	0.064755	0.0887	0.66226	0.9113	1	0.17817	0.5284	1	10	0.24293	0.0882	1	10	0.11342	0.9295	1
LUBAC complex	3	0.0040388	0.4679	0.8402	0.5321	1	0.16831	0.4825	1	2	0.12926	0.5889	1	1	0.24641	0.2653	1
postsynaptic density	31	-0.022634	0.6002	0.87257	0.3998	1	0.12684	0.9766	1	14	0.11537	0.9275	1	17	0.13629	0.9106	1
ionotropic glutamate receptor binding	7	0.056314	0.236	0.7491	0.764	1	0.1525	0.6461	1	5	0.14617	0.6043	1	2	0.16833	0.4871	1
synapse	75	-0.023858	0.6782	0.89829	0.3218	1	0.15077	0.9544	1	37	0.12862	0.9674	1	38	0.17233	0.767	1
regulation of long-term neuronal synaptic plasticity	10	-0.089239	0.8383	0.93752	0.1617	1	0.14949	0.7076	1	2	0.15062	0.5075	1	8	0.1492	0.7263	1
positive regulation of excitatory postsynaptic membrane potential	3	-0.18684	0.8875	0.95695	0.1125	1	0.18684	0.4042	1	0	NA	NA	NA	3	0.18684	0.4457	1
receptor-mediated endocytosis	13	0.047749	0.2005	0.73524	0.7995	1	0.1141	0.9425	1	8	0.13151	0.7598	1	5	0.086261	0.935	1
locomotory behavior	23	0.058503	0.0945	0.67292	0.9055	1	0.17172	0.5985	1	15	0.17651	0.4261	1	8	0.16275	0.644	1
positive regulation of neuron projection development	26	0.03847	0.1591	0.7084	0.8409	1	0.12745	0.9625	1	17	0.12688	0.8919	1	9	0.12852	0.8559	1
single organismal cell-cell adhesion	37	-0.018253	0.5746	0.86536	0.4254	1	0.14325	0.932	1	17	0.13603	0.826	1	20	0.14939	0.8612	1
ubiquitinyl hydrolase activity	18	0.076893	0.0672	0.6375	0.9328	1	0.15559	0.7316	1	11	0.19021	0.3175	1	7	0.10118	0.9293	1
actin filament organization	21	0.033951	0.2074	0.73524	0.7926	1	0.098992	0.9959	1	13	0.10738	0.9481	1	8	0.085365	0.9776	1
establishment or maintenance of cell polarity	14	-0.053435	0.7363	0.91021	0.2637	1	0.13721	0.8407	1	5	0.11728	0.7816	1	9	0.14828	0.7566	1
lamellipodium	67	0.03117	0.0896	0.66226	0.9104	1	0.13591	0.9918	1	38	0.1473	0.8339	1	29	0.121	0.9916	1
filopodium	30	0.039851	0.1372	0.69428	0.8628	1	0.16084	0.7521	1	19	0.15844	0.6282	1	11	0.16499	0.6744	1
fibrinolysis	3	0.32451	0.0131	0.39689	0.9869	1	0.32451	0.0941	1	3	0.32451	0.0661	0.99281	0	NA	NA	NA
centriole replication	9	-0.049161	0.6777	0.89815	0.3223	1	0.090144	0.9739	1	3	0.061474	0.9284	1	6	0.10448	0.8956	1
DNA damage checkpoint	22	-0.00064934	0.4301	0.83008	0.5699	1	0.1317	0.9303	1	8	0.18019	0.3937	1	14	0.10399	0.9815	1
centriole	50	0.04985	0.0448	0.6008	0.9552	1	0.14114	0.967	1	25	0.19099	0.2691	1	25	0.091287	0.9999	1
signal transduction in response to DNA damage	9	-0.0039573	0.4659	0.8402	0.5341	1	0.17572	0.5113	1	5	0.15459	0.5489	1	4	0.20214	0.388	1
microtubule-based movement	30	0.055266	0.0769	0.64231	0.9231	1	0.15964	0.765	1	18	0.17909	0.4045	1	12	0.13047	0.8945	1
membrane raft	63	0.064153	0.0093	0.35215	0.9907	1	0.16296	0.8329	1	42	0.17033	0.5168	1	21	0.14821	0.8771	1
nucleobase-containing compound metabolic process	9	0.014246	0.3785	0.81634	0.6215	1	0.12158	0.8687	1	3	0.20373	0.3044	1	6	0.080498	0.9673	1
3'-5' exonuclease activity	14	-0.0031199	0.4647	0.8402	0.5353	1	0.14315	0.7983	1	9	0.10891	0.9054	1	5	0.20478	0.3966	1
nucleic acid phosphodiester bond hydrolysis	44	-0.0025106	0.4231	0.83008	0.5769	1	0.13567	0.9763	1	22	0.13316	0.8866	1	22	0.13818	0.9356	1
thioredoxin-disulfide reductase activity	3	-0.021705	0.5401	0.85375	0.4599	1	0.083989	0.8629	1	2	0.046712	0.9177	1	1	0.15854	0.4499	1
hemopoiesis	42	0.036891	0.113	0.68808	0.887	1	0.13894	0.9628	1	27	0.13676	0.8838	1	15	0.14287	0.8602	1
flavin adenine dinucleotide binding	36	0.033857	0.145	0.69664	0.855	1	0.12016	0.9929	1	21	0.13201	0.8869	1	15	0.10356	0.9856	1
NADP binding	17	0.018111	0.3252	0.79903	0.6748	1	0.14674	0.8073	1	11	0.12739	0.8184	1	6	0.18222	0.5047	1
negative regulation of cell growth	48	-0.023431	0.634	0.88296	0.366	1	0.16826	0.7169	1	25	0.13904	0.8594	1	23	0.20003	0.4371	1
translation initiation factor activity	48	-0.12095	0.9979	1	0.0021	0.4506	0.19899	0.271	1	16	0.11707	0.9362	1	32	0.23996	0.106	1
transcription initiation from RNA polymerase III promoter	3	-0.0031729	0.4905	0.84707	0.5095	1	0.12069	0.7043	1	1	0.17628	0.3801	1	2	0.092899	0.7728	1
translational initiation	44	-0.07706	0.9551	0.9794	0.0449	1	0.16929	0.7067	1	17	0.11936	0.9311	1	27	0.20073	0.4216	1
TBP-class protein binding	10	-0.067001	0.7633	0.91792	0.2367	1	0.18785	0.4221	1	6	0.1007	0.8826	1	4	0.31856	0.1058	1
regulation of mRNA stability	8	-0.13832	0.9172	0.96529	0.0828	1	0.21391	0.2863	1	2	0.15118	0.505	1	6	0.23482	0.2724	1
regulation of growth	29	-0.016593	0.5541	0.85935	0.4459	1	0.13227	0.9598	1	15	0.11182	0.9515	1	14	0.15418	0.7842	1
positive regulation of protein kinase B signaling	23	-0.0054697	0.4666	0.8402	0.5334	1	0.19141	0.3967	1	12	0.17819	0.414	1	11	0.20583	0.3881	1
cellular response to gamma radiation	11	-0.10495	0.8886	0.95744	0.1114	1	0.16752	0.5788	1	3	0.11471	0.713	1	8	0.18732	0.5012	1
secondary metabolic process	5	-0.043951	0.628	0.88132	0.372	1	0.19015	0.4157	1	3	0.12183	0.6774	1	2	0.29262	0.1984	1
positive regulation of neuroblast proliferation	6	-0.029722	0.5862	0.86795	0.4138	1	0.16231	0.564	1	4	0.099444	0.831	1	2	0.28805	0.2049	1
melanosome	7	-0.04814	0.6643	0.89273	0.3357	1	0.13567	0.7486	1	2	0.15318	0.4988	1	5	0.12867	0.7701	1
developmental pigmentation	5	0.094655	0.1697	0.72403	0.8303	1	0.17548	0.4935	1	3	0.22511	0.2378	1	2	0.10103	0.7416	1
cell development	9	0.0023632	0.4339	0.83012	0.5661	1	0.22113	0.2437	1	3	0.33524	0.0584	0.9928	6	0.16407	0.6055	1
megakaryocyte development	7	-0.087992	0.7964	0.92547	0.2036	1	0.14516	0.6893	1	2	0.10005	0.7152	1	5	0.16321	0.5937	1
negative regulation of myeloid cell differentiation	10	-0.13072	0.9288	0.96912	0.0712	1	0.17966	0.4769	1	4	0.061167	0.9595	1	6	0.25865	0.1947	1
negative regulation of neuron differentiation	23	-0.042927	0.7331	0.90901	0.2669	1	0.23272	0.1072	1	10	0.21826	0.1708	1	13	0.24384	0.1913	1
definitive hemopoiesis	6	0.038876	0.3207	0.79662	0.6793	1	0.11102	0.8501	1	3	0.1499	0.5287	1	3	0.072144	0.905	1
cytolysis	3	0.15582	0.109	0.68089	0.891	1	0.15582	0.5356	1	3	0.15582	0.5003	1	0	NA	NA	NA
coenzyme binding	13	0.0016963	0.4314	0.83012	0.5686	1	0.16935	0.5815	1	5	0.22236	0.203	1	8	0.13622	0.8026	1
lipid particle	28	0.0055585	0.3657	0.81284	0.6343	1	0.1123	0.9933	1	19	0.086845	0.9979	1	9	0.16605	0.6435	1
magnesium ion transmembrane transporter activity	5	0.025391	0.374	0.81634	0.626	1	0.13979	0.688	1	3	0.13765	0.5915	1	2	0.14299	0.5757	1
magnesium ion transport	6	-0.0021979	0.4791	0.84604	0.5209	1	0.13985	0.6947	1	3	0.13765	0.5915	1	3	0.14204	0.6278	1
ubiquitin ligase complex	28	-0.060824	0.8494	0.94186	0.1506	1	0.18275	0.4949	1	15	0.1138	0.9447	1	13	0.26231	0.122	1
double-strand break repair via homologous recombination	46	0.025711	0.1677	0.71967	0.8323	1	0.18257	0.5067	1	29	0.16519	0.5747	1	17	0.21223	0.3392	1
DNA double-strand break processing	4	-0.1912	0.9196	0.96635	0.0804	1	0.2488	0.203	1	1	0.11519	0.5498	1	3	0.29333	0.1703	1
postreplication repair	4	-0.22364	0.9473	0.97719	0.0527	1	0.26859	0.1552	1	2	0.044958	0.9219	1	2	0.49223	0.0436	1
histone ubiquitination	8	-0.077292	0.7739	0.92035	0.2261	1	0.1785	0.4919	1	5	0.080963	0.9371	1	3	0.34105	0.1131	1
acid-amino acid ligase activity	30	-0.09027	0.9503	0.97819	0.0497	1	0.19177	0.3912	1	10	0.15225	0.6193	1	20	0.21153	0.3309	1
positive regulation of DNA repair	20	-0.070003	0.8497	0.94186	0.1503	1	0.19639	0.3506	1	9	0.14043	0.7072	1	11	0.24218	0.2039	1
T cell receptor signaling pathway	14	0.0047101	0.4203	0.82955	0.5797	1	0.23329	0.1555	1	8	0.20825	0.2301	1	6	0.26668	0.1722	1
positive regulation of ubiquitin-protein transferase activity	9	-0.1355	0.9249	0.96853	0.0751	1	0.30612	0.0398	1	4	0.19195	0.3394	1	5	0.39746	0.0297	1
protein K63-linked ubiquitination	22	-0.11794	0.9705	0.98693	0.0295	1	0.21102	0.2288	1	9	0.11377	0.8821	1	13	0.27835	0.0831	1
receptor activity	28	0.046565	0.1135	0.68833	0.8865	1	0.15745	0.7838	1	15	0.19042	0.3074	1	13	0.11942	0.9415	1
SNAP receptor activity	15	-0.01665	0.5402	0.85375	0.4598	1	0.10987	0.9677	1	7	0.099875	0.9102	1	8	0.11861	0.8833	1
natural killer cell mediated cytotoxicity	5	0.01456	0.411	0.82434	0.589	1	0.15298	0.614	1	2	0.20943	0.3021	1	3	0.11535	0.7432	1
neutrophil degranulation	3	0.13252	0.1454	0.69664	0.8546	1	0.18746	0.4023	1	2	0.23999	0.2203	1	1	0.082413	0.6718	1
magnesium ion binding	112	0.013819	0.1475	0.69664	0.8525	1	0.14551	0.9943	1	60	0.14871	0.8802	1	52	0.14182	0.9853	1
cytoplasmic side of plasma membrane	20	-0.095996	0.93	0.96941	0.07	1	0.16922	0.6208	1	8	0.091534	0.9529	1	12	0.22102	0.2991	1
GDP binding	35	-0.026997	0.6485	0.88793	0.3515	1	0.13254	0.9714	1	16	0.11544	0.942	1	19	0.14695	0.8715	1
midbody	75	0.044033	0.0319	0.5474	0.9681	1	0.15704	0.9119	1	50	0.15081	0.8325	1	25	0.16951	0.7421	1
mitotic spindle	28	0.018304	0.2767	0.76727	0.7233	1	0.15871	0.773	1	16	0.15489	0.6489	1	12	0.1638	0.6972	1
spindle midzone	9	0.18699	0.012	0.38945	0.988	1	0.20973	0.294	1	7	0.25504	0.0951	1	2	0.051175	0.9167	1
somitogenesis	22	0.030463	0.2214	0.73952	0.7786	1	0.15463	0.7696	1	13	0.15662	0.6035	1	9	0.15176	0.7358	1
respiratory system process	3	0.069199	0.2807	0.77077	0.7193	1	0.069199	0.9124	1	3	0.069199	0.9047	1	0	NA	NA	NA
muscle organ development	15	0.014431	0.3485	0.80471	0.6515	1	0.12666	0.9108	1	7	0.15117	0.5924	1	8	0.10521	0.9354	1
death	5	0.11202	0.1315	0.69242	0.8685	1	0.1242	0.7734	1	4	0.14764	0.5758	1	1	0.030461	0.8724	1
post-anal tail morphogenesis	6	-0.056292	0.6832	0.89936	0.3168	1	0.1477	0.6466	1	2	0.13712	0.5567	1	4	0.153	0.606	1
eating behavior	8	-0.008953	0.496	0.84707	0.504	1	0.21761	0.2678	1	3	0.27821	0.1223	1	5	0.18125	0.5027	1
skin development	23	-0.051566	0.7808	0.92222	0.2192	1	0.19384	0.3737	1	13	0.12586	0.8599	1	10	0.28222	0.0894	1
paraxial mesoderm development	8	-0.059454	0.7122	0.90667	0.2878	1	0.17165	0.5341	1	4	0.1122	0.7694	1	4	0.2311	0.2861	1
muscle organ morphogenesis	3	0.0074359	0.4578	0.83944	0.5422	1	0.25826	0.1967	1	1	0.39854	0.0809	1	2	0.18812	0.4256	1
neuromuscular process controlling posture	4	0.076318	0.233	0.74546	0.767	1	0.15131	0.594	1	3	0.15175	0.5202	1	1	0.14999	0.473	1
regulation of extracellular matrix organization	3	0.047509	0.3372	0.79997	0.6628	1	0.047509	0.9689	1	3	0.047509	0.9617	1	0	NA	NA	NA
L-alpha-amino acid transmembrane transport	3	-0.028765	0.5597	0.86061	0.4403	1	0.27254	0.1704	1	1	0.36566	0.1003	1	2	0.22598	0.324	1
sphingolipid metabolic process	6	0.029044	0.3571	0.81144	0.6429	1	0.15695	0.5941	1	4	0.13949	0.6198	1	2	0.19185	0.4142	1
serine C-palmitoyltransferase complex	3	-0.048134	0.6132	0.87567	0.3868	1	0.099314	0.8017	1	2	0.038385	0.9407	1	1	0.22117	0.3077	1
serine C-palmitoyltransferase activity	3	-0.048134	0.6132	0.87567	0.3868	1	0.099314	0.8017	1	2	0.038385	0.9407	1	1	0.22117	0.3077	1
acrosomal vesicle	20	-0.0092603	0.487	0.84689	0.513	1	0.179	0.521	1	10	0.16974	0.4737	1	10	0.18826	0.497	1
neuromuscular synaptic transmission	4	0.037397	0.3589	0.81144	0.6411	1	0.15967	0.5499	1	3	0.13138	0.6259	1	1	0.24455	0.2687	1
synaptic vesicle exocytosis	4	-0.024386	0.5621	0.86195	0.4379	1	0.090206	0.8872	1	1	0.13164	0.4973	1	3	0.076395	0.8909	1
synaptic vesicle maturation	3	0.01692	0.4277	0.83008	0.5723	1	0.087689	0.8506	1	1	0.15691	0.4315	1	2	0.053076	0.911	1
regulation of exocytosis	3	-0.33843	0.9762	0.9896	0.0238	1	0.33843	0.0805	1	0	NA	NA	NA	3	0.33843	0.1164	1
response to electrical stimulus	7	-0.023706	0.5644	0.86385	0.4356	1	0.25489	0.1453	1	3	0.26972	0.1373	1	4	0.24377	0.2493	1
developmental maturation	51	0.062539	0.0175	0.43808	0.9825	1	0.19493	0.3242	1	32	0.20517	0.1255	1	19	0.17768	0.6321	1
terminal bouton	9	0.01038	0.3977	0.82245	0.6023	1	0.12093	0.8713	1	5	0.11818	0.7762	1	4	0.12437	0.7476	1
regulation of short-term neuronal synaptic plasticity	3	-0.097986	0.7404	0.91153	0.2596	1	0.17524	0.4517	1	1	0.11588	0.5461	1	2	0.20492	0.3776	1
myosin V binding	5	-0.19328	0.9398	0.97364	0.0602	1	0.19328	0.3989	1	0	NA	NA	NA	5	0.19328	0.4465	1
ATPase binding	25	0.026546	0.23	0.74517	0.77	1	0.1583	0.7614	1	11	0.21005	0.1993	1	14	0.11764	0.9575	1
ATPase activator activity	10	-0.14789	0.9509	0.97822	0.0491	1	0.16568	0.5828	1	2	0.044456	0.9232	1	8	0.19598	0.4535	1
sodium ion transmembrane transport	10	0.077072	0.131	0.69242	0.869	1	0.21604	0.254	1	4	0.36639	0.0258	0.95566	6	0.11581	0.8508	1
LRR domain binding	6	-0.19643	0.9533	0.97871	0.0467	1	0.21973	0.2733	1	1	0.069901	0.7021	1	5	0.2497	0.2324	1
immune response	22	0.22192	0	0	1	1	0.22448	0.1492	1	21	0.23383	0.0548	0.9928	1	0.028241	0.8817	1
MHC class II protein complex binding	7	-0.10172	0.8306	0.93478	0.1694	1	0.21661	0.2795	1	3	0.13405	0.6109	1	4	0.27854	0.1699	1
membrane invagination	4	-0.14315	0.8572	0.94369	0.1428	1	0.14315	0.6372	1	0	NA	NA	NA	4	0.14315	0.6538	1
clathrin coat assembly	5	0.016737	0.404	0.82434	0.596	1	0.077741	0.9553	1	3	0.078732	0.8698	1	2	0.076255	0.8327	1
clathrin-mediated endocytosis	5	-0.067173	0.7025	0.9057	0.2975	1	0.14411	0.662	1	1	0.19234	0.3411	1	4	0.13205	0.7109	1
plasma membrane organization	44	0.021483	0.2144	0.73579	0.7856	1	0.18941	0.4076	1	21	0.22093	0.0911	1	23	0.16062	0.8046	1
heme biosynthetic process	10	0.090725	0.0987	0.67292	0.9013	1	0.10347	0.9499	1	8	0.12137	0.8237	1	2	0.031862	0.9646	1
inflammatory response to antigenic stimulus	5	0.017887	0.4002	0.82305	0.5998	1	0.15662	0.5926	1	3	0.14543	0.5524	1	2	0.17342	0.4714	1
negative regulation of type 2 immune response	3	0.052004	0.3238	0.79903	0.6762	1	0.13773	0.6195	1	1	0.2846	0.1818	1	2	0.064295	0.8752	1
SH3/SH2 adaptor activity	6	-0.20063	0.9564	0.9794	0.0436	1	0.20214	0.3494	1	1	0.0045461	0.9689	1	5	0.24166	0.2562	1
poly(A) binding	11	-0.087243	0.8408	0.93894	0.1592	1	0.13563	0.8189	1	3	0.08871	0.8328	1	8	0.15323	0.7035	1
poly(U) RNA binding	7	-0.025685	0.5731	0.86515	0.4269	1	0.049468	0.9976	1	3	0.027747	0.9906	1	4	0.065758	0.9609	1
positive regulation of signal transduction	10	-0.080454	0.8109	0.92939	0.1891	1	0.214	0.2636	1	4	0.16694	0.4649	1	6	0.24538	0.2349	1
SH3 domain binding	59	0.0066578	0.3072	0.78529	0.6928	1	0.1436	0.968	1	32	0.13852	0.8949	1	27	0.14962	0.8992	1
SH2 domain binding	14	0.019729	0.3379	0.79997	0.6621	1	0.10918	0.9638	1	8	0.1128	0.8699	1	6	0.10436	0.8962	1
cytokinesis	32	0.025746	0.2059	0.73524	0.7941	1	0.1605	0.7671	1	19	0.15683	0.6453	1	13	0.16585	0.6912	1
nuclear pore complex assembly	7	0.12752	0.0699	0.6375	0.9301	1	0.1693	0.536	1	6	0.17315	0.4376	1	1	0.14623	0.4818	1
condensed chromosome kinetochore	9	0.11079	0.0729	0.6375	0.9271	1	0.11648	0.8938	1	8	0.12784	0.785	1	1	0.025616	0.8923	1
nuclear pore outer ring	9	0.1188	0.061	0.62697	0.939	1	0.11897	0.8818	1	8	0.13375	0.743	1	1	0.00075665	0.995	1
nuclear membrane	84	-0.016708	0.5825	0.86585	0.4175	1	0.16809	0.8	1	44	0.1445	0.884	1	40	0.19403	0.5044	1
signal peptidase complex	4	-0.053669	0.6566	0.89092	0.3434	1	0.13995	0.6533	1	2	0.086284	0.77	1	2	0.19362	0.4095	1
signal peptide processing	7	-0.070149	0.7401	0.91153	0.2599	1	0.14167	0.7097	1	3	0.083439	0.8542	1	4	0.18534	0.4573	1
regulatory region DNA binding	4	0.027194	0.3933	0.82047	0.6067	1	0.13751	0.6664	1	2	0.1647	0.4539	1	2	0.11031	0.7049	1
methyltransferase activity	127	-0.023516	0.7164	0.90789	0.2836	1	0.14181	0.9983	1	50	0.15023	0.8401	1	77	0.13634	0.999	1
methylation	55	-0.0012901	0.3969	0.82227	0.6031	1	0.13229	0.9897	1	23	0.15663	0.6694	1	32	0.11479	0.9968	1
ossification	18	0.050373	0.1527	0.69962	0.8473	1	0.14271	0.8384	1	12	0.14481	0.706	1	6	0.13851	0.7399	1
regulation of cell-matrix adhesion	3	-0.20596	0.9065	0.96292	0.0935	1	0.20596	0.3393	1	0	NA	NA	NA	3	0.20596	0.381	1
skeletal muscle tissue development	20	-0.0031302	0.4463	0.83363	0.5537	1	0.15144	0.7861	1	12	0.12359	0.8594	1	8	0.19321	0.4679	1
adenyl nucleotide binding	9	-0.027993	0.5811	0.86585	0.4189	1	0.10057	0.9514	1	3	0.10887	0.7381	1	6	0.096426	0.9273	1
magnesium ion homeostasis	3	-0.095958	0.7349	0.90974	0.2651	1	0.095958	0.8157	1	0	NA	NA	NA	3	0.095958	0.8223	1
tRNA metabolic process	107	-0.032825	0.8092	0.92898	0.1908	1	0.14918	0.9835	1	50	0.1245	0.9888	1	57	0.17083	0.8423	1
microtubule cytoskeleton	90	0.060236	0.0047	0.25212	0.9953	1	0.14902	0.9738	1	60	0.15694	0.7698	1	30	0.13318	0.9731	1
tRNA binding	27	-0.012701	0.5097	0.85063	0.4903	1	0.14721	0.8613	1	15	0.12106	0.9122	1	12	0.1799	0.587	1
amino acid binding	11	0.045925	0.2318	0.74546	0.7682	1	0.14599	0.7487	1	8	0.13194	0.7568	1	3	0.18346	0.458	1
aminoacyl-tRNA synthetase multienzyme complex	5	0.072333	0.2255	0.73952	0.7745	1	0.17345	0.5035	1	4	0.15362	0.5405	1	1	0.2528	0.2546	1
growth factor activity	19	0.032608	0.2336	0.746	0.7664	1	0.16009	0.7054	1	10	0.18306	0.3708	1	9	0.13457	0.8268	1
structural constituent of ribosome	158	-0.1571	1	1	0	0	0.29418	0	0	49	0.22102	0.0253	0.95566	109	0.32707	0	0
small ribosomal subunit	18	-0.17754	0.9962	1	0.0038	0.68491	0.21973	0.192	1	6	0.063293	0.9833	1	12	0.29795	0.0467	1
Rho GTPase activator activity	5	0.0041606	0.4494	0.83431	0.5506	1	0.14689	0.6481	1	3	0.12588	0.6551	1	2	0.17842	0.4566	1
Rac GTPase activator activity	8	0.079817	0.1467	0.69664	0.8533	1	0.21169	0.2984	1	5	0.23321	0.1688	1	3	0.17584	0.4868	1
positive regulation of Rac GTPase activity	13	0.060774	0.153	0.69962	0.847	1	0.17691	0.5138	1	7	0.22071	0.1889	1	6	0.12582	0.8045	1
hair follicle development	18	0.0060058	0.4001	0.82305	0.5999	1	0.19182	0.3913	1	11	0.16186	0.5445	1	7	0.23891	0.2517	1
odontogenesis of dentin-containing tooth	20	-0.052959	0.7662	0.91842	0.2338	1	0.12191	0.9597	1	9	0.076615	0.9884	1	11	0.15897	0.7136	1
aspartic-type endopeptidase activity	8	0.044143	0.2598	0.76178	0.7402	1	0.09026	0.9635	1	5	0.10752	0.8305	1	3	0.061489	0.937	1
endonuclease activity	12	-0.03866	0.6504	0.88826	0.3496	1	0.17538	0.5326	1	5	0.16407	0.4855	1	7	0.18346	0.5179	1
regulation of cell cycle process	5	0.082486	0.2017	0.73524	0.7983	1	0.20497	0.3449	1	3	0.23955	0.1999	1	2	0.15311	0.5374	1
cAMP response element binding	5	0.061921	0.2585	0.76178	0.7415	1	0.18198	0.4592	1	2	0.30487	0.1138	1	3	0.10005	0.8057	1
methylenetetrahydrofolate dehydrogenase (NADP+) activity	3	0.12151	0.1635	0.71527	0.8365	1	0.12151	0.7012	1	3	0.12151	0.6792	1	0	NA	NA	NA
purine nucleotide biosynthetic process	5	0.011453	0.4234	0.83008	0.5766	1	0.12019	0.7943	1	3	0.1097	0.7352	1	2	0.13593	0.6001	1
one-carbon metabolic process	16	0.070542	0.1017	0.67292	0.8983	1	0.11847	0.9492	1	12	0.12601	0.844	1	4	0.095852	0.8691	1
methionine biosynthetic process	4	-0.002258	0.4911	0.84707	0.5089	1	0.10494	0.8246	1	2	0.10268	0.7029	1	2	0.10719	0.7161	1
tetrahydrofolate interconversion	5	0.10578	0.1454	0.69664	0.8546	1	0.14016	0.6855	1	4	0.15371	0.5397	1	1	0.085955	0.6596	1
acrosomal membrane	7	0.052509	0.2484	0.75913	0.7516	1	0.16312	0.5751	1	5	0.15094	0.5739	1	2	0.19356	0.41	1
platelet alpha granule	3	0.15398	0.111	0.68234	0.889	1	0.15398	0.5423	1	3	0.15398	0.508	1	0	NA	NA	NA
hedgehog receptor activity	4	0.0022136	0.4761	0.84445	0.5239	1	0.079321	0.923	1	2	0.081535	0.7888	1	2	0.077108	0.8308	1
endoplasmic reticulum membrane	98	0.067264	0.0016	0.13351	0.9984	1	0.16476	0.8656	1	64	0.17764	0.3784	1	34	0.1405	0.9627	1
acute inflammatory response	4	0.046369	0.3269	0.79903	0.6731	1	0.26076	0.1718	1	2	0.30713	0.1103	1	2	0.21439	0.3513	1
protein acetylation	5	0.060268	0.2636	0.76178	0.7364	1	0.18735	0.4278	1	2	0.30953	0.1079	1	3	0.1059	0.783	1
positive regulation of protein modification process	3	0.41758	0.0041	0.23685	0.9959	1	0.41758	0.0309	1	3	0.41758	0.0196	0.92301	0	NA	NA	NA
intrinsic apoptotic signaling pathway in response to DNA damage by p53 class mediator	23	-0.00016786	0.4274	0.83008	0.5726	1	0.14931	0.8241	1	12	0.14292	0.7214	1	11	0.15627	0.7333	1
negative regulation of cell cycle	13	0.083882	0.0878	0.66226	0.9122	1	0.20447	0.3032	1	8	0.23428	0.1311	1	5	0.15676	0.6281	1
negative regulation of fibroblast proliferation	19	0.050391	0.1507	0.69862	0.8493	1	0.20566	0.2773	1	9	0.27028	0.0513	0.99113	10	0.14751	0.7673	1
cell growth	20	0.068756	0.0779	0.64231	0.9221	1	0.22556	0.1455	1	12	0.24526	0.0739	1	8	0.196	0.4533	1
pyrroline-5-carboxylate reductase activity	3	0.17174	0.0912	0.66648	0.9088	1	0.17174	0.4668	1	3	0.17174	0.429	1	0	NA	NA	NA
L-proline biosynthetic process	5	0.13809	0.0879	0.66226	0.9121	1	0.13809	0.6992	1	5	0.13809	0.6551	1	0	NA	NA	NA
mannose binding	6	-0.092669	0.7925	0.92547	0.2075	1	0.15655	0.5956	1	3	0.063877	0.92	1	3	0.24922	0.2578	1
developmental process	4	0.030181	0.3838	0.81691	0.6162	1	0.2582	0.1786	1	2	0.28838	0.1333	1	2	0.22802	0.3194	1
trans-Golgi network	71	0.0403	0.0493	0.60765	0.9507	1	0.1371	0.9924	1	42	0.14995	0.8207	1	29	0.1185	0.993	1
gap junction	7	0.024529	0.3545	0.8103	0.6455	1	0.12493	0.8149	1	4	0.13077	0.6708	1	3	0.11713	0.7354	1
cytosolic calcium ion homeostasis	5	0.0030128	0.453	0.83725	0.547	1	0.061305	0.9803	1	3	0.053598	0.948	1	2	0.072866	0.8433	1
protein methylation	17	0.0014906	0.4315	0.83012	0.5685	1	0.14686	0.8059	1	7	0.18015	0.3965	1	10	0.12357	0.8935	1
positive regulation of angiogenesis	17	0.049657	0.1675	0.71967	0.8325	1	0.11674	0.9592	1	12	0.11786	0.8951	1	5	0.11404	0.8325	1
positive regulation of fibroblast apoptotic process	3	0.1007	0.2064	0.73524	0.7936	1	0.1007	0.7961	1	3	0.1007	0.7764	1	0	NA	NA	NA
activation of MAPK activity	25	0.11181	0.0081	0.34099	0.9919	1	0.19067	0.4039	1	20	0.18905	0.2904	1	5	0.19715	0.428	1
positive regulation of Rho protein signal transduction	3	0.054436	0.3173	0.79431	0.6827	1	0.054436	0.9522	1	3	0.054436	0.9456	1	0	NA	NA	NA
positive regulation of MAPK cascade	25	-0.033717	0.6801	0.89856	0.3199	1	0.1548	0.7958	1	14	0.10811	0.9572	1	11	0.21422	0.3382	1
endocytic vesicle	22	-0.06608	0.8429	0.94013	0.1571	1	0.20313	0.2835	1	7	0.21536	0.2117	1	15	0.19742	0.4575	1
adult heart development	7	0.015973	0.3908	0.81878	0.6092	1	0.1389	0.7262	1	3	0.18068	0.3911	1	4	0.10756	0.8236	1
negative regulation of cardiac muscle hypertrophy	3	-0.15602	0.8493	0.94186	0.1507	1	0.15602	0.5346	1	0	NA	NA	NA	3	0.15602	0.5678	1
positive regulation of pathway-restricted SMAD protein phosphorylation	8	-0.025854	0.5746	0.86536	0.4254	1	0.12396	0.837	1	4	0.098109	0.8367	1	4	0.14982	0.6206	1
ventricular cardiac muscle tissue morphogenesis	7	0.0046601	0.4385	0.83012	0.5615	1	0.10846	0.8912	1	4	0.098983	0.8333	1	3	0.1211	0.7184	1
ventricular cardiac muscle cell development	5	0.14763	0.0747	0.6375	0.9253	1	0.24518	0.2003	1	3	0.32734	0.0641	0.99281	2	0.12194	0.6541	1
cardiac muscle cell proliferation	6	0.037127	0.3268	0.79903	0.6732	1	0.14792	0.6454	1	2	0.27757	0.1494	1	4	0.083093	0.9138	1
positive regulation of cardiac muscle cell proliferation	4	0.1446	0.0955	0.67292	0.9045	1	0.3006	0.1049	1	3	0.2968	0.0969	1	1	0.31199	0.1894	1
heart trabecula formation	6	0.13444	0.0733	0.6375	0.9267	1	0.13444	0.7253	1	6	0.13444	0.6947	1	0	NA	NA	NA
pathway-restricted SMAD protein phosphorylation	4	0.09223	0.1922	0.7327	0.8078	1	0.15332	0.584	1	3	0.1637	0.4663	1	1	0.12219	0.5441	1
activin receptor signaling pathway	4	-0.013558	0.5254	0.85346	0.4746	1	0.20733	0.3325	1	2	0.19377	0.3495	1	2	0.22089	0.336	1
negative regulation of endothelial cell migration	5	-0.055568	0.6665	0.89369	0.3335	1	0.17666	0.4861	1	2	0.15137	0.5045	1	3	0.19353	0.4224	1
Z disc	31	0.0096204	0.3167	0.79431	0.6833	1	0.15771	0.7847	1	17	0.15256	0.6773	1	14	0.16395	0.7145	1
sarcomere organization	9	0.072674	0.1579	0.70745	0.8421	1	0.17997	0.4817	1	5	0.22738	0.1855	1	4	0.1207	0.7651	1
protein disulfide oxidoreductase activity	12	-0.093332	0.8643	0.94596	0.1357	1	0.19528	0.3774	1	2	0.30584	0.1127	1	10	0.17317	0.5968	1
male meiosis I	10	0.17929	0.009	0.3496	0.991	1	0.17929	0.4791	1	10	0.17929	0.397	1	0	NA	NA	NA
protein ubiquitination involved in ubiquitin-dependent protein catabolic process	37	0.066347	0.0318	0.5474	0.9682	1	0.1434	0.9309	1	24	0.16168	0.6057	1	13	0.10965	0.9687	1
proteasome-mediated ubiquitin-dependent protein catabolic process	58	-0.039038	0.7953	0.92547	0.2047	1	0.16364	0.8074	1	24	0.15056	0.7425	1	34	0.17287	0.7467	1
neuron apoptotic process	23	0.047935	0.1333	0.69247	0.8667	1	0.14026	0.8889	1	14	0.15459	0.624	1	9	0.11797	0.8995	1
kinesin complex	26	0.062699	0.0697	0.6375	0.9303	1	0.17916	0.5336	1	15	0.20961	0.1801	1	11	0.13764	0.8412	1
microtubule binding	91	0.031596	0.0548	0.61113	0.9452	1	0.14893	0.9799	1	55	0.14935	0.8598	1	36	0.1483	0.9425	1
endosome membrane	25	0.057832	0.0867	0.66226	0.9133	1	0.12947	0.9502	1	15	0.15609	0.6275	1	10	0.089552	0.9828	1
endosome to lysosome transport	22	0.047319	0.1401	0.69664	0.8599	1	0.13343	0.9215	1	14	0.14202	0.7475	1	8	0.1184	0.8841	1
melanosome organization	7	0.09238	0.1357	0.69327	0.8643	1	0.10612	0.8997	1	6	0.11579	0.809	1	1	0.048089	0.8004	1
protein depalmitoylation	3	-0.00068528	0.4835	0.84689	0.5165	1	0.083308	0.8653	1	2	0.061967	0.8618	1	1	0.12599	0.5351	1
Golgi membrane	64	0.055499	0.0173	0.43794	0.9827	1	0.14133	0.9821	1	41	0.15362	0.764	1	23	0.11941	0.9854	1
secretory granule membrane	3	-0.030147	0.565	0.86389	0.435	1	0.22719	0.2776	1	2	0.14778	0.5163	1	1	0.386	0.1278	1
intrinsic component of plasma membrane	3	0.13314	0.1437	0.69664	0.8563	1	0.13314	0.6433	1	3	0.13314	0.6164	1	0	NA	NA	NA
Golgi to plasma membrane protein transport	14	0.035065	0.2578	0.76178	0.7422	1	0.16327	0.6419	1	7	0.19834	0.293	1	7	0.12821	0.825	1
regulated secretory pathway	5	-0.15911	0.9057	0.96292	0.0943	1	0.28854	0.1073	1	1	0.32358	0.1361	1	4	0.27978	0.1674	1
photoreceptor inner segment	6	-0.11818	0.8535	0.94272	0.1465	1	0.22178	0.2656	1	1	0.31082	0.1513	1	5	0.20398	0.3991	1
collagen binding	18	0.014825	0.3424	0.80148	0.6576	1	0.14194	0.843	1	9	0.15676	0.5793	1	9	0.12712	0.8609	1
photoreceptor connecting cilium	16	-0.025616	0.6017	0.87375	0.3983	1	0.15611	0.7155	1	7	0.14914	0.6073	1	9	0.16153	0.6741	1
photoreceptor cell maintenance	6	0.09663	0.1429	0.69664	0.8571	1	0.16567	0.5444	1	3	0.2623	0.1515	1	3	0.06904	0.915	1
response to stimulus	5	-0.01699	0.5301	0.85346	0.4699	1	0.081669	0.9454	1	2	0.080848	0.791	1	3	0.082216	0.8714	1
condensed nuclear chromosome	26	0.082026	0.0323	0.5474	0.9677	1	0.21082	0.2207	1	19	0.20037	0.2194	1	7	0.23919	0.2503	1
central element	4	0.19336	0.0472	0.60765	0.9528	1	0.23327	0.2454	1	3	0.28442	0.1137	1	1	0.079833	0.681	1
synaptonemal complex assembly	9	0.096958	0.0995	0.67292	0.9005	1	0.23021	0.2069	1	6	0.24537	0.1289	1	3	0.19987	0.4017	1
male meiosis	11	0.11085	0.0534	0.61071	0.9466	1	0.22696	0.1964	1	8	0.23225	0.1371	1	3	0.21287	0.3582	1
fertilization	20	0.016733	0.3165	0.79431	0.6835	1	0.21091	0.2317	1	11	0.20695	0.2151	1	9	0.21575	0.3378	1
pyridoxal phosphate binding	28	0.12485	0.0027	0.18434	0.9973	1	0.16804	0.6703	1	23	0.17828	0.4008	1	5	0.12094	0.8037	1
mitochondrial nucleoid	34	-0.026476	0.6501	0.88826	0.3499	1	0.14456	0.9121	1	14	0.14339	0.7361	1	20	0.14538	0.8843	1
mitochondrial matrix	48	0.021056	0.1953	0.73524	0.8047	1	0.12654	0.9947	1	28	0.12651	0.9505	1	20	0.12658	0.961	1
mitochondrial intermembrane space	29	0.08522	0.0192	0.46506	0.9808	1	0.19353	0.3773	1	19	0.21273	0.1431	1	10	0.15705	0.7077	1
L-serine biosynthetic process	4	0.14337	0.0972	0.67292	0.9028	1	0.17068	0.4924	1	3	0.20937	0.2853	1	1	0.054616	0.776	1
glycine biosynthetic process	3	0.14668	0.1202	0.69242	0.8798	1	0.14668	0.5794	1	3	0.14668	0.5449	1	0	NA	NA	NA
RNA methylation	7	0.096817	0.1257	0.69242	0.8743	1	0.11168	0.8773	1	6	0.12162	0.7738	1	1	0.052003	0.7865	1
regulation of gene expression by genetic imprinting	11	0.040444	0.2557	0.76178	0.7443	1	0.11103	0.9392	1	7	0.11902	0.8114	1	4	0.097062	0.8643	1
histone methylation	16	-0.099374	0.9158	0.96492	0.0842	1	0.14982	0.7667	1	3	0.13453	0.6086	1	13	0.15335	0.7784	1
DNA methylation involved in gamete generation	5	0.30422	0.0056	0.28675	0.9944	1	0.30422	0.0858	1	5	0.30422	0.0448	0.99113	0	NA	NA	NA
transcription regulatory region DNA binding	90	-0.058609	0.9588	0.98056	0.0412	1	0.16785	0.8113	1	37	0.13286	0.9486	1	53	0.19228	0.5289	1
methyl-CpG binding	6	0.010794	0.4299	0.83008	0.5701	1	0.2028	0.3466	1	4	0.16019	0.5029	1	2	0.288	0.2049	1
beta-tubulin binding	19	0.013046	0.3458	0.80401	0.6542	1	0.12251	0.9499	1	11	0.11707	0.8835	1	8	0.12999	0.8321	1
alpha-tubulin binding	11	0.022289	0.3393	0.79997	0.6607	1	0.080345	0.9946	1	7	0.080641	0.9684	1	4	0.079827	0.9233	1
phosphotyrosine binding	6	-0.14217	0.8967	0.96062	0.1033	1	0.23055	0.2338	1	2	0.13257	0.5757	1	4	0.27954	0.1677	1
MAP kinase activity	6	-0.022042	0.5576	0.86017	0.4424	1	0.14145	0.685	1	3	0.11941	0.6897	1	3	0.16349	0.5377	1
organ morphogenesis	32	-0.011911	0.508	0.85024	0.492	1	0.14317	0.9145	1	16	0.13125	0.8563	1	16	0.15508	0.7951	1
lipopolysaccharide-mediated signaling pathway	12	0.0068289	0.4032	0.82434	0.5968	1	0.13234	0.8495	1	7	0.11929	0.81	1	5	0.15061	0.6629	1
ribonuclease P activity	9	-0.086845	0.8178	0.93291	0.1822	1	0.17854	0.4924	1	3	0.13754	0.5922	1	6	0.19904	0.4216	1
tRNA processing	33	-0.098987	0.9743	0.98874	0.0257	1	0.16084	0.7722	1	10	0.10206	0.9374	1	23	0.1864	0.5669	1
early endosome	75	0.010676	0.2325	0.74546	0.7675	1	0.16005	0.8858	1	40	0.16005	0.6668	1	35	0.16004	0.8671	1
caveola	25	-0.00086439	0.4278	0.83008	0.5722	1	0.12389	0.9671	1	16	0.096111	0.9896	1	9	0.17326	0.5973	1
sensory perception of pain	9	0.008291	0.4085	0.82434	0.5915	1	0.11595	0.8966	1	4	0.13978	0.6182	1	5	0.096897	0.9001	1
pseudopodium	6	-0.030554	0.5893	0.86795	0.4107	1	0.070924	0.9764	1	3	0.040371	0.9759	1	3	0.10148	0.8001	1
regulation of stress-activated MAPK cascade	7	-0.05349	0.6846	0.90067	0.3154	1	0.21713	0.2769	1	4	0.14318	0.5991	1	3	0.31572	0.1412	1
regulation of sequence-specific DNA binding transcription factor activity	7	0.048288	0.2644	0.76178	0.7356	1	0.10988	0.8844	1	5	0.11072	0.8159	1	2	0.10779	0.7143	1
regulation of cytoskeleton organization	5	-0.021836	0.5472	0.85584	0.4528	1	0.1526	0.6165	1	3	0.10897	0.7375	1	2	0.21804	0.3416	1
response to epidermal growth factor	3	-0.13172	0.8102	0.92939	0.1898	1	0.1662	0.491	1	1	0.05173	0.7718	1	2	0.22344	0.3291	1
caveolin-mediated endocytosis	3	-0.016137	0.5242	0.85346	0.4758	1	0.1214	0.7014	1	2	0.078951	0.799	1	1	0.20631	0.3389	1
regulation of Golgi inheritance	4	-0.12717	0.8314	0.93478	0.1686	1	0.20757	0.3319	1	2	0.080396	0.7935	1	2	0.33474	0.1456	1
regulation of early endosome to late endosome transport	4	-0.12717	0.8314	0.93478	0.1686	1	0.20757	0.3319	1	2	0.080396	0.7935	1	2	0.33474	0.1456	1
interleukin-1-mediated signaling pathway	8	-0.0011485	0.4587	0.83944	0.5413	1	0.10136	0.9351	1	4	0.10021	0.8278	1	4	0.10251	0.8423	1
positive regulation of histone acetylation	6	0.10244	0.1316	0.69242	0.8684	1	0.17122	0.5114	1	5	0.1642	0.4845	1	1	0.20631	0.3389	1
positive regulation of histone phosphorylation	3	0.21137	0.0542	0.61113	0.9458	1	0.34891	0.0723	1	2	0.42021	0.0355	0.95566	1	0.20631	0.3389	1
DNA damage induced protein phosphorylation	7	-0.074335	0.7547	0.91645	0.2453	1	0.17785	0.4843	1	2	0.18115	0.3947	1	5	0.17653	0.5242	1
mRNA splicing, via spliceosome	29	-0.1061	0.9773	0.99004	0.0227	1	0.18566	0.468	1	9	0.12817	0.7974	1	20	0.21153	0.331	1
Rab GTPase activator activity	25	0.045631	0.1304	0.69242	0.8696	1	0.13386	0.9337	1	15	0.14958	0.693	1	10	0.11029	0.9389	1
positive regulation of Rab GTPase activity	40	0.030203	0.1515	0.69945	0.8485	1	0.13704	0.965	1	21	0.15928	0.6238	1	19	0.11246	0.9863	1
retromer complex	8	-0.04954	0.6732	0.89548	0.3268	1	0.14272	0.7232	1	3	0.12424	0.666	1	5	0.15381	0.6432	1
transferase activity, transferring alkyl or aryl (other than methyl) groups	37	0.10064	0.004	0.23685	0.996	1	0.19965	0.2943	1	28	0.19841	0.1921	1	9	0.2035	0.4077	1
endothelial cell development	4	0.13946	0.1024	0.67327	0.8976	1	0.23123	0.2517	1	3	0.24713	0.1812	1	1	0.18353	0.3868	1
ubiquinone biosynthetic process	11	0.063482	0.1663	0.71967	0.8337	1	0.21782	0.2415	1	6	0.25786	0.1018	1	5	0.16977	0.5614	1
antioxidant activity	9	0.14618	0.0316	0.5474	0.9684	1	0.25208	0.1311	1	6	0.2987	0.0455	0.99113	3	0.15885	0.558	1
integral component of Golgi membrane	12	-0.013767	0.5168	0.85261	0.4832	1	0.105	0.9616	1	3	0.18247	0.3843	1	9	0.079179	0.9876	1
cardiovascular system development	9	0.10348	0.0881	0.66226	0.9119	1	0.23936	0.1736	1	7	0.2204	0.1903	1	2	0.30571	0.1799	1
mRNA modification	3	0.10648	0.1943	0.73515	0.8057	1	0.25235	0.2115	1	1	0.53825	0.0321	0.95566	2	0.1094	0.7079	1
protein stabilization	56	0.0059717	0.316	0.79431	0.684	1	0.16535	0.7826	1	27	0.17767	0.4047	1	29	0.15389	0.8855	1
acrosome assembly	7	-0.04731	0.6609	0.8923	0.3391	1	0.14426	0.6951	1	3	0.11311	0.7188	1	4	0.16763	0.5341	1
transcription factor TFIIA complex	4	0.015909	0.43	0.83008	0.57	1	0.11674	0.7699	1	3	0.088432	0.8341	1	1	0.20166	0.3485	1
dTTP biosynthetic process	3	-0.046984	0.6106	0.87567	0.3894	1	0.078694	0.8816	1	1	0.047564	0.7861	1	2	0.094258	0.7677	1
pseudouridine synthesis	13	-0.099916	0.8975	0.96062	0.1025	1	0.19801	0.3512	1	4	0.15941	0.5073	1	9	0.21517	0.3411	1
pseudouridine synthase activity	11	-0.014107	0.5255	0.85346	0.4745	1	0.13004	0.8533	1	4	0.15941	0.5073	1	7	0.11326	0.8871	1
sperm axoneme assembly	5	-0.012464	0.5134	0.85132	0.4866	1	0.1516	0.6222	1	3	0.11594	0.7071	1	2	0.20507	0.377	1
tubulin binding	15	-0.0096844	0.4975	0.84817	0.5025	1	0.10596	0.9754	1	9	0.080234	0.9838	1	6	0.14456	0.7092	1
protein polyglutamylation	5	0.015527	0.4074	0.82434	0.5926	1	0.086535	0.9315	1	4	0.063788	0.9525	1	1	0.17752	0.3995	1
motile cilium	13	0.025063	0.3016	0.7797	0.6984	1	0.14144	0.8018	1	6	0.18038	0.3928	1	7	0.10807	0.9066	1
stem cell division	7	-0.042282	0.6416	0.88588	0.3584	1	0.071288	0.9857	1	1	0.10152	0.5923	1	6	0.066249	0.9863	1
calmodulin binding	58	0.038233	0.0679	0.6375	0.9321	1	0.16218	0.8267	1	33	0.17612	0.4127	1	25	0.14378	0.9258	1
transcription factor TFIID complex	19	-0.086541	0.9055	0.96292	0.0945	1	0.19607	0.3519	1	8	0.13006	0.7692	1	11	0.24407	0.1955	1
positive regulation of DNA binding	11	-0.14471	0.9564	0.9794	0.0436	1	0.24176	0.1425	1	3	0.17792	0.4023	1	8	0.2657	0.1549	1
G-protein coupled glutamate receptor signaling pathway	4	0.016983	0.4265	0.83008	0.5735	1	0.045264	0.9875	1	3	0.041498	0.974	1	1	0.056561	0.7674	1
basal part of cell	4	0.11375	0.1454	0.69664	0.8546	1	0.11375	0.7841	1	4	0.11375	0.7614	1	0	NA	NA	NA
beta-catenin binding	39	-0.074936	0.9388	0.97364	0.0612	1	0.15118	0.885	1	16	0.09292	0.993	1	23	0.19171	0.517	1
response to ionizing radiation	38	0.0054302	0.3596	0.81144	0.6404	1	0.15161	0.8792	1	22	0.13562	0.8679	1	16	0.17359	0.655	1
1-alkyl-2-acetylglycerophosphocholine esterase activity	3	0.036877	0.3667	0.81284	0.6333	1	0.15364	0.5439	1	2	0.14289	0.5364	1	1	0.17515	0.407	1
lipid catabolic process	25	0.039015	0.1599	0.71092	0.8401	1	0.13013	0.949	1	16	0.13215	0.8493	1	9	0.12656	0.8637	1
phospholipid metabolic process	6	0.18275	0.0279	0.52078	0.9721	1	0.29623	0.0828	1	4	0.35924	0.0289	0.95566	2	0.17022	0.4815	1
cell-matrix adhesion	23	-0.013598	0.5271	0.85346	0.4729	1	0.13622	0.9146	1	9	0.15668	0.5801	1	14	0.12306	0.9424	1
heparin binding	28	0.036976	0.16	0.71092	0.84	1	0.13869	0.9254	1	15	0.16396	0.55	1	13	0.10954	0.9688	1
phospholipase activity	3	0.024016	0.4054	0.82434	0.5946	1	0.071927	0.9053	1	2	0.071958	0.8277	1	1	0.071866	0.7065	1
protein peptidyl-prolyl isomerization	28	-0.021812	0.5965	0.87071	0.4035	1	0.18711	0.4408	1	13	0.17801	0.4085	1	15	0.19499	0.4755	1
peptidyl-prolyl cis-trans isomerase activity	28	-0.021812	0.5965	0.87071	0.4035	1	0.18711	0.4408	1	13	0.17801	0.4085	1	15	0.19499	0.4755	1
ubiquitin-ubiquitin ligase activity	8	-0.178	0.9601	0.98145	0.0399	1	0.22524	0.2347	1	3	0.062996	0.9237	1	5	0.32259	0.0899	1
ER to Golgi vesicle-mediated transport	40	0.033507	0.1318	0.69242	0.8682	1	0.14386	0.9341	1	24	0.1478	0.7745	1	16	0.13794	0.896	1
vesicle docking involved in exocytosis	13	0.099451	0.0599	0.62624	0.9401	1	0.13503	0.842	1	10	0.15241	0.6182	1	3	0.077096	0.8889	1
protein-cysteine S-palmitoyltransferase activity	12	0.03148	0.2787	0.76982	0.7213	1	0.1556	0.6911	1	7	0.16035	0.5259	1	5	0.14895	0.6703	1
SNARE complex	17	-0.011233	0.5132	0.85132	0.4868	1	0.11823	0.9548	1	8	0.11368	0.8641	1	9	0.12227	0.8815	1
glycerol metabolic process	4	-0.087405	0.7439	0.91211	0.2561	1	0.11107	0.7971	1	1	0.047328	0.7867	1	3	0.13232	0.6692	1
spinal cord motor neuron differentiation	12	0.039891	0.2399	0.75467	0.7601	1	0.13392	0.8393	1	7	0.14898	0.6079	1	5	0.11283	0.8367	1
cerebral cortex neuron differentiation	3	0.05568	0.3144	0.79403	0.6856	1	0.10259	0.789	1	1	0.2374	0.2468	1	2	0.035181	0.9581	1
neuron projection development	48	0.022548	0.1843	0.73256	0.8157	1	0.1316	0.9885	1	25	0.14799	0.775	1	23	0.1138	0.9915	1
cell projection	79	0.0097143	0.2431	0.75491	0.7569	1	0.16034	0.8882	1	43	0.15621	0.7373	1	36	0.16527	0.8282	1
positive regulation of neuron differentiation	26	-0.052314	0.7955	0.92547	0.2045	1	0.18785	0.4376	1	12	0.14683	0.6896	1	14	0.22301	0.2761	1
negative regulation of Notch signaling pathway	5	0.11307	0.1294	0.69242	0.8706	1	0.11496	0.8208	1	4	0.14252	0.6038	1	1	0.0047269	0.9747	1
cell chemotaxis	8	0.11806	0.0712	0.6375	0.9288	1	0.25404	0.1345	1	5	0.29768	0.0516	0.99113	3	0.18131	0.4661	1
positive regulation of cell-matrix adhesion	12	-0.0004659	0.4439	0.83363	0.5561	1	0.20611	0.3067	1	6	0.20564	0.2659	1	6	0.20658	0.3881	1
response to nutrient	28	0.046308	0.115	0.69242	0.885	1	0.17236	0.6184	1	18	0.17008	0.5018	1	10	0.17648	0.5733	1
synaptic vesicle endocytosis	7	0.070465	0.1926	0.73299	0.8074	1	0.1557	0.6253	1	4	0.1979	0.3147	1	3	0.099444	0.8079	1
phospholipid binding	19	-0.00070445	0.4398	0.83012	0.5602	1	0.14828	0.8012	1	8	0.17525	0.4265	1	11	0.12867	0.8904	1
leading edge membrane	5	-0.010539	0.5063	0.84985	0.4937	1	0.061848	0.9797	1	2	0.064137	0.8556	1	3	0.060322	0.94	1
mRNA binding	72	-0.052559	0.9157	0.96492	0.0843	1	0.16124	0.867	1	25	0.1565	0.676	1	47	0.16376	0.8804	1
oocyte maturation	10	0.23688	0.0019	0.14269	0.9981	1	0.33676	0.0141	1	9	0.31869	0.0138	0.8717	1	0.49942	0.0716	1
mRNA 3'-UTR binding	20	-0.023788	0.5864	0.86795	0.4136	1	0.19502	0.3631	1	6	0.28539	0.0599	0.9928	14	0.15629	0.7698	1
polysome	19	0.037473	0.2056	0.73524	0.7944	1	0.22535	0.1551	1	9	0.27743	0.0418	0.99113	10	0.17849	0.5606	1
germ cell development	20	0.074024	0.0665	0.6375	0.9335	1	0.17063	0.6073	1	16	0.15291	0.6687	1	4	0.24151	0.2559	1
translation activator activity	7	0.097192	0.1246	0.69242	0.8754	1	0.26207	0.1284	1	4	0.31436	0.06	0.9928	3	0.19236	0.4267	1
chaperone binding	33	-0.069917	0.9032	0.96236	0.0968	1	0.18602	0.4506	1	11	0.17415	0.4407	1	22	0.19195	0.5081	1
cellular response to heat	15	-0.052675	0.7438	0.91211	0.2562	1	0.13794	0.8478	1	6	0.10658	0.8547	1	9	0.15885	0.6911	1
iron ion transmembrane transport	3	0.11719	0.173	0.72535	0.827	1	0.11719	0.7208	1	3	0.11719	0.7004	1	0	NA	NA	NA
protein homotrimerization	7	0.31849	0.0005	0.066265	0.9995	1	0.39207	0.0089	1	6	0.41449	0.0045	0.8717	1	0.25753	0.2498	1
regulation of blood coagulation	3	0.22783	0.0435	0.59133	0.9565	1	0.22783	0.2745	1	3	0.22783	0.2293	1	0	NA	NA	NA
RNA polymerase II core promoter proximal region sequence-specific DNA binding transcription factor activity involved in negative regulation of transcription	23	-0.011656	0.5134	0.85132	0.4866	1	0.1723	0.5921	1	10	0.18474	0.3577	1	13	0.16273	0.7137	1
negative regulation of DNA binding	9	0.080953	0.1354	0.69303	0.8646	1	0.19377	0.3882	1	4	0.30906	0.0646	0.99281	5	0.10153	0.8835	1
regulation of protein phosphorylation	17	-0.021998	0.5795	0.86585	0.4205	1	0.12253	0.9418	1	7	0.12207	0.7929	1	10	0.12285	0.8961	1
fatty acid beta-oxidation	23	0.06712	0.0702	0.6375	0.9298	1	0.16612	0.6658	1	13	0.20632	0.2037	1	10	0.11385	0.9287	1
response to glucose	29	-0.0347	0.693	0.90276	0.307	1	0.171	0.6395	1	11	0.17966	0.3966	1	18	0.1657	0.7269	1
response to insulin	28	0.045805	0.1174	0.69242	0.8826	1	0.13272	0.9517	1	16	0.15621	0.6362	1	12	0.10139	0.9784	1
glucose homeostasis	38	-0.014277	0.5433	0.85375	0.4567	1	0.2051	0.2301	1	17	0.21327	0.1423	1	21	0.19848	0.4509	1
protein kinase B signaling	11	0.018042	0.3612	0.81216	0.6388	1	0.12072	0.9019	1	5	0.15264	0.5617	1	6	0.094119	0.9325	1
glucose import	3	0.0030939	0.4697	0.8402	0.5303	1	0.04868	0.9661	1	1	0.077661	0.6742	1	2	0.03419	0.9597	1
triglyceride homeostasis	4	0.038691	0.3531	0.81012	0.6469	1	0.088294	0.8948	1	2	0.12698	0.5987	1	2	0.049603	0.921	1
regulation of gluconeogenesis involved in cellular glucose homeostasis	3	0.024689	0.4033	0.82434	0.5967	1	0.065428	0.9225	1	1	0.13518	0.4886	1	2	0.030554	0.9672	1
endodermal cell fate commitment	7	-0.13067	0.8914	0.95906	0.1086	1	0.17257	0.5158	1	3	0.048889	0.9581	1	4	0.26533	0.1965	1
mRNA polyadenylation	17	-0.098897	0.922	0.9669	0.078	1	0.17832	0.5209	1	7	0.096438	0.9235	1	10	0.23563	0.2329	1
Cdc73/Paf1 complex	7	-0.066991	0.7286	0.90879	0.2714	1	0.14181	0.7085	1	4	0.065463	0.9494	1	3	0.2436	0.2698	1
positive regulation of mRNA 3'-end processing	5	0.077764	0.2131	0.73524	0.7869	1	0.19872	0.3732	1	3	0.2304	0.2228	1	2	0.15119	0.5444	1
positive regulation of transcription elongation from RNA polymerase II promoter	12	-0.089348	0.8518	0.94272	0.1482	1	0.15204	0.7194	1	6	0.062689	0.9834	1	6	0.24139	0.2485	1
histone H2B ubiquitination	7	-0.018145	0.5408	0.85375	0.4592	1	0.060073	0.9942	1	4	0.036687	0.9927	1	3	0.091254	0.8389	1
histone monoubiquitination	9	0.035654	0.2853	0.77519	0.7147	1	0.09649	0.9617	1	6	0.099108	0.8892	1	3	0.091254	0.8389	1
male germ cell nucleus	11	0.074241	0.1315	0.69242	0.8685	1	0.14776	0.7352	1	8	0.15262	0.5992	1	3	0.13478	0.6583	1
mismatch repair	15	0.035562	0.2364	0.7491	0.7636	1	0.079556	0.9986	1	12	0.071949	0.9971	1	3	0.10998	0.7662	1
female meiosis I	5	0.14452	0.0783	0.64231	0.9217	1	0.14452	0.6595	1	5	0.14452	0.6151	1	0	NA	NA	NA
protein localization	38	0.051523	0.0726	0.6375	0.9274	1	0.1753	0.6025	1	25	0.17239	0.4808	1	13	0.18091	0.5823	1
centromeric DNA binding	4	0.061123	0.2785	0.76982	0.7215	1	0.061123	0.9658	1	4	0.061123	0.9596	1	0	NA	NA	NA
mismatched DNA binding	6	0.0068898	0.4447	0.83363	0.5553	1	0.10436	0.8798	1	4	0.083439	0.8974	1	2	0.14621	0.5638	1
catalytic activity	44	0.076721	0.0124	0.39348	0.9876	1	0.16243	0.7918	1	29	0.18143	0.3561	1	15	0.12571	0.9397	1
positive regulation of mucus secretion	4	0.025146	0.3997	0.82305	0.6003	1	0.11621	0.7731	1	3	0.094236	0.8085	1	1	0.18212	0.3907	1
superoxide metabolic process	6	0.098439	0.1397	0.69664	0.8603	1	0.28646	0.096	1	3	0.3849	0.0289	0.95566	3	0.18802	0.442	1
superoxide anion generation	3	0.18305	0.0773	0.64231	0.9227	1	0.44784	0.0236	1	2	0.47317	0.0209	0.92301	1	0.39719	0.1201	1
respiratory burst	3	0.28647	0.0204	0.47615	0.9796	1	0.28647	0.1462	1	3	0.28647	0.1108	1	0	NA	NA	NA
positive regulation of endothelial cell proliferation	10	0.056646	0.1951	0.73524	0.8049	1	0.17011	0.5501	1	6	0.18896	0.3448	1	4	0.14183	0.6603	1
cellular response to glucose stimulus	13	0.055111	0.1732	0.72535	0.8268	1	0.14425	0.7808	1	7	0.18512	0.3687	1	6	0.096569	0.9263	1
cellular response to tumor necrosis factor	26	0.033055	0.1874	0.73256	0.8126	1	0.14281	0.8879	1	15	0.15242	0.6666	1	11	0.12971	0.8845	1
positive regulation of cell growth	35	0.0033105	0.3775	0.81634	0.6225	1	0.17507	0.6096	1	17	0.18362	0.3511	1	18	0.16698	0.7169	1
regulation of blood pressure	8	0.040887	0.2711	0.76391	0.7289	1	0.26256	0.113	1	4	0.30344	0.0706	1	4	0.22167	0.3161	1
response to interleukin-1	13	0.061031	0.1525	0.69962	0.8475	1	0.10253	0.9735	1	9	0.11813	0.8593	1	4	0.067437	0.9574	1
cellular response to organic substance	18	0.095177	0.0371	0.56107	0.9629	1	0.20188	0.3067	1	11	0.24305	0.0853	1	7	0.13719	0.7795	1
perinuclear endoplasmic reticulum	7	-0.0038437	0.4775	0.8451	0.5225	1	0.11658	0.8546	1	4	0.098644	0.8343	1	3	0.14049	0.6344	1
hydrogen peroxide biosynthetic process	3	0.18305	0.0773	0.64231	0.9227	1	0.44784	0.0236	1	2	0.47317	0.0209	0.92301	1	0.39719	0.1201	1
phospholipase A2 activity	4	0.48493	0.0005	0.066265	0.9995	1	0.48493	0.0086	1	4	0.48493	0.0062	0.8717	0	NA	NA	NA
triglyceride lipase activity	3	0.2211	0.0476	0.60765	0.9524	1	0.2211	0.2959	1	3	0.2211	0.2496	1	0	NA	NA	NA
triglyceride biosynthetic process	7	0.32279	0.0005	0.066265	0.9995	1	0.32279	0.0364	1	7	0.32279	0.0207	0.92301	0	NA	NA	NA
triglyceride catabolic process	3	0.2211	0.0476	0.60765	0.9524	1	0.2211	0.2959	1	3	0.2211	0.2496	1	0	NA	NA	NA
regulation of protein kinase B signaling	6	-0.038936	0.6214	0.87928	0.3786	1	0.20391	0.3414	1	3	0.16498	0.4602	1	3	0.24285	0.2727	1
nucleolus organization	4	-0.07942	0.7245	0.90847	0.2755	1	0.159	0.5539	1	2	0.07958	0.7971	1	2	0.23842	0.2949	1
small nuclear ribonucleoprotein complex	3	-0.065221	0.6561	0.89092	0.3439	1	0.13569	0.6296	1	1	0.1057	0.5765	1	2	0.15068	0.5461	1
RNA polymerase II activity	8	-0.11997	0.8879	0.95715	0.1121	1	0.26459	0.1071	1	2	0.28924	0.1325	1	6	0.25638	0.1999	1
formation of translation preinitiation complex	17	-0.10621	0.9372	0.97237	0.0628	1	0.23358	0.1289	1	7	0.15467	0.5678	1	10	0.28882	0.0761	1
eukaryotic translation initiation factor 3 complex	15	-0.12431	0.9529	0.97863	0.0471	1	0.22281	0.1929	1	5	0.14774	0.5924	1	10	0.26034	0.1398	1
regulation of translational initiation	29	-0.017102	0.5586	0.86056	0.4414	1	0.19932	0.3112	1	15	0.17614	0.4295	1	14	0.22415	0.2705	1
eukaryotic 43S preinitiation complex	15	-0.1291	0.9595	0.98105	0.0405	1	0.22759	0.1717	1	5	0.14774	0.5924	1	10	0.26752	0.1205	1
eukaryotic 48S preinitiation complex	14	-0.13014	0.956	0.9794	0.044	1	0.23567	0.1449	1	5	0.14774	0.5924	1	9	0.28452	0.097	1
eukaryotic translation initiation factor 3 complex, eIF3m	8	-0.13331	0.9093	0.96339	0.0907	1	0.1966	0.3796	1	1	0.25315	0.2262	1	7	0.18852	0.4892	1
cation transmembrane transport	25	0.052323	0.1056	0.67686	0.8944	1	0.11546	0.9855	1	15	0.13982	0.7829	1	10	0.078922	0.9928	1
positive regulation of natural killer cell mediated cytotoxicity	5	-0.078151	0.7351	0.90974	0.2649	1	0.13532	0.7141	1	1	0.14293	0.468	1	4	0.13342	0.7037	1
metalloendopeptidase inhibitor activity	3	0.018421	0.4228	0.83008	0.5772	1	0.24572	0.2256	1	2	0.19811	0.3356	1	1	0.34095	0.159	1
ureteric bud development	15	0.06171	0.1301	0.69242	0.8699	1	0.14983	0.7592	1	9	0.17628	0.4328	1	6	0.11014	0.8724	1
regulation of histone deacetylation	5	-0.097161	0.7884	0.92513	0.2116	1	0.13832	0.698	1	3	0.034296	0.9832	1	2	0.29435	0.1952	1
glomerulus development	3	0.058626	0.3073	0.78529	0.6927	1	0.086953	0.8537	1	2	0.10918	0.675	1	1	0.042491	0.8214	1
lung alveolus development	15	-0.080257	0.8537	0.94272	0.1463	1	0.18204	0.4763	1	6	0.12723	0.7403	1	9	0.21858	0.3232	1
embryonic digestive tract morphogenesis	5	0.11918	0.1168	0.69242	0.8832	1	0.23379	0.2379	1	2	0.44121	0.0288	0.95566	3	0.095514	0.8233	1
androgen receptor binding	15	0.0438	0.1977	0.73524	0.8023	1	0.093802	0.9914	1	10	0.1032	0.9342	1	5	0.075003	0.962	1
lung morphogenesis	5	-0.14713	0.8892	0.95786	0.1108	1	0.25242	0.1807	1	3	0.087741	0.8372	1	2	0.49944	0.0407	1
negative regulation of androgen receptor signaling pathway	7	-0.013939	0.5234	0.85346	0.4766	1	0.087391	0.96	1	5	0.051416	0.9894	1	2	0.17733	0.4596	1
bHLH transcription factor binding	10	-0.0439	0.6666	0.89369	0.3334	1	0.20313	0.3234	1	4	0.19904	0.3094	1	6	0.20586	0.3905	1
intermediate filament	10	-0.011442	0.5089	0.85024	0.4911	1	0.16919	0.5569	1	6	0.13145	0.7148	1	4	0.22578	0.3028	1
RNA polymerase II core promoter proximal region sequence-specific DNA binding transcription factor activity	4	-0.025731	0.5665	0.86422	0.4335	1	0.089115	0.8914	1	1	0.12677	0.5115	1	3	0.076564	0.8905	1
T cell differentiation	15	-0.015816	0.5344	0.85375	0.4656	1	0.13559	0.8624	1	6	0.14972	0.5901	1	9	0.12617	0.8655	1
cellular response to cAMP	9	-0.079694	0.7938	0.92547	0.2062	1	0.15676	0.6482	1	4	0.086699	0.8867	1	5	0.21281	0.3615	1
cellular response to heparin	3	-0.028631	0.559	0.86056	0.441	1	0.10123	0.7933	1	1	0.1089	0.5692	1	2	0.097396	0.7558	1
negative regulation of canonical Wnt signaling pathway	35	-0.026477	0.6444	0.88622	0.3556	1	0.17155	0.6546	1	15	0.16926	0.498	1	20	0.17328	0.6795	1
transcription regulatory region sequence-specific DNA binding	14	0.029953	0.2837	0.77519	0.7163	1	0.21715	0.2325	1	6	0.28828	0.057	0.9928	8	0.16379	0.6383	1
positive regulation of neuron apoptotic process	22	-0.014924	0.5365	0.85375	0.4635	1	0.15628	0.7507	1	11	0.14136	0.7175	1	11	0.1712	0.6272	1
response to gonadotropin	5	0.13417	0.0937	0.67018	0.9063	1	0.24775	0.1935	1	3	0.31826	0.0713	1	2	0.14198	0.5792	1
cellular response to insulin stimulus	35	0.034063	0.1534	0.69962	0.8466	1	0.17915	0.5574	1	18	0.20729	0.1784	1	17	0.14935	0.837	1
cellular response to hyperoxia	3	0.061078	0.3008	0.77911	0.6992	1	0.14723	0.5773	1	2	0.15623	0.4873	1	1	0.12923	0.5276	1
learning or memory	14	0.086627	0.0777	0.64231	0.9223	1	0.16656	0.6121	1	8	0.22153	0.1755	1	6	0.093249	0.9349	1
cellular response to antibiotic	7	0.054625	0.2416	0.75491	0.7584	1	0.33324	0.0297	1	3	0.45251	0.0125	0.8717	4	0.24379	0.2492	1
response to cocaine	7	0.047175	0.2686	0.76244	0.7314	1	0.18351	0.4511	1	4	0.20185	0.2974	1	3	0.15906	0.5573	1
oligodendrocyte differentiation	9	0.09643	0.1002	0.67292	0.8998	1	0.14658	0.717	1	6	0.18225	0.3823	1	3	0.07522	0.8936	1
response to follicle-stimulating hormone	3	0.0056546	0.463	0.8402	0.537	1	0.13125	0.6522	1	1	0.20536	0.308	1	2	0.094196	0.768	1
cellular response to steroid hormone stimulus	6	-0.1797	0.9406	0.97364	0.0594	1	0.19078	0.4047	1	1	0.033248	0.8458	1	5	0.22229	0.3254	1
cellular response to follicle-stimulating hormone stimulus	3	0.2053	0.0585	0.62024	0.9415	1	0.29146	0.1375	1	2	0.37257	0.0562	0.9928	1	0.12923	0.5276	1
long-term synaptic potentiation	9	0.01136	0.3925	0.81994	0.6075	1	0.19526	0.38	1	4	0.23244	0.2007	1	5	0.16551	0.5822	1
translational termination	4	-0.0054175	0.5008	0.84931	0.4992	1	0.18986	0.4014	1	1	0.36889	0.0985	1	3	0.13019	0.6783	1
epidermal growth factor receptor binding	10	-0.075576	0.7949	0.92547	0.2051	1	0.13873	0.7813	1	4	0.078947	0.9121	1	6	0.17859	0.5257	1
epidermal growth factor receptor signaling pathway	13	0.066231	0.137	0.69428	0.863	1	0.13003	0.8724	1	10	0.12757	0.809	1	3	0.13822	0.6433	1
growth factor binding	10	0.10211	0.0746	0.6375	0.9254	1	0.18337	0.4511	1	8	0.17843	0.4055	1	2	0.20315	0.3824	1
bile acid biosynthetic process	4	0.11997	0.1335	0.69247	0.8665	1	0.17838	0.4548	1	3	0.1989	0.3211	1	1	0.11681	0.5632	1
cholesterol catabolic process	3	0.2427	0.036	0.56092	0.964	1	0.30722	0.1156	1	2	0.41244	0.0379	0.95566	1	0.096784	0.6268	1
sperm motility	13	0.1011	0.0581	0.61891	0.9419	1	0.42527	0.0003	0.16898	7	0.48877	0.0003	0.8656	6	0.35118	0.0422	1
regulation of calcium ion transport	6	0.17271	0.0344	0.55162	0.9656	1	0.28825	0.0937	1	4	0.34572	0.0369	0.95566	2	0.1733	0.4717	1
regulation of cilium beat frequency involved in ciliary motility	4	0.048506	0.32	0.79576	0.68	1	0.14143	0.646	1	2	0.18993	0.3628	1	2	0.092919	0.7727	1
calcium ion import	4	-0.11599	0.811	0.92939	0.189	1	0.12891	0.7093	1	1	0.025842	0.8738	1	3	0.16327	0.5384	1
membrane depolarization during action potential	3	-0.10519	0.7568	0.91645	0.2432	1	0.10519	0.7777	1	0	NA	NA	NA	3	0.10519	0.7866	1
cell body	36	-0.028808	0.6648	0.89301	0.3352	1	0.14034	0.9425	1	16	0.12547	0.8923	1	20	0.15223	0.8429	1
lysosomal membrane	103	0.072217	0.0004	0.062152	0.9996	1	0.14066	0.9965	1	72	0.15227	0.8704	1	31	0.11371	0.9971	1
negative regulation of epidermal growth factor-activated receptor activity	3	0.1401	0.1316	0.69242	0.8684	1	0.14331	0.5928	1	1	0.42511	0.0671	0.99281	2	0.0024077	0.9996	1
negative regulation of protein autophosphorylation	3	0.23633	0.0386	0.56107	0.9614	1	0.23633	0.2526	1	3	0.23633	0.2067	1	0	NA	NA	NA
negative regulation of epidermal growth factor receptor signaling pathway	5	0.090714	0.1786	0.73028	0.8214	1	0.15505	0.601	1	4	0.1536	0.5407	1	1	0.16084	0.4426	1
skin morphogenesis	4	0.14871	0.0898	0.66226	0.9102	1	0.15077	0.597	1	3	0.19965	0.3186	1	1	0.0041262	0.9786	1
regulation of keratinocyte differentiation	4	0.16447	0.0716	0.6375	0.9284	1	0.23302	0.2464	1	2	0.39749	0.045	0.99113	2	0.06855	0.8605	1
negative regulation of peptidyl-tyrosine phosphorylation	8	0.041628	0.2687	0.76244	0.7313	1	0.21248	0.2946	1	4	0.25411	0.1439	1	4	0.17085	0.5194	1
kinase binding	35	0.00717	0.3481	0.80471	0.6519	1	0.19446	0.3545	1	19	0.18571	0.3392	1	16	0.20485	0.3939	1
RNA polymerase II carboxy-terminal domain kinase activity	15	0.0018228	0.4251	0.83008	0.5749	1	0.1111	0.9644	1	8	0.10587	0.9058	1	7	0.11709	0.8716	1
peptidyl-serine phosphorylation	41	0.065463	0.028	0.52078	0.972	1	0.16068	0.8003	1	24	0.19316	0.2478	1	17	0.11482	0.9743	1
peptidyl-threonine phosphorylation	21	0.034765	0.203	0.73524	0.797	1	0.12577	0.949	1	13	0.12966	0.8347	1	8	0.11944	0.8804	1
regulation of protein stability	23	-0.036192	0.6881	0.90172	0.3119	1	0.17547	0.5608	1	10	0.16017	0.5521	1	13	0.18724	0.5361	1
mammary gland epithelial cell proliferation	8	0.05771	0.2113	0.73524	0.7887	1	0.17417	0.5187	1	3	0.30918	0.0808	1	5	0.09317	0.9137	1
B cell receptor signaling pathway	12	0.16741	0.0083	0.34099	0.9917	1	0.18336	0.4698	1	10	0.21046	0.2027	1	2	0.047865	0.9267	1
labyrinthine layer blood vessel development	8	-0.055127	0.6959	0.90393	0.3041	1	0.1981	0.3728	1	3	0.19063	0.3512	1	5	0.20258	0.4048	1
ERBB signaling pathway	3	-0.066126	0.6584	0.89092	0.3416	1	0.11447	0.734	1	2	0.036261	0.9471	1	1	0.2709	0.2342	1
ERK1 and ERK2 cascade	4	-0.011288	0.5191	0.85261	0.4809	1	0.11932	0.7567	1	2	0.10803	0.6797	1	2	0.13061	0.6205	1
positive regulation of peptidyl-threonine phosphorylation	4	0.046358	0.327	0.79903	0.673	1	0.15835	0.5575	1	3	0.13647	0.5972	1	1	0.22398	0.3036	1
mitogen-activated protein kinase kinase kinase binding	15	0.014288	0.3495	0.80555	0.6505	1	0.15499	0.7165	1	10	0.12696	0.8125	1	5	0.21105	0.3697	1
perikaryon	12	0.069238	0.1346	0.69303	0.8654	1	0.13518	0.8317	1	9	0.13628	0.7409	1	3	0.13189	0.6705	1
positive regulation of translation	30	-0.067605	0.885	0.95582	0.115	1	0.13431	0.9492	1	14	0.071467	0.9987	1	16	0.18929	0.5183	1
dendrite cytoplasm	8	0.17356	0.0212	0.4775	0.9788	1	0.21777	0.2675	1	7	0.22361	0.1774	1	1	0.17683	0.4024	1
DNA replication initiation	12	0.16834	0.0077	0.33686	0.9923	1	0.19699	0.3655	1	11	0.19927	0.2588	1	1	0.17188	0.417	1
MCM complex	9	0.16254	0.0211	0.4775	0.9789	1	0.23461	0.1895	1	6	0.29786	0.0463	0.99113	3	0.10811	0.774	1
DNA helicase activity	15	0.14097	0.0107	0.37375	0.9893	1	0.19446	0.372	1	10	0.25157	0.0706	1	5	0.080235	0.9492	1
helicase activity	116	0.029445	0.0437	0.59133	0.9563	1	0.13696	0.9995	1	61	0.15822	0.7491	1	55	0.11338	1	1
ATP-dependent DNA helicase activity	17	0.075683	0.0841	0.66226	0.9159	1	0.13428	0.8874	1	10	0.17847	0.4022	1	7	0.07115	0.9879	1
regulation of phosphorylation	9	0.066946	0.1739	0.72535	0.8261	1	0.18128	0.4722	1	5	0.2234	0.1996	1	4	0.12862	0.7261	1
cellular response to epidermal growth factor stimulus	14	0.11702	0.0293	0.53236	0.9707	1	0.1982	0.3513	1	10	0.22065	0.1606	1	4	0.14207	0.6595	1
positive regulation of cytokine secretion	5	0.020958	0.3885	0.8179	0.6115	1	0.27507	0.1297	1	2	0.37004	0.0572	0.9928	3	0.21176	0.3614	1
trans-Golgi network membrane	6	0.045738	0.2936	0.77776	0.7064	1	0.15182	0.623	1	4	0.14817	0.5721	1	2	0.15912	0.5186	1
recycling endosome membrane	12	-0.081882	0.8299	0.93478	0.1701	1	0.12495	0.8872	1	4	0.064606	0.9509	1	8	0.15513	0.6916	1
dendritic spine	24	0.0006225	0.4196	0.8289	0.5804	1	0.14649	0.8581	1	13	0.13579	0.7883	1	11	0.15912	0.7126	1
myeloid progenitor cell differentiation	4	0.090629	0.1978	0.73524	0.8022	1	0.13573	0.6753	1	3	0.15091	0.5242	1	1	0.090204	0.6477	1
protein O-linked glycosylation	14	0.087677	0.0753	0.64033	0.9247	1	0.16378	0.6371	1	8	0.22002	0.1814	1	6	0.088783	0.9496	1
ferrous iron binding	9	0.057897	0.2027	0.73524	0.7973	1	0.22358	0.2338	1	5	0.25333	0.1183	1	4	0.18639	0.4525	1
hemoglobin metabolic process	3	0.14034	0.1314	0.69242	0.8686	1	0.14034	0.607	1	3	0.14034	0.5768	1	0	NA	NA	NA
myeloid cell differentiation	12	0.006429	0.4053	0.82434	0.5947	1	0.11359	0.9365	1	8	0.090013	0.9571	1	4	0.16074	0.5684	1
homeostasis of number of cells	9	0.02513	0.3311	0.79903	0.6689	1	0.074963	0.9923	1	6	0.075069	0.965	1	3	0.07475	0.8962	1
methylcytosine dioxygenase activity	3	0.20933	0.0552	0.61113	0.9448	1	0.27142	0.172	1	2	0.36056	0.0629	0.99281	1	0.093136	0.6399	1
DNA demethylation	8	0.022578	0.3483	0.80471	0.6517	1	0.31075	0.0385	1	4	0.33333	0.0438	0.99113	4	0.28817	0.151	1
histone H3-K4 trimethylation	8	-0.065456	0.7334	0.90913	0.2666	1	0.15	0.6767	1	3	0.11272	0.7211	1	5	0.17236	0.5466	1
zona pellucida receptor complex	8	0.0023178	0.4403	0.83012	0.5597	1	0.070691	0.9912	1	4	0.073009	0.9309	1	4	0.068373	0.9549	1
chaperonin-containing T-complex	8	0.0023178	0.4403	0.83012	0.5597	1	0.070691	0.9912	1	4	0.073009	0.9309	1	4	0.068373	0.9549	1
binding of sperm to zona pellucida	13	-0.0067031	0.481	0.84689	0.519	1	0.11662	0.9333	1	7	0.10207	0.8994	1	6	0.1336	0.7675	1
unfolded protein binding	44	-0.092031	0.9806	0.99146	0.0194	1	0.1637	0.7778	1	17	0.092748	0.9932	1	27	0.20837	0.3435	1
toxin transport	19	0.016738	0.3211	0.79674	0.6789	1	0.15191	0.7745	1	10	0.16021	0.5519	1	9	0.14268	0.7865	1
meiotic cell cycle	23	0.021821	0.2659	0.76178	0.7341	1	0.074942	1	1	13	0.085598	0.9902	1	10	0.061089	0.999	1
negative regulation of MAP kinase activity	23	0.0059026	0.3791	0.81634	0.6209	1	0.14693	0.8419	1	11	0.15978	0.5626	1	12	0.13515	0.8712	1
vacuolar transport	21	0.019039	0.2942	0.77889	0.7058	1	0.10065	0.9948	1	12	0.10473	0.9538	1	9	0.095216	0.9656	1
cleavage furrow	16	-0.033182	0.6514	0.88826	0.3486	1	0.22365	0.1834	1	7	0.21768	0.202	1	9	0.2283	0.276	1
cellular response to ionizing radiation	22	0.025648	0.2504	0.75929	0.7496	1	0.16857	0.6267	1	12	0.17803	0.4152	1	10	0.15721	0.707	1
gastrulation	21	-0.034467	0.6615	0.8923	0.3385	1	0.1868	0.4417	1	10	0.15995	0.5539	1	11	0.21121	0.3557	1
response to light stimulus	5	0.0056229	0.4436	0.83355	0.5564	1	0.051913	0.9895	1	3	0.047946	0.9606	1	2	0.057862	0.8962	1
cell migration involved in gastrulation	5	0.086333	0.1917	0.73256	0.8083	1	0.18816	0.4243	1	4	0.17156	0.4391	1	1	0.25458	0.2527	1
basement membrane organization	3	0.010379	0.4488	0.83431	0.5512	1	0.01077	0.9991	1	2	0.015862	0.9869	1	1	0.00058557	0.9954	1
hydrogen-exporting ATPase activity, phosphorylative mechanism	7	-0.047491	0.6616	0.8923	0.3384	1	0.23166	0.2198	1	4	0.16115	0.4975	1	3	0.32568	0.1296	1
ATP hydrolysis coupled proton transport	20	-0.060457	0.8091	0.92898	0.1909	1	0.20423	0.2811	1	11	0.1307	0.7971	1	9	0.29409	0.0789	1
proton-transporting ATPase activity, rotational mechanism	10	0.05655	0.1962	0.73524	0.8038	1	0.10016	0.958	1	7	0.11194	0.8504	1	3	0.072687	0.9036	1
ion channel activity	4	0.34141	0.0034	0.21886	0.9966	1	0.34141	0.0607	1	4	0.34141	0.0394	0.97134	0	NA	NA	NA
respiratory gaseous exchange	5	0.11272	0.1303	0.69242	0.8697	1	0.13086	0.738	1	4	0.15224	0.5494	1	1	0.045348	0.8102	1
response to nicotine	6	0.18925	0.0246	0.49707	0.9754	1	0.18925	0.4119	1	6	0.18925	0.343	1	0	NA	NA	NA
B cell activation	6	0.07939	0.1837	0.73256	0.8163	1	0.081209	0.9554	1	5	0.09636	0.881	1	1	0.0054571	0.9706	1
membrane depolarization	4	-0.21035	0.9372	0.97237	0.0628	1	0.21035	0.3217	1	0	NA	NA	NA	4	0.21035	0.3553	1
cognition	13	-0.054201	0.7365	0.91021	0.2635	1	0.10796	0.9604	1	4	0.087357	0.8842	1	9	0.11712	0.9044	1
ARF guanyl-nucleotide exchange factor activity	7	0.068654	0.1981	0.73524	0.8019	1	0.18672	0.4332	1	5	0.17877	0.3957	1	2	0.20662	0.3726	1
regulation of ARF protein signal transduction	6	0.026383	0.3663	0.81284	0.6337	1	0.16413	0.5541	1	4	0.14289	0.601	1	2	0.20662	0.3726	1
mitotic cell cycle	23	0.1539	0.001	0.10241	0.999	1	0.22998	0.1181	1	18	0.24525	0.0423	0.99113	5	0.17499	0.5313	1
chromosome, centromeric region	46	0.057763	0.0327	0.5474	0.9673	1	0.15323	0.8823	1	30	0.16176	0.6231	1	16	0.13724	0.8989	1
kinetochore assembly	8	-0.0033157	0.469	0.8402	0.531	1	0.13131	0.7939	1	5	0.1024	0.855	1	3	0.17951	0.4716	1
cholesterol metabolic process	25	0.088504	0.0231	0.49271	0.9769	1	0.15752	0.7691	1	17	0.1809	0.3754	1	8	0.10783	0.9262	1
phospholipid transport	9	0.1096	0.0755	0.64033	0.9245	1	0.17442	0.5212	1	5	0.25561	0.1122	1	4	0.072924	0.9447	1
gastrulation with mouth forming second	15	-0.081421	0.8568	0.94369	0.1432	1	0.10252	0.981	1	5	0.031653	0.9988	1	10	0.13796	0.8232	1
histone-lysine N-methyltransferase activity	16	-0.12293	0.9565	0.9794	0.0435	1	0.1691	0.5967	1	4	0.092338	0.8627	1	12	0.19468	0.4762	1
histone lysine methylation	11	-0.10025	0.876	0.95273	0.124	1	0.15859	0.6474	1	3	0.10696	0.7481	1	8	0.17795	0.5548	1
histone methyltransferase activity	8	-0.085732	0.799	0.92547	0.201	1	0.15002	0.6764	1	2	0.12858	0.592	1	6	0.15717	0.6404	1
mRNA cleavage and polyadenylation specificity factor complex	9	0.023284	0.3411	0.80094	0.6589	1	0.14862	0.7037	1	4	0.19339	0.3328	1	5	0.1128	0.837	1
regulation of mRNA export from nucleus	5	-0.047693	0.6412	0.88573	0.3588	1	0.088301	0.9251	1	1	0.10152	0.5923	1	4	0.084996	0.9083	1
poly(A)+ mRNA export from nucleus	5	-0.057846	0.6727	0.89534	0.3273	1	0.17447	0.4976	1	3	0.097183	0.7935	1	2	0.29039	0.2016	1
positive regulation of activin receptor signaling pathway	6	-0.087443	0.7793	0.9219	0.2207	1	0.13259	0.7366	1	3	0.04515	0.9668	1	3	0.22004	0.3369	1
R-SMAD binding	13	0.018076	0.3402	0.80031	0.6598	1	0.11762	0.9304	1	5	0.1764	0.4086	1	8	0.080879	0.9824	1
G-protein beta-subunit binding	4	-0.10959	0.7977	0.92547	0.2023	1	0.16869	0.502	1	2	0.059099	0.8722	1	2	0.27827	0.2188	1
regulation of cell proliferation	69	0.0079432	0.2754	0.76649	0.7246	1	0.14582	0.9674	1	35	0.15156	0.7772	1	34	0.1399	0.9647	1
regulation of cell differentiation	8	0.032457	0.3034	0.78058	0.6966	1	0.098806	0.9423	1	5	0.10501	0.8432	1	3	0.088466	0.8507	1
G2/M transition of mitotic cell cycle	20	0.074509	0.0656	0.6375	0.9344	1	0.14005	0.8742	1	13	0.16504	0.5275	1	7	0.093624	0.9516	1
dorsal/ventral pattern formation	17	-0.0081687	0.4931	0.84707	0.5069	1	0.13118	0.9036	1	8	0.1307	0.7655	1	9	0.13161	0.8404	1
SCF ubiquitin ligase complex	16	0.061791	0.1269	0.69242	0.8731	1	0.19704	0.3548	1	10	0.20707	0.2203	1	6	0.18034	0.5151	1
bone mineralization	9	-0.054999	0.702	0.9057	0.298	1	0.2219	0.2405	1	3	0.25035	0.1744	1	6	0.20767	0.3822	1
positive regulation of BMP signaling pathway	10	-0.11549	0.9026	0.96236	0.0974	1	0.15229	0.6866	1	3	0.061338	0.9285	1	7	0.19127	0.4754	1
SCF-dependent proteasomal ubiquitin-dependent protein catabolic process	15	0.054155	0.1555	0.7035	0.8445	1	0.19208	0.3938	1	9	0.2052	0.2455	1	6	0.17241	0.5582	1
Arp2/3 complex-mediated actin nucleation	7	0.095038	0.1301	0.69242	0.8699	1	0.19904	0.3649	1	4	0.25731	0.1368	1	3	0.12133	0.7177	1
structural constituent of cytoskeleton	31	0.097873	0.0084	0.34099	0.9916	1	0.24036	0.0497	1	20	0.26213	0.0168	0.90888	11	0.20077	0.4205	1
microtubule-based process	22	0.058001	0.0985	0.67292	0.9015	1	0.28815	0.0091	1	13	0.29289	0.0136	0.8717	9	0.28129	0.1033	1
pattern specification process	19	-0.056351	0.7963	0.92547	0.2037	1	0.15617	0.7407	1	8	0.11853	0.8397	1	11	0.18354	0.5414	1
gonad development	5	-0.02238	0.5494	0.85648	0.4506	1	0.04283	0.9956	1	2	0.025562	0.9697	1	3	0.054342	0.9515	1
Wnt-protein binding	6	-0.00019911	0.4704	0.84045	0.5296	1	0.17126	0.5112	1	3	0.17106	0.4326	1	3	0.17146	0.5045	1
Wnt-activated receptor activity	4	-0.10137	0.7778	0.92144	0.2222	1	0.15582	0.5704	1	1	0.1089	0.5692	1	3	0.17146	0.5045	1
negative regulation of JUN kinase activity	6	-0.14727	0.904	0.96292	0.096	1	0.2953	0.0845	1	2	0.22204	0.2663	1	4	0.33192	0.0898	1
digestive tract morphogenesis	5	0.041491	0.3221	0.79746	0.6779	1	0.10035	0.884	1	4	0.088653	0.879	1	1	0.14716	0.48	1
convergent extension involved in axis elongation	3	0.067951	0.2831	0.775	0.7169	1	0.094607	0.8219	1	2	0.12192	0.6195	1	1	0.039984	0.8307	1
planar cell polarity pathway involved in neural tube closure	5	-0.034931	0.5952	0.87071	0.4048	1	0.15085	0.6265	1	2	0.1449	0.5277	1	3	0.15482	0.5729	1
negative regulation of sequence-specific DNA binding transcription factor activity	28	0.081854	0.0279	0.52078	0.9721	1	0.18972	0.4067	1	19	0.20011	0.2208	1	9	0.16779	0.6335	1
negative regulation of catenin import into nucleus	4	-0.18459	0.914	0.96474	0.086	1	0.18459	0.4254	1	0	NA	NA	NA	4	0.18459	0.4604	1
negative regulation of protein kinase B signaling	21	-0.042869	0.7129	0.90667	0.2871	1	0.10978	0.9884	1	12	0.058545	0.9996	1	9	0.17809	0.5676	1
Rab guanyl-nucleotide exchange factor activity	16	-0.0048692	0.4696	0.8402	0.5304	1	0.14252	0.8205	1	6	0.18353	0.3748	1	10	0.11791	0.9142	1
Rab GTPase binding	44	0.05448	0.0463	0.60765	0.9537	1	0.13042	0.9875	1	27	0.15066	0.748	1	17	0.098269	0.9934	1
formation of cytoplasmic translation initiation complex	4	-0.27869	0.9753	0.98891	0.0247	1	0.27869	0.1372	1	0	NA	NA	NA	4	0.27869	0.1696	1
ribosome disassembly	6	-0.16455	0.9253	0.96864	0.0747	1	0.19552	0.3812	1	2	0.04645	0.918	1	4	0.27005	0.1888	1
ribosomal small subunit binding	8	-0.095422	0.829	0.93478	0.171	1	0.21641	0.2732	1	2	0.24197	0.2162	1	6	0.20789	0.3809	1
peptide cross-linking	3	0.13985	0.132	0.69242	0.868	1	0.13985	0.6095	1	3	0.13985	0.5791	1	0	NA	NA	NA
protein tetramerization	17	-0.039129	0.6814	0.89936	0.3186	1	0.1547	0.7424	1	8	0.1228	0.8159	1	9	0.18306	0.535	1
peroxisome	69	0.031269	0.0898	0.66226	0.9102	1	0.14775	0.9596	1	34	0.18165	0.3447	1	35	0.11482	0.9978	1
activation of innate immune response	5	-0.055413	0.6661	0.89369	0.3339	1	0.26394	0.1516	1	2	0.26065	0.1782	1	3	0.26612	0.2203	1
cellular response to interferon-beta	6	-0.10892	0.833	0.93485	0.167	1	0.21454	0.2932	1	3	0.10563	0.7546	1	3	0.32346	0.1313	1
positive regulation of protein binding	22	0.011963	0.343	0.80205	0.657	1	0.15171	0.7966	1	13	0.13849	0.7683	1	9	0.1708	0.614	1
positive regulation of transcription factor import into nucleus	7	0.12612	0.0719	0.6375	0.9281	1	0.16165	0.5853	1	5	0.20144	0.2818	1	2	0.062188	0.8817	1
positive regulation of protein import into nucleus, translocation	6	-0.025671	0.5721	0.86515	0.4279	1	0.20979	0.314	1	3	0.18412	0.376	1	3	0.23546	0.2933	1
positive regulation of defense response to virus by host	7	-0.045912	0.6553	0.8902	0.3447	1	0.19973	0.3605	1	3	0.17945	0.3961	1	4	0.21493	0.3399	1
exon-exon junction complex	15	-0.095276	0.8972	0.96062	0.1028	1	0.17838	0.5099	1	6	0.10388	0.868	1	9	0.22805	0.2772	1
catalytic step 2 spliceosome	65	-0.031652	0.7411	0.91153	0.2589	1	0.17468	0.6618	1	33	0.14086	0.8771	1	32	0.20955	0.3263	1
apoptotic signaling pathway	17	-0.022357	0.5808	0.86585	0.4192	1	0.14298	0.8328	1	8	0.12816	0.783	1	9	0.15615	0.7088	1
extrinsic apoptotic signaling pathway via death domain receptors	16	0.0054822	0.4044	0.82434	0.5956	1	0.10474	0.981	1	8	0.11022	0.8836	1	8	0.099258	0.9504	1
positive regulation of release of cytochrome c from mitochondria	13	-0.027928	0.6063	0.87466	0.3937	1	0.19388	0.3783	1	8	0.13484	0.7351	1	5	0.28835	0.1424	1
extrinsic apoptotic signaling pathway in absence of ligand	16	-0.069808	0.8284	0.93478	0.1716	1	0.18041	0.4982	1	6	0.14747	0.6044	1	10	0.20017	0.4202	1
response to zinc ion	9	0.13369	0.0432	0.58988	0.9568	1	0.25915	0.114	1	6	0.29463	0.0494	0.99113	3	0.18818	0.4415	1
regulation of cyclin-dependent protein serine/threonine kinase activity	21	0.0051926	0.3888	0.8179	0.6112	1	0.15454	0.7609	1	9	0.18635	0.3635	1	12	0.13068	0.8931	1
negative regulation of DNA replication	13	0.066801	0.1355	0.69303	0.8645	1	0.11036	0.9545	1	8	0.14394	0.6652	1	5	0.056621	0.9859	1
negative regulation of cell-cell adhesion	8	0.0074333	0.4163	0.82709	0.5837	1	0.13232	0.788	1	4	0.13976	0.6186	1	4	0.12489	0.7447	1
negative regulation of protein ubiquitination	21	-0.037529	0.6795	0.89829	0.3205	1	0.16195	0.6935	1	8	0.16331	0.517	1	13	0.16112	0.7254	1
osteoblast differentiation	52	0.02641	0.1495	0.69808	0.8505	1	0.17798	0.5895	1	28	0.18979	0.27	1	24	0.1642	0.7723	1
glycogen biosynthetic process	10	0.066154	0.1622	0.71374	0.8378	1	0.15719	0.6498	1	5	0.22334	0.1998	1	5	0.091034	0.9207	1
glycogen metabolic process	15	0.056733	0.146	0.69664	0.854	1	0.21267	0.2491	1	9	0.22451	0.1564	1	6	0.19492	0.4405	1
glucose binding	4	0.17683	0.0598	0.62624	0.9402	1	0.19708	0.3717	1	3	0.24928	0.1769	1	1	0.040506	0.8297	1
myofibril	11	-0.032879	0.6243	0.88103	0.3757	1	0.11088	0.9397	1	4	0.10726	0.7921	1	7	0.11296	0.8883	1
cellular response to transforming growth factor beta stimulus	11	-0.049881	0.6997	0.90547	0.3003	1	0.1716	0.5462	1	4	0.16737	0.4631	1	7	0.17402	0.5741	1
RNA polymerase II transcription factor binding	17	-0.0079845	0.4914	0.84707	0.5086	1	0.14485	0.821	1	7	0.16619	0.4854	1	10	0.12991	0.8658	1
negative regulation of DNA biosynthetic process	4	-0.08302	0.7328	0.90901	0.2672	1	0.19822	0.3676	1	1	0.2304	0.2573	1	3	0.18749	0.4439	1
positive regulation of DNA damage response, signal transduction by p53 class mediator	6	-0.0091325	0.5049	0.84985	0.4951	1	0.13737	0.7092	1	3	0.12824	0.6418	1	3	0.14651	0.6083	1
positive regulation of protein secretion	8	0.0032098	0.4355	0.83012	0.5645	1	0.067494	0.9931	1	4	0.070704	0.9365	1	4	0.064284	0.9634	1
apical part of cell	45	0.012481	0.2766	0.76727	0.7234	1	0.1489	0.9111	1	22	0.16505	0.5588	1	23	0.13345	0.9517	1
regulation of cytokine production	5	0.10062	0.1547	0.70199	0.8453	1	0.10062	0.8832	1	5	0.10062	0.862	1	0	NA	NA	NA
T cell proliferation	10	0.00026736	0.4496	0.83431	0.5504	1	0.11271	0.9189	1	5	0.11298	0.8055	1	5	0.11244	0.8393	1
circulatory system process	45	0.04327	0.0747	0.6375	0.9253	1	0.1887	0.4158	1	26	0.20074	0.1778	1	19	0.17222	0.6834	1
mast cell granule	6	0.079877	0.1827	0.73256	0.8173	1	0.15867	0.5842	1	5	0.14313	0.6238	1	1	0.23639	0.2829	1
microtubule cytoskeleton organization	43	0.056244	0.0424	0.58386	0.9576	1	0.18529	0.4636	1	26	0.19973	0.1858	1	17	0.16321	0.7389	1
protein tyrosine kinase activity	31	0.050275	0.0845	0.66226	0.9155	1	0.1425	0.9154	1	21	0.14228	0.8057	1	10	0.14295	0.7936	1
cellular component movement	19	0.063028	0.1024	0.67327	0.8976	1	0.17016	0.606	1	13	0.17041	0.475	1	6	0.16963	0.5718	1
integrin-mediated signaling pathway	20	-0.06147	0.8142	0.93164	0.1858	1	0.1726	0.5886	1	8	0.13892	0.7054	1	12	0.19506	0.4738	1
regulation of cell shape	46	0.033122	0.1235	0.69242	0.8765	1	0.16451	0.7666	1	28	0.16234	0.616	1	18	0.16789	0.7088	1
positive regulation of phosphatidylinositol 3-kinase signaling	13	0.066039	0.1377	0.69428	0.8623	1	0.13763	0.8253	1	9	0.1471	0.6578	1	4	0.11634	0.7847	1
central nervous system neuron axonogenesis	4	0.060705	0.2805	0.77069	0.7195	1	0.11195	0.7926	1	3	0.1151	0.7108	1	1	0.10249	0.6079	1
regulation of cell adhesion mediated by integrin	5	-0.071314	0.7155	0.90754	0.2845	1	0.18146	0.4614	1	2	0.13768	0.5545	1	3	0.21064	0.364	1
endothelial cell migration	8	0.069215	0.174	0.72535	0.826	1	0.15556	0.6374	1	4	0.22477	0.2198	1	4	0.086341	0.9039	1
regulation of osteoblast differentiation	5	0.061584	0.2599	0.76178	0.7401	1	0.10666	0.8584	1	4	0.10515	0.8025	1	1	0.11269	0.5757	1
positive regulation of protein kinase activity	24	0.085174	0.0348	0.55409	0.9652	1	0.15881	0.7509	1	14	0.20913	0.1821	1	10	0.088362	0.9849	1
negative regulation of organ growth	10	-0.063259	0.7485	0.91551	0.2515	1	0.12179	0.8764	1	2	0.14632	0.5224	1	8	0.11565	0.895	1
ephrin receptor signaling pathway	12	-0.015607	0.527	0.85346	0.473	1	0.13983	0.8015	1	5	0.14907	0.5842	1	7	0.13323	0.8008	1
negative regulation of axonogenesis	5	0.12195	0.1129	0.68808	0.8871	1	0.1646	0.5491	1	3	0.23879	0.2011	1	2	0.053309	0.9103	1
positive regulation of protein ubiquitination involved in ubiquitin-dependent protein catabolic process	6	0.025924	0.3678	0.81284	0.6322	1	0.11025	0.8537	1	3	0.13617	0.5993	1	3	0.084321	0.8632	1
JUN kinase binding	6	0.051307	0.2734	0.76423	0.7266	1	0.17458	0.4917	1	4	0.16941	0.4512	1	2	0.1849	0.4352	1
negative regulation of anoikis	7	-0.076773	0.7629	0.91792	0.2371	1	0.18077	0.4676	1	3	0.12133	0.68	1	4	0.22535	0.3039	1
stress fiber	30	-0.011176	0.5075	0.85024	0.4925	1	0.17733	0.5655	1	19	0.13118	0.8855	1	11	0.25706	0.1479	1
growth hormone receptor signaling pathway	4	0.14207	0.0994	0.67292	0.9006	1	0.14207	0.6429	1	4	0.14207	0.6063	1	0	NA	NA	NA
sequence-specific DNA binding RNA polymerase II transcription factor activity	40	-0.036858	0.7331	0.90901	0.2669	1	0.15834	0.822	1	21	0.1157	0.9648	1	19	0.20547	0.3844	1
receptor tyrosine kinase binding	17	-0.0085421	0.4953	0.84707	0.5047	1	0.14293	0.8333	1	9	0.12692	0.8069	1	8	0.16094	0.6547	1
glycerol-3-phosphate O-acyltransferase activity	3	0.30444	0.0163	0.42952	0.9837	1	0.30444	0.1185	1	3	0.30444	0.0865	1	0	NA	NA	NA
glycerol-3-phosphate metabolic process	4	0.15317	0.0851	0.66226	0.9149	1	0.20728	0.3327	1	3	0.2403	0.1979	1	1	0.10821	0.5901	1
CDP-diacylglycerol biosynthetic process	6	0.055559	0.2583	0.76178	0.7417	1	0.24888	0.1778	1	3	0.30444	0.0865	1	3	0.19332	0.4228	1
protein dephosphorylation	52	-0.040031	0.7976	0.92547	0.2024	1	0.15457	0.8903	1	20	0.14889	0.7343	1	32	0.15811	0.863	1
protein tyrosine/serine/threonine phosphatase activity	13	-0.0299	0.6174	0.87844	0.3826	1	0.13844	0.8215	1	5	0.1411	0.6349	1	8	0.13678	0.7997	1
neural retina development	3	0.089601	0.2297	0.74516	0.7703	1	0.089601	0.843	1	3	0.089601	0.8295	1	0	NA	NA	NA
ubiquitin thiolesterase activity	25	0.027214	0.2259	0.73976	0.7741	1	0.10904	0.9917	1	14	0.12166	0.8941	1	11	0.092986	0.9829	1
cellular response to UV	25	0.062364	0.0732	0.6375	0.9268	1	0.15028	0.8351	1	16	0.16613	0.5366	1	9	0.12211	0.882	1
autophagic vacuole assembly	22	0.026143	0.2476	0.75876	0.7524	1	0.10659	0.993	1	11	0.13274	0.7821	1	11	0.08045	0.9938	1
blood vessel remodeling	10	-0.035894	0.6282	0.88132	0.3718	1	0.14799	0.7181	1	6	0.093415	0.9116	1	4	0.22986	0.2906	1
autophagic vacuole	24	0.026531	0.2428	0.75491	0.7572	1	0.12784	0.9581	1	17	0.10897	0.9694	1	7	0.17367	0.5769	1
axoneme	25	-0.029375	0.6498	0.88826	0.3502	1	0.13271	0.9389	1	12	0.10764	0.944	1	13	0.15585	0.7611	1
pre-autophagosomal structure membrane	8	-0.018902	0.5454	0.85481	0.4546	1	0.10021	0.939	1	3	0.10841	0.7409	1	5	0.095292	0.906	1
negative stranded viral RNA replication	3	-0.013569	0.5183	0.85261	0.4817	1	0.10785	0.765	1	2	0.070708	0.8326	1	1	0.18212	0.3907	1
vasodilation	8	0.030866	0.3109	0.7895	0.6891	1	0.23404	0.1972	1	4	0.2649	0.1225	1	4	0.20317	0.3843	1
ER-mitochondrion membrane contact site	6	-0.010206	0.5096	0.85063	0.4904	1	0.20856	0.3189	1	4	0.14877	0.5686	1	2	0.32815	0.1527	1
regulation of cilium assembly	7	-0.0019131	0.4692	0.8402	0.5308	1	0.0962	0.9357	1	3	0.11	0.7334	1	4	0.085849	0.9057	1
regulation of reactive oxygen species metabolic process	15	0.0093531	0.3782	0.81634	0.6218	1	0.14172	0.8221	1	9	0.1259	0.8133	1	6	0.16546	0.5974	1
regulation of signal transduction	9	0.010409	0.3974	0.82245	0.6026	1	0.15533	0.6567	1	6	0.1243	0.7591	1	3	0.21738	0.3452	1
regulation of phosphoprotein phosphatase activity	7	0.074108	0.1829	0.73256	0.8171	1	0.16731	0.5487	1	4	0.21124	0.2629	1	3	0.10874	0.7712	1
peroxisomal membrane	32	0.024624	0.2131	0.73524	0.7869	1	0.1427	0.9176	1	17	0.15748	0.623	1	15	0.12594	0.939	1
ATPase activity, coupled to transmembrane movement of substances	14	0.075397	0.1041	0.67686	0.8959	1	0.13708	0.8417	1	10	0.14873	0.6471	1	4	0.10794	0.822	1
integral component of peroxisomal membrane	10	0.0089573	0.4051	0.82434	0.5949	1	0.17936	0.4787	1	6	0.15693	0.5409	1	4	0.213	0.3464	1
proton-transporting V-type ATPase, V1 domain	5	0.060419	0.2633	0.76178	0.7367	1	0.079322	0.9517	1	4	0.087338	0.8843	1	1	0.047258	0.8035	1
vacuolar proton-transporting V-type ATPase complex	5	-0.14874	0.8916	0.95906	0.1084	1	0.20422	0.3483	1	2	0.069353	0.8381	1	3	0.29414	0.1691	1
positive regulation of endopeptidase activity	6	-0.008044	0.5012	0.84951	0.4988	1	0.051848	0.9951	1	2	0.065707	0.8506	1	4	0.044919	0.9883	1
proteasome assembly	5	0.012451	0.4196	0.8289	0.5804	1	0.051144	0.9902	1	2	0.079494	0.7973	1	3	0.032245	0.9882	1
regulation of JAK-STAT cascade	3	-0.064298	0.6531	0.88855	0.3469	1	0.064298	0.9262	1	0	NA	NA	NA	3	0.064298	0.9294	1
endopeptidase activator activity	4	-0.031323	0.5859	0.86795	0.4141	1	0.046897	0.9852	1	1	0.031149	0.852	1	3	0.052147	0.957	1
positive regulation of triglyceride biosynthetic process	6	-0.044474	0.6418	0.88588	0.3582	1	0.078695	0.9616	1	1	0.10266	0.5882	1	5	0.073901	0.9638	1
low-density lipoprotein particle binding	4	-0.073176	0.7088	0.90667	0.2912	1	0.073176	0.9396	1	0	NA	NA	NA	4	0.073176	0.9441	1
cholesterol transport	8	0.063535	0.1925	0.73299	0.8075	1	0.14998	0.6767	1	4	0.21352	0.2538	1	4	0.086449	0.9036	1
low-density lipoprotein particle	4	0.098988	0.1761	0.72599	0.8239	1	0.15927	0.5525	1	1	0.51651	0.0381	0.95566	3	0.040186	0.9785	1
low-density lipoprotein particle clearance	3	-0.062883	0.6499	0.88826	0.3501	1	0.062883	0.9306	1	0	NA	NA	NA	3	0.062883	0.9328	1
lipoprotein metabolic process	5	0.20649	0.0254	0.50304	0.9746	1	0.23279	0.2414	1	4	0.27455	0.1064	1	1	0.065736	0.7299	1
lipoprotein catabolic process	3	0.13031	0.1487	0.69808	0.8513	1	0.21403	0.3159	1	1	0.51651	0.0381	0.95566	2	0.062787	0.8799	1
cholesterol homeostasis	19	0.081201	0.0571	0.61891	0.9429	1	0.19653	0.3479	1	11	0.23986	0.0928	1	8	0.13695	0.7991	1
regulation of cholesterol homeostasis	3	0.094044	0.2209	0.73952	0.7791	1	0.15248	0.5504	1	1	0.36979	0.0979	1	2	0.043828	0.9369	1
voltage-gated ion channel activity	4	0.1686	0.0668	0.6375	0.9332	1	0.1686	0.5026	1	4	0.1686	0.4562	1	0	NA	NA	NA
calcium channel activity	8	0.17748	0.0198	0.46703	0.9802	1	0.21873	0.2617	1	4	0.39621	0.0163	0.89299	4	0.041242	0.991	1
glucose transport	7	0.14385	0.0513	0.60848	0.9487	1	0.19318	0.3971	1	6	0.1966	0.308	1	1	0.17268	0.4138	1
double-stranded RNA binding	38	0.02821	0.1818	0.73256	0.8182	1	0.16261	0.7669	1	25	0.14503	0.8042	1	13	0.19644	0.4673	1
fascia adherens	7	-0.13495	0.8986	0.96062	0.1014	1	0.24757	0.167	1	3	0.13139	0.6257	1	4	0.33471	0.0878	1
cortical cytoskeleton	15	-0.073085	0.8291	0.93478	0.1709	1	0.16131	0.6634	1	6	0.11029	0.8362	1	9	0.19533	0.4569	1
actin filament binding	42	-0.030351	0.6913	0.90276	0.3087	1	0.16514	0.7489	1	19	0.14898	0.726	1	23	0.17849	0.6459	1
actin filament bundle assembly	15	-0.052422	0.7426	0.91176	0.2574	1	0.17266	0.558	1	8	0.11272	0.8702	1	7	0.24116	0.2435	1
actin crosslink formation	6	-0.058697	0.6907	0.90276	0.3093	1	0.19556	0.3811	1	3	0.13687	0.5952	1	3	0.25426	0.2464	1
focal adhesion assembly	13	-0.038347	0.6607	0.8923	0.3393	1	0.20532	0.2975	1	7	0.15504	0.5653	1	6	0.26397	0.1792	1
negative regulation of cellular component movement	4	-0.21611	0.9416	0.97401	0.0584	1	0.31879	0.0815	1	1	0.20536	0.308	1	3	0.3566	0.0972	1
vinculin binding	7	-0.053106	0.6825	0.89936	0.3175	1	0.15556	0.6264	1	4	0.089643	0.8741	1	3	0.24344	0.2704	1
integrin binding	29	-0.0060328	0.4607	0.8402	0.5393	1	0.15726	0.7932	1	15	0.14619	0.724	1	14	0.16913	0.6772	1
cortical actin cytoskeleton	16	0.013381	0.3536	0.81026	0.6464	1	0.21518	0.2295	1	9	0.20316	0.2577	1	7	0.23062	0.2852	1
T cell receptor complex	4	-0.016137	0.533	0.85375	0.467	1	0.14574	0.6238	1	2	0.1296	0.5878	1	2	0.16187	0.5095	1
positive regulation of calcium-mediated signaling	4	0.040046	0.3486	0.80471	0.6514	1	0.10883	0.8063	1	2	0.14887	0.5135	1	2	0.068782	0.8597	1
cAMP-mediated signaling	5	-0.082676	0.7483	0.91551	0.2517	1	0.1163	0.8156	1	2	0.042031	0.9297	1	3	0.16581	0.5273	1
cellular respiration	11	-0.022307	0.567	0.86422	0.433	1	0.14186	0.7763	1	5	0.13151	0.6969	1	6	0.15049	0.6758	1
Golgi organization	36	0.0019568	0.3785	0.81634	0.6215	1	0.12893	0.9808	1	21	0.11219	0.9745	1	15	0.15237	0.8046	1
cytosolic small ribosomal subunit	35	-0.14472	0.9989	1	0.0011	0.3004	0.27549	0.0052	1	12	0.19071	0.3171	1	23	0.31972	0.0037	1
brush border membrane	11	0.024767	0.3273	0.79903	0.6727	1	0.18881	0.4168	1	7	0.16781	0.4754	1	4	0.22556	0.3037	1
membrane-bounded vesicle	3	0.069978	0.2793	0.76982	0.7207	1	0.21832	0.3051	1	2	0.21622	0.2815	1	1	0.22251	0.3057	1
small GTPase regulator activity	13	0.047494	0.2018	0.73524	0.7982	1	0.20421	0.3052	1	9	0.18178	0.3954	1	4	0.25466	0.2211	1
cell leading edge	26	-0.070487	0.877	0.95279	0.123	1	0.13124	0.9479	1	11	0.0718	0.9956	1	15	0.17483	0.6356	1
actin cytoskeleton reorganization	19	-0.018961	0.5702	0.86495	0.4298	1	0.21036	0.2429	1	10	0.18183	0.3788	1	9	0.24206	0.2178	1
U12-type spliceosomal complex	20	-0.098451	0.9362	0.97237	0.0638	1	0.22776	0.1364	1	7	0.18473	0.3704	1	13	0.25093	0.1631	1
peptidyl-arginine methylation, to asymmetrical-dimethyl arginine	4	-0.10979	0.7981	0.92547	0.2019	1	0.17186	0.4856	1	1	0.12414	0.5209	1	3	0.18777	0.4431	1
protein-arginine omega-N asymmetric methyltransferase activity	4	-0.10979	0.7981	0.92547	0.2019	1	0.17186	0.4856	1	1	0.12414	0.5209	1	3	0.18777	0.4431	1
spliceosomal snRNP assembly	19	-0.010009	0.5079	0.85024	0.4921	1	0.19962	0.3231	1	11	0.16376	0.5272	1	8	0.24894	0.2066	1
histone-arginine N-methyltransferase activity	4	-0.05195	0.6519	0.88826	0.3481	1	0.20716	0.3335	1	2	0.15521	0.4911	1	2	0.25911	0.2514	1
S-adenosylmethionine-dependent methyltransferase activity	5	0.064844	0.249	0.75913	0.751	1	0.14374	0.6642	1	4	0.13037	0.6742	1	1	0.19725	0.359	1
peptidyl-arginine methylation	4	-0.05195	0.6519	0.88826	0.3481	1	0.20716	0.3335	1	2	0.15521	0.4911	1	2	0.25911	0.2514	1
histone arginine methylation	4	0.0025285	0.4747	0.84345	0.5253	1	0.15268	0.5867	1	2	0.15521	0.4911	1	2	0.15015	0.5479	1
histone H4-R3 methylation	4	0.090703	0.197	0.73524	0.803	1	0.22221	0.2805	1	3	0.20861	0.2886	1	1	0.26301	0.2426	1
ribonucleoprotein complex binding	18	0.059783	0.1164	0.69242	0.8836	1	0.16217	0.6724	1	13	0.15366	0.6319	1	5	0.1843	0.4877	1
glycosaminoglycan biosynthetic process	4	-0.022349	0.5552	0.85935	0.4448	1	0.1839	0.4287	1	1	0.32311	0.1366	1	3	0.1375	0.6462	1
acetylglucosaminyltransferase activity	7	0.075828	0.1786	0.73028	0.8214	1	0.24111	0.1859	1	3	0.36976	0.0351	0.95566	4	0.14462	0.646	1
heparan sulfate proteoglycan biosynthetic process	9	0.098273	0.0971	0.67292	0.9029	1	0.19452	0.3838	1	6	0.2196	0.2045	1	3	0.14437	0.6178	1
chondroitin sulfate biosynthetic process	5	0.098228	0.1606	0.71092	0.8394	1	0.24586	0.1984	1	4	0.21505	0.2492	1	1	0.36907	0.1392	1
heparin biosynthetic process	3	0.31572	0.0143	0.40782	0.9857	1	0.31572	0.1049	1	3	0.31572	0.0736	1	0	NA	NA	NA
Cul4A-RING E3 ubiquitin ligase complex	8	-0.048982	0.6714	0.89534	0.3286	1	0.17082	0.5394	1	5	0.097474	0.8759	1	3	0.29307	0.1706	1
somatic stem cell maintenance	23	-0.061321	0.8284	0.93478	0.1716	1	0.20891	0.2427	1	11	0.1543	0.6128	1	12	0.25897	0.1289	1
positive regulation of protein catabolic process	33	-0.065218	0.8852	0.95582	0.1148	1	0.17697	0.5684	1	14	0.1317	0.8291	1	19	0.21032	0.3471	1
regulation of protein metabolic process	4	-0.018757	0.5429	0.85375	0.4571	1	0.094951	0.8694	1	2	0.076195	0.811	1	2	0.11371	0.6901	1
Cul4-RING E3 ubiquitin ligase complex	11	0.10335	0.065	0.6375	0.935	1	0.13486	0.8238	1	8	0.16377	0.5135	1	3	0.057763	0.9451	1
positive regulation of G1/S transition of mitotic cell cycle	9	-0.0059849	0.4766	0.84468	0.5234	1	0.21104	0.2877	1	6	0.15379	0.5636	1	3	0.32553	0.1296	1
regulation of DNA damage checkpoint	6	0.012117	0.4233	0.83008	0.5767	1	0.11504	0.8312	1	4	0.095365	0.8496	1	2	0.15438	0.5335	1
cullin-RING ubiquitin ligase complex	8	-0.067313	0.7418	0.91176	0.2582	1	0.1122	0.8921	1	5	0.035911	0.998	1	3	0.23935	0.2829	1
myosin complex	16	-0.013951	0.5304	0.85346	0.4696	1	0.1802	0.5002	1	10	0.133	0.769	1	6	0.25886	0.1943	1
JNK cascade	18	0.03262	0.2359	0.7491	0.7641	1	0.13944	0.8621	1	12	0.12905	0.8254	1	6	0.16023	0.6239	1
regulation of receptor activity	6	-0.10527	0.8245	0.93478	0.1755	1	0.14935	0.638	1	3	0.044078	0.9693	1	3	0.25461	0.2458	1
kinesin binding	15	0.030597	0.2609	0.76178	0.7391	1	0.12342	0.9242	1	10	0.11551	0.8834	1	5	0.13924	0.7185	1
social behavior	10	-0.017687	0.5402	0.85375	0.4598	1	0.12053	0.883	1	3	0.17141	0.4311	1	7	0.09873	0.9369	1
regulation of JNK cascade	9	0.072769	0.1579	0.70745	0.8421	1	0.13594	0.7859	1	8	0.1174	0.8453	1	1	0.28428	0.2168	1
dendrite morphogenesis	17	0.049473	0.1676	0.71967	0.8324	1	0.13202	0.9003	1	9	0.17141	0.4675	1	8	0.087706	0.9742	1
regulation of excitatory postsynaptic membrane potential	5	-0.086649	0.7599	0.91712	0.2401	1	0.086649	0.9307	1	0	NA	NA	NA	5	0.086649	0.9336	1
neuronal postsynaptic density	3	-0.054188	0.6281	0.88132	0.3719	1	0.056914	0.9468	1	2	0.0020448	0.9996	1	1	0.16665	0.4299	1
protein kinase activator activity	8	0.014429	0.385	0.8179	0.615	1	0.15694	0.6283	1	4	0.17137	0.4399	1	4	0.14251	0.6572	1
cell surface receptor signaling pathway	23	0.12027	0.0067	0.31448	0.9933	1	0.21764	0.1838	1	16	0.24288	0.0579	0.9928	7	0.15997	0.6576	1
nuclear hormone receptor binding	14	-0.028724	0.6122	0.87567	0.3878	1	0.12413	0.9116	1	6	0.1113	0.831	1	8	0.13374	0.8137	1
leucine zipper domain binding	3	-0.02805	0.5572	0.86014	0.4428	1	0.081126	0.8723	1	2	0.039807	0.9367	1	1	0.16376	0.4365	1
ESCRT I complex	5	0.008916	0.4326	0.83012	0.5674	1	0.094577	0.9047	1	3	0.086244	0.8439	1	2	0.10708	0.7165	1
ubiquitin-dependent protein catabolic process via the multivesicular body sorting pathway	10	0.00050647	0.4479	0.83431	0.5521	1	0.13959	0.775	1	5	0.1401	0.6413	1	5	0.13909	0.7193	1
heart morphogenesis	21	0.0025607	0.4063	0.82434	0.5937	1	0.13399	0.9132	1	11	0.13034	0.7992	1	10	0.138	0.823	1
branching involved in labyrinthine layer morphogenesis	3	-0.18156	0.8823	0.95564	0.1177	1	0.18156	0.4251	1	0	NA	NA	NA	3	0.18156	0.4649	1
integral component of endoplasmic reticulum membrane	33	0.038187	0.1308	0.69242	0.8692	1	0.18343	0.4835	1	18	0.20315	0.2055	1	15	0.15976	0.7521	1
protein K48-linked ubiquitination	32	-0.02769	0.6446	0.88622	0.3554	1	0.14866	0.8752	1	15	0.12904	0.8658	1	17	0.16598	0.7187	1
ubiquitin conjugating enzyme binding	4	0.14218	0.0993	0.67292	0.9007	1	0.14218	0.6422	1	4	0.14218	0.6056	1	0	NA	NA	NA
positive regulation of receptor internalization	4	0.11415	0.1449	0.69664	0.8551	1	0.19454	0.383	1	3	0.2058	0.2981	1	1	0.16078	0.4432	1
peptide hormone processing	3	0.0068618	0.4593	0.83944	0.5407	1	0.16271	0.5039	1	1	0.25436	0.2236	1	2	0.11689	0.6759	1
secretion by cell	3	-0.11685	0.7799	0.92213	0.2201	1	0.21158	0.3216	1	1	0.1421	0.4716	1	2	0.24633	0.2777	1
protein phosphatase binding	41	-0.023478	0.6253	0.88109	0.3747	1	0.17809	0.5649	1	20	0.15848	0.6317	1	21	0.19677	0.4668	1
positive regulation of glycogen biosynthetic process	4	0.080781	0.2219	0.73952	0.7781	1	0.12702	0.7172	1	2	0.2078	0.3066	1	2	0.046243	0.9305	1
osteoclast differentiation	14	-0.024448	0.5865	0.86795	0.4135	1	0.1	0.9822	1	6	0.088146	0.9293	1	8	0.10889	0.9224	1
cytoskeleton-dependent intracellular transport	60	0.038936	0.0701	0.6375	0.9299	1	0.15969	0.8617	1	33	0.18057	0.3556	1	27	0.13418	0.964	1
ciliary basal body	53	0.017709	0.2203	0.73952	0.7797	1	0.13368	0.9886	1	26	0.1543	0.7071	1	27	0.11383	0.9947	1
intraciliary transport	17	-0.013139	0.5232	0.85346	0.4768	1	0.1628	0.6705	1	7	0.18173	0.3882	1	10	0.14955	0.7542	1
ciliary receptor clustering involved in smoothened signaling pathway	4	0.16646	0.0689	0.6375	0.9311	1	0.19232	0.3924	1	3	0.23919	0.2004	1	1	0.051734	0.7869	1
G1/S transition of mitotic cell cycle	36	0.019744	0.2346	0.74813	0.7654	1	0.19426	0.3506	1	19	0.20274	0.2035	1	17	0.18478	0.5569	1
positive regulation of interferon-gamma production	10	0.014481	0.3802	0.81634	0.6198	1	0.16797	0.5665	1	5	0.18245	0.3753	1	5	0.15349	0.6457	1
cellular response to interferon-gamma	4	-0.14391	0.8581	0.94386	0.1419	1	0.38692	0.032	1	1	0.48602	0.0472	0.99113	3	0.35389	0.0996	1
positive regulation of activated T cell proliferation	5	-0.10189	0.8008	0.92547	0.1992	1	0.16733	0.5343	1	1	0.16361	0.4123	1	4	0.16826	0.5312	1
T cell activation	11	0.07586	0.1265	0.69242	0.8735	1	0.13402	0.8293	1	8	0.14429	0.6625	1	3	0.10662	0.7805	1
eye development	7	0.0013079	0.4544	0.83746	0.5456	1	0.14588	0.6854	1	5	0.10303	0.852	1	2	0.25299	0.2647	1
male genitalia development	6	-0.19925	0.9553	0.9794	0.0447	1	0.26425	0.1375	1	1	0.19501	0.3352	1	5	0.2781	0.1609	1
positive regulation of osteoblast differentiation	16	-0.021795	0.5798	0.86585	0.4202	1	0.12797	0.9087	1	9	0.094375	0.9576	1	7	0.17116	0.5935	1
positive regulation of bone mineralization	6	0.046663	0.29	0.77689	0.71	1	0.1266	0.7714	1	5	0.10396	0.8479	1	1	0.2398	0.2741	1
type B pancreatic cell development	3	0.075147	0.2659	0.76178	0.7341	1	0.193	0.3838	1	2	0.20111	0.3255	1	1	0.17678	0.4026	1
response to activity	12	0.0060546	0.4071	0.82434	0.5929	1	0.20283	0.3289	1	6	0.20889	0.2507	1	6	0.19678	0.4321	1
positive regulation of chondrocyte differentiation	4	0.2586	0.0153	0.41552	0.9847	1	0.2586	0.1769	1	4	0.2586	0.1345	1	0	NA	NA	NA
response to glucocorticoid	24	-0.0031228	0.4497	0.83431	0.5503	1	0.13218	0.9419	1	11	0.14079	0.7216	1	13	0.12489	0.925	1
response to magnesium ion	3	0.10176	0.204	0.73524	0.796	1	0.17832	0.4379	1	2	0.21006	0.3007	1	1	0.11484	0.5694	1
response to iron ion	6	0.094313	0.1495	0.69808	0.8505	1	0.13259	0.7366	1	5	0.13614	0.6685	1	1	0.11484	0.5694	1
regulation of smooth muscle cell migration	3	-0.17568	0.8751	0.95273	0.1249	1	0.17568	0.4499	1	0	NA	NA	NA	3	0.17568	0.4874	1
maturation of SSU-rRNA from tricistronic rRNA transcript (SSU-rRNA, 5.8S rRNA, LSU-rRNA)	4	-0.26595	0.9704	0.98693	0.0296	1	0.26595	0.1607	1	0	NA	NA	NA	4	0.26595	0.1958	1
blastocyst formation	8	0.010144	0.4042	0.82434	0.5958	1	0.1468	0.6975	1	4	0.15694	0.5214	1	4	0.13665	0.6873	1
transferase activity, transferring hexosyl groups	8	-0.0068069	0.4863	0.84689	0.5137	1	0.15613	0.6336	1	5	0.11946	0.7694	1	3	0.21725	0.3457	1
regulation of neuron differentiation	5	-0.082902	0.7492	0.91585	0.2508	1	0.19705	0.3815	1	2	0.14268	0.5374	1	3	0.23329	0.2995	1
basal lamina	10	-0.042992	0.6602	0.89228	0.3398	1	0.11471	0.9101	1	5	0.071719	0.9606	1	5	0.1577	0.6229	1
positive regulation of cell-substrate adhesion	11	0.037421	0.2702	0.7637	0.7298	1	0.13375	0.8311	1	7	0.13449	0.7126	1	4	0.13245	0.7089	1
glomerular basement membrane development	6	-0.032883	0.5974	0.87088	0.4026	1	0.085683	0.9454	1	2	0.0792	0.7982	1	4	0.088925	0.8949	1
extracellular matrix binding	5	0.092326	0.1757	0.72567	0.8243	1	0.163	0.5562	1	4	0.15958	0.5059	1	1	0.17668	0.4031	1
cell periphery	17	0.041281	0.2021	0.73524	0.7979	1	0.16915	0.6068	1	10	0.17887	0.3989	1	7	0.15527	0.6827	1
laminin binding	10	0.038318	0.2653	0.76178	0.7347	1	0.13582	0.7991	1	6	0.14512	0.6237	1	4	0.12188	0.76	1
proteoglycan binding	3	0.0016724	0.4745	0.84343	0.5255	1	0.04538	0.9719	1	2	0.035289	0.9496	1	1	0.065561	0.7312	1
synapse assembly	8	-0.10913	0.8626	0.94535	0.1374	1	0.13079	0.7973	1	1	0.08664	0.6453	1	7	0.13709	0.7801	1
neuromuscular junction	16	0.019242	0.3188	0.79541	0.6812	1	0.1264	0.9158	1	10	0.11652	0.8768	1	6	0.14288	0.7179	1
negative regulation of protein catabolic process	16	0.084549	0.0661	0.6375	0.9339	1	0.17263	0.5654	1	8	0.25718	0.0763	1	8	0.088086	0.9739	1
neurotransmitter receptor metabolic process	3	0.034523	0.3722	0.81493	0.6278	1	0.034523	0.9866	1	3	0.034523	0.9831	1	0	NA	NA	NA
positive regulation of Ras protein signal transduction	4	-0.032504	0.5897	0.86795	0.4103	1	0.10119	0.8426	1	2	0.068683	0.8396	1	2	0.13369	0.6081	1
positive regulation of cell adhesion	12	0.022636	0.3195	0.79576	0.6805	1	0.16444	0.6179	1	7	0.16035	0.5259	1	5	0.17016	0.5583	1
positive regulation of protein tyrosine kinase activity	4	0.1203	0.1331	0.69247	0.8669	1	0.15398	0.5813	1	2	0.27428	0.1539	1	2	0.033687	0.9609	1
protein tyrosine kinase activator activity	4	0.1203	0.1331	0.69247	0.8669	1	0.15398	0.5813	1	2	0.27428	0.1539	1	2	0.033687	0.9609	1
transmembrane receptor protein tyrosine kinase signaling pathway	8	0.16318	0.0259	0.50304	0.9741	1	0.17741	0.4975	1	7	0.19462	0.3127	1	1	0.05691	0.7653	1
ventricular trabecula myocardium morphogenesis	3	-0.14477	0.8321	0.93478	0.1679	1	0.14477	0.587	1	0	NA	NA	NA	3	0.14477	0.6162	1
wound healing	25	0.030105	0.2097	0.73524	0.7903	1	0.18608	0.4543	1	13	0.20787	0.1947	1	12	0.16247	0.7057	1
negative regulation of extrinsic apoptotic signaling pathway in absence of ligand	9	-0.019684	0.5432	0.85375	0.4568	1	0.18922	0.4179	1	4	0.19073	0.3447	1	5	0.18802	0.4686	1
negative regulation of I-kappaB kinase/NF-kappaB signaling	17	-0.012192	0.5184	0.85261	0.4816	1	0.1323	0.8981	1	9	0.11344	0.8836	1	8	0.15353	0.7013	1
NF-kappaB binding	17	-0.10255	0.9298	0.96941	0.0702	1	0.18157	0.4947	1	6	0.11194	0.8284	1	11	0.21955	0.3093	1
NADPH binding	9	0.042695	0.2584	0.76178	0.7416	1	0.09261	0.97	1	7	0.086982	0.9531	1	2	0.11231	0.6969	1
cellular response to oxidative stress	22	0.084772	0.0382	0.56107	0.9618	1	0.19317	0.376	1	15	0.20383	0.2158	1	7	0.17034	0.5982	1
regulation of circadian rhythm	28	0.034133	0.1753	0.72535	0.8247	1	0.21016	0.2119	1	15	0.22801	0.1008	1	13	0.18957	0.5201	1
negative regulation of neuron death	9	0.055205	0.2124	0.73524	0.7876	1	0.1561	0.6521	1	4	0.23772	0.1862	1	5	0.090807	0.9213	1
ligand-dependent nuclear receptor transcription coactivator activity	22	-0.078316	0.8861	0.95622	0.1139	1	0.1361	0.9057	1	10	0.063565	0.9984	1	12	0.19655	0.4615	1
ligand-dependent nuclear receptor binding	13	-0.080261	0.841	0.93894	0.159	1	0.12929	0.8764	1	5	0.063734	0.9736	1	8	0.17026	0.5983	1
response to starvation	15	0.082433	0.0781	0.64231	0.9219	1	0.13047	0.8922	1	10	0.15968	0.5567	1	5	0.072062	0.9669	1
cellular response to fatty acid	7	0.12401	0.0746	0.6375	0.9254	1	0.18988	0.4156	1	4	0.27466	0.1063	1	3	0.076842	0.8895	1
positive regulation of smooth muscle cell proliferation	17	0.10947	0.0282	0.52078	0.9718	1	0.18564	0.4547	1	13	0.19296	0.2906	1	4	0.16187	0.5614	1
galactose metabolic process	6	-0.097996	0.8052	0.92687	0.1948	1	0.16115	0.5708	1	2	0.094729	0.7378	1	4	0.19436	0.4182	1
cellular response to thyroid hormone stimulus	4	-0.042829	0.6246	0.88103	0.3754	1	0.10804	0.8105	1	2	0.065216	0.8523	1	2	0.15087	0.5456	1
response to cold	10	-0.079238	0.8068	0.92788	0.1932	1	0.18286	0.4551	1	4	0.12953	0.6792	1	6	0.21842	0.3346	1
androgen metabolic process	4	0.23846	0.0219	0.48852	0.9781	1	0.23846	0.2312	1	4	0.23846	0.1845	1	0	NA	NA	NA
axon hillock	4	0.11734	0.1379	0.69428	0.8621	1	0.30569	0.0978	1	3	0.28201	0.1169	1	1	0.3767	0.1357	1
apical cortex	3	-0.26959	0.9492	0.97785	0.0508	1	0.26959	0.1748	1	0	NA	NA	NA	3	0.26959	0.2128	1
neuron projection extension	5	0.04853	0.2979	0.77911	0.7021	1	0.23652	0.2279	1	3	0.23754	0.2042	1	2	0.23498	0.3037	1
protein kinase C activity	7	0.13881	0.0559	0.61586	0.9441	1	0.24644	0.1703	1	6	0.22473	0.1863	1	1	0.3767	0.1357	1
establishment of cell polarity	10	-0.14484	0.9487	0.97776	0.0513	1	0.15446	0.6702	1	2	0.024046	0.9716	1	8	0.18706	0.5025	1
myelin sheath abaxonal region	6	-0.034605	0.6059	0.8745	0.3941	1	0.14254	0.6776	1	4	0.080949	0.9056	1	2	0.26571	0.2383	1
positive regulation of insulin receptor signaling pathway	4	-0.096309	0.766	0.91842	0.234	1	0.13169	0.6941	1	1	0.070761	0.7009	1	3	0.152	0.5836	1
negative regulation of insulin receptor signaling pathway	14	-0.0077665	0.4929	0.84707	0.5071	1	0.17681	0.5226	1	9	0.13148	0.7736	1	5	0.25841	0.2092	1
negative regulation of protein complex assembly	9	-0.010956	0.5013	0.84951	0.4987	1	0.2344	0.19	1	4	0.25137	0.1505	1	5	0.22082	0.3304	1
long-term memory	7	0.031391	0.3274	0.79903	0.6726	1	0.13902	0.7259	1	6	0.099406	0.8882	1	1	0.3767	0.1357	1
positive regulation of protein transport	3	-0.081461	0.6999	0.90547	0.3001	1	0.25684	0.2012	1	1	0.26308	0.2128	1	2	0.25373	0.2635	1
positive regulation of glucose import	7	-0.052178	0.6791	0.89829	0.3209	1	0.15845	0.6065	1	3	0.12398	0.6669	1	4	0.1843	0.4612	1
insulin receptor signaling pathway	23	-0.031806	0.6597	0.89227	0.3403	1	0.18089	0.5044	1	11	0.15586	0.5979	1	12	0.20383	0.4105	1
cellular protein localization	29	-0.02754	0.6398	0.88517	0.3602	1	0.1424	0.9129	1	15	0.11103	0.9543	1	14	0.17601	0.6222	1
14-3-3 protein binding	10	-0.016321	0.5337	0.85375	0.4663	1	0.18104	0.4665	1	4	0.2059	0.2819	1	6	0.16447	0.603	1
filamentous actin	18	0.053176	0.141	0.69664	0.859	1	0.18796	0.4235	1	11	0.19729	0.2713	1	7	0.1733	0.5795	1
vesicle transport along microtubule	11	-0.053968	0.7165	0.90789	0.2835	1	0.17776	0.4979	1	6	0.11348	0.8218	1	5	0.25491	0.2183	1
activation of protein kinase B activity	5	-0.1059	0.8113	0.9295	0.1887	1	0.21367	0.3054	1	2	0.13471	0.5664	1	3	0.26631	0.2197	1
activation of phospholipase D activity	4	-0.14401	0.8584	0.94386	0.1416	1	0.16387	0.526	1	1	0.039726	0.8156	1	3	0.20525	0.3832	1
membrane hyperpolarization	3	-0.23604	0.9315	0.96959	0.0685	1	0.23604	0.2531	1	0	NA	NA	NA	3	0.23604	0.2917	1
potassium channel regulator activity	7	0.032574	0.3221	0.79746	0.6779	1	0.27374	0.1018	1	4	0.26803	0.1174	1	3	0.28136	0.1901	1
response to antibiotic	17	0.030293	0.2578	0.76178	0.7422	1	0.18739	0.4385	1	8	0.23129	0.1408	1	9	0.14837	0.7561	1
positive regulation of positive chemotaxis	3	0.18757	0.0734	0.6375	0.9266	1	0.18757	0.4021	1	3	0.18757	0.362	1	0	NA	NA	NA
response to bacterium	12	0.04259	0.2308	0.74546	0.7692	1	0.23384	0.1657	1	8	0.20732	0.2354	1	4	0.28688	0.1535	1
protein localization to organelle	9	0.11068	0.0731	0.6375	0.9269	1	0.14285	0.7419	1	6	0.19015	0.3393	1	3	0.048255	0.9658	1
retina homeostasis	8	0.081074	0.1436	0.69664	0.8564	1	0.17773	0.4959	1	5	0.20705	0.2585	1	3	0.12888	0.6846	1
cation transport	5	0.41528	0.0011	0.10775	0.9989	1	0.4379	0.0105	1	4	0.53324	0.0035	0.8656	1	0.056561	0.7674	1
protein heterotetramerization	8	0.21688	0.0074	0.33014	0.9926	1	0.31535	0.033	1	6	0.35482	0.0139	0.8717	2	0.19696	0.4006	1
insulin receptor binding	15	-0.020994	0.5679	0.86422	0.4321	1	0.15847	0.6863	1	9	0.11457	0.8783	1	6	0.22433	0.3114	1
Ras protein signal transduction	25	-0.049885	0.7804	0.92222	0.2196	1	0.17258	0.6091	1	9	0.17041	0.4742	1	16	0.1738	0.6533	1
histone methyltransferase complex	17	-0.08507	0.8846	0.95582	0.1154	1	0.15083	0.7724	1	9	0.062107	0.9969	1	8	0.25064	0.2018	1
positive regulation of intracellular estrogen receptor signaling pathway	6	-0.074653	0.7443	0.91235	0.2557	1	0.19062	0.4053	1	2	0.17395	0.42	1	4	0.19895	0.4006	1
calcium ion-dependent exocytosis	8	0.0011268	0.4476	0.83431	0.5524	1	0.16714	0.5594	1	3	0.22435	0.2404	1	5	0.13281	0.7501	1
syntaxin binding	18	0.021727	0.3	0.77911	0.7	1	0.11945	0.9546	1	12	0.10589	0.9504	1	6	0.14659	0.6982	1
calcium-dependent phospholipid binding	6	0.13073	0.0775	0.64231	0.9225	1	0.19083	0.4046	1	4	0.24117	0.1775	1	2	0.090152	0.7833	1
chromatin silencing	4	-0.0011433	0.4876	0.84689	0.5124	1	0.27619	0.1417	1	3	0.18337	0.3804	1	1	0.55467	0.0552	1
histone H3-K4 methylation	14	-0.052019	0.7298	0.90879	0.2702	1	0.12208	0.9208	1	6	0.081742	0.9506	1	8	0.15234	0.7084	1
Notch signaling pathway	24	-0.067468	0.8638	0.94587	0.1362	1	0.14715	0.853	1	10	0.095624	0.9578	1	14	0.18396	0.5558	1
calcium-dependent cysteine-type endopeptidase activity	7	0.14016	0.0541	0.61113	0.9459	1	0.14016	0.7196	1	7	0.14016	0.6744	1	0	NA	NA	NA
centrosome organization	21	0.049348	0.1365	0.69428	0.8635	1	0.10677	0.9917	1	14	0.11709	0.9193	1	7	0.086136	0.9686	1
GDP-dissociation inhibitor activity	3	-0.030886	0.5674	0.86422	0.4326	1	0.18448	0.4138	1	2	0.1152	0.65	1	1	0.32305	0.1771	1
negative regulation of TOR signaling	17	0.028475	0.267	0.76244	0.733	1	0.098445	0.9928	1	12	0.089902	0.9838	1	5	0.11895	0.8132	1
negative regulation of GTPase activity	5	-0.29754	0.9861	0.99538	0.0139	1	0.31922	0.068	1	1	0.054203	0.7662	1	4	0.38548	0.0482	1
protein localization to lysosome	3	-0.008125	0.5031	0.84973	0.4969	1	0.16257	0.5049	1	2	0.11583	0.6463	1	1	0.25604	0.2509	1
Ras GTPase binding	7	0.030452	0.3314	0.79903	0.6686	1	0.077325	0.9788	1	4	0.094305	0.8539	1	3	0.054686	0.9509	1
ATP-dependent peptidase activity	5	0.12889	0.1015	0.67292	0.8985	1	0.18784	0.4258	1	4	0.19796	0.3144	1	1	0.14736	0.4799	1
positive regulation of protein homodimerization activity	4	0.06729	0.2605	0.76178	0.7395	1	0.15356	0.5829	1	3	0.14723	0.5417	1	1	0.17254	0.4142	1
negative regulation of extrinsic apoptotic signaling pathway	22	-0.023505	0.5999	0.87257	0.4001	1	0.13086	0.9348	1	9	0.13121	0.7758	1	13	0.13062	0.9039	1
oxidoreductase activity, acting on paired donors, with incorporation or reduction of molecular oxygen, NAD(P)H as one donor, and incorporation of one atom of oxygen	6	0.13646	0.0709	0.6375	0.9291	1	0.2039	0.3415	1	4	0.25527	0.1403	1	2	0.10115	0.7413	1
actin filament depolymerization	5	0.17653	0.0425	0.58386	0.9575	1	0.2004	0.3662	1	4	0.23558	0.1924	1	1	0.059676	0.7546	1
FAD binding	8	0.13457	0.05	0.60765	0.95	1	0.16265	0.5906	1	5	0.23777	0.1561	1	3	0.037448	0.983	1
RNA polymerase II transcription regulatory region sequence-specific DNA binding transcription factor activity involved in negative regulation of transcription	9	-0.1132	0.8854	0.95582	0.1146	1	0.21742	0.2585	1	3	0.15633	0.4983	1	6	0.24796	0.2269	1
epithelial to mesenchymal transition	12	-0.068163	0.7829	0.92229	0.2171	1	0.22118	0.2224	1	6	0.15302	0.5679	1	6	0.28935	0.1207	1
signal transduction involved in regulation of gene expression	4	0.036145	0.362	0.81284	0.638	1	0.11135	0.796	1	1	0.295	0.1685	1	3	0.050138	0.9616	1
embryonic limb morphogenesis	15	0.065882	0.1178	0.69242	0.8822	1	0.14256	0.8163	1	11	0.14212	0.7113	1	4	0.14377	0.6504	1
midbrain development	12	-0.10184	0.8846	0.95582	0.1154	1	0.19952	0.3491	1	3	0.19536	0.3329	1	9	0.20091	0.4214	1
embryonic forelimb morphogenesis	6	-0.028142	0.5801	0.86585	0.4199	1	0.13171	0.7411	1	2	0.15535	0.4908	1	4	0.11989	0.7679	1
odontogenesis	6	0.020574	0.3901	0.81834	0.6099	1	0.11265	0.8426	1	4	0.099917	0.8292	1	2	0.13811	0.5928	1
face morphogenesis	15	-0.030104	0.6256	0.88109	0.3744	1	0.15855	0.686	1	6	0.16056	0.5178	1	9	0.15721	0.7008	1
negative regulation of transcription regulatory region DNA binding	3	-0.022959	0.5438	0.85378	0.4562	1	0.024858	0.9935	1	1	0.0028485	0.9773	1	2	0.035863	0.9557	1
protein localization to nucleus	18	-0.017247	0.5536	0.85935	0.4464	1	0.2141	0.2234	1	10	0.17717	0.4109	1	8	0.26027	0.1713	1
steroid biosynthetic process	8	0.022041	0.3507	0.80777	0.6493	1	0.13752	0.7565	1	6	0.10638	0.8557	1	2	0.23097	0.3131	1
RNA uridylyltransferase activity	3	0.024181	0.405	0.82434	0.595	1	0.028095	0.9917	1	2	0.039207	0.939	1	1	0.0058721	0.968	1
RNA 3'-end processing	3	0.0049813	0.4649	0.8402	0.5351	1	0.008896	0.9995	1	2	0.010408	0.9933	1	1	0.0058721	0.968	1
cytokine production	7	-0.015943	0.5308	0.85346	0.4692	1	0.11317	0.8706	1	5	0.068058	0.9662	1	2	0.22594	0.324	1
mitogen-activated protein kinase kinase binding	7	0.038036	0.3034	0.78058	0.6966	1	0.11376	0.8683	1	5	0.10626	0.8368	1	2	0.13252	0.6137	1
stress granule assembly	8	-0.10497	0.8528	0.94272	0.1472	1	0.15205	0.6631	1	3	0.062773	0.9243	1	5	0.20562	0.3926	1
positive regulation of receptor-mediated endocytosis	5	-0.001815	0.4721	0.84133	0.5279	1	0.058176	0.9836	1	2	0.070451	0.8336	1	3	0.049992	0.9618	1
dynein binding	7	-0.036367	0.6181	0.87862	0.3819	1	0.11254	0.8731	1	3	0.088867	0.8326	1	4	0.13029	0.7187	1
cytoplasmic microtubule	31	0.046592	0.0982	0.67292	0.9018	1	0.14952	0.8629	1	19	0.15998	0.6109	1	12	0.13295	0.8816	1
regulation of cell cycle	72	-0.00019163	0.3682	0.81284	0.6318	1	0.13528	0.9953	1	41	0.11861	0.9924	1	31	0.15732	0.8731	1
negative regulation of microtubule depolymerization	13	0.027377	0.2909	0.77689	0.7091	1	0.10692	0.9628	1	8	0.10912	0.8887	1	5	0.1034	0.8786	1
nitric oxide mediated signal transduction	3	0.71051	0.0003	0.058774	0.9997	1	0.71051	0.0016	0.65542	3	0.71051	0.0007	0.8656	0	NA	NA	NA
membrane protein ectodomain proteolysis	12	-0.087887	0.8468	0.94118	0.1532	1	0.11471	0.9328	1	4	0.040234	0.9904	1	8	0.15195	0.7104	1
positive regulation of membrane protein ectodomain proteolysis	4	0.11252	0.1472	0.69664	0.8528	1	0.186	0.4192	1	2	0.29852	0.1207	1	2	0.073479	0.8414	1
activation of MAPKK activity	18	0.098901	0.0317	0.5474	0.9683	1	0.14792	0.7977	1	12	0.18512	0.3587	1	6	0.073531	0.9776	1
response to tumor necrosis factor	12	-0.02519	0.5763	0.86585	0.4237	1	0.16306	0.63	1	5	0.16544	0.4762	1	7	0.16135	0.6487	1
response to manganese ion	4	-0.044964	0.6312	0.88247	0.3688	1	0.1709	0.4913	1	2	0.12594	0.6037	1	2	0.21587	0.3475	1
cell adhesion mediated by integrin	4	0.14252	0.0986	0.67292	0.9014	1	0.15979	0.5489	1	3	0.20154	0.3113	1	1	0.034551	0.8561	1
PMA-inducible membrane protein ectodomain proteolysis	3	-0.023888	0.5471	0.85584	0.4529	1	0.067228	0.9181	1	1	0.06501	0.7217	1	2	0.068337	0.8614	1
monocyte activation	3	-0.073979	0.6802	0.89856	0.3198	1	0.073979	0.8989	1	0	NA	NA	NA	3	0.073979	0.8984	1
positive regulation of cell adhesion mediated by integrin	7	0.10735	0.1053	0.67686	0.8947	1	0.13217	0.7722	1	4	0.20958	0.2678	1	3	0.02895	0.9922	1
response to laminar fluid shear stress	4	-0.0052371	0.5002	0.84893	0.4998	1	0.16121	0.542	1	1	0.31195	0.1507	1	3	0.11097	0.7623	1
positive regulation of myoblast differentiation	3	0.036864	0.3667	0.81284	0.6333	1	0.13208	0.6492	1	2	0.12671	0.5999	1	1	0.14283	0.4919	1
aminopeptidase activity	15	0.034289	0.2428	0.75491	0.7572	1	0.13318	0.877	1	11	0.11418	0.8986	1	4	0.18542	0.4571	1
serine-type peptidase activity	10	0.069669	0.1521	0.69962	0.8479	1	0.17819	0.4886	1	6	0.20655	0.263	1	4	0.13565	0.6912	1
positive regulation of T cell mediated cytotoxicity	8	0.21142	0.0083	0.34099	0.9917	1	0.25826	0.1227	1	6	0.31312	0.0344	0.95566	2	0.093678	0.7694	1
antigen processing and presentation of peptide antigen via MHC class I	6	0.11678	0.1021	0.67327	0.8979	1	0.14587	0.6584	1	5	0.15759	0.5277	1	1	0.087262	0.6555	1
peptide antigen binding	5	0.10404	0.1485	0.69808	0.8515	1	0.2103	0.3206	1	4	0.19646	0.3201	1	1	0.26566	0.2384	1
MHC class I protein complex	5	0.15759	0.0627	0.63489	0.9373	1	0.15759	0.587	1	5	0.15759	0.5277	1	0	NA	NA	NA
alpha-catenin binding	5	-0.16677	0.9152	0.96492	0.0848	1	0.16692	0.5367	1	1	0.00037825	0.9951	1	4	0.20856	0.3632	1
positive regulation of extrinsic apoptotic signaling pathway	15	0.044124	0.1961	0.73524	0.8039	1	0.13978	0.8357	1	9	0.15325	0.6091	1	6	0.11957	0.8335	1
polyubiquitin binding	20	-0.088279	0.9096	0.96341	0.0904	1	0.15696	0.7383	1	7	0.098117	0.9164	1	13	0.18865	0.5279	1
calmodulin-dependent protein kinase activity	4	-0.018036	0.5406	0.85375	0.4594	1	0.10354	0.8319	1	2	0.085502	0.7724	1	2	0.12157	0.6554	1
structural constituent of muscle	4	0.086732	0.208	0.73524	0.792	1	0.086732	0.8998	1	4	0.086732	0.8866	1	0	NA	NA	NA
regulation of cell migration	26	0.020126	0.266	0.76178	0.734	1	0.19188	0.3925	1	12	0.22968	0.1175	1	14	0.15949	0.7477	1
hyaluronic acid binding	5	0.10691	0.1429	0.69664	0.8571	1	0.14377	0.6641	1	3	0.2089	0.2864	1	2	0.046069	0.9309	1
morphogenesis of an epithelium	6	-0.015286	0.5281	0.85346	0.4719	1	0.1866	0.4257	1	3	0.17131	0.4313	1	3	0.20188	0.3957	1
protein targeting	123	-0.037036	0.8708	0.95054	0.1292	1	0.1787	0.6298	1	57	0.15284	0.8245	1	66	0.20102	0.4077	1
protein import into nucleus	27	0.035492	0.1747	0.72535	0.8253	1	0.13487	0.9358	1	17	0.13529	0.8315	1	10	0.13416	0.843	1
Ran GTPase binding	20	0.051046	0.1337	0.69247	0.8663	1	0.17163	0.598	1	12	0.18556	0.3538	1	8	0.15073	0.7178	1
positive regulation of Notch signaling pathway	11	-0.13576	0.945	0.97597	0.055	1	0.25204	0.1114	1	5	0.12791	0.7218	1	6	0.35549	0.0393	1
positive regulation of oligodendrocyte differentiation	4	-0.11995	0.8192	0.9333	0.1808	1	0.13689	0.6698	1	1	0.033879	0.8434	1	3	0.17122	0.5055	1
forebrain morphogenesis	7	0.028355	0.3396	0.79997	0.6604	1	0.099507	0.9242	1	3	0.14917	0.5325	1	4	0.062258	0.9674	1
mitotic sister chromatid segregation	16	0.093916	0.0498	0.60765	0.9502	1	0.1616	0.6666	1	11	0.18583	0.3505	1	5	0.1083	0.857	1
microtubule depolymerization	8	-0.020615	0.553	0.85895	0.447	1	0.19653	0.3799	1	4	0.17592	0.4161	1	4	0.21715	0.3317	1
plus-end-directed microtubule motor activity	8	0.14637	0.0381	0.56107	0.9619	1	0.22729	0.2249	1	7	0.21352	0.2183	1	1	0.32368	0.1766	1
regulation of cell division	5	0.14243	0.082	0.65629	0.918	1	0.21783	0.2902	1	3	0.30022	0.0918	1	2	0.094243	0.7677	1
astral microtubule	3	0.085006	0.24	0.75467	0.76	1	0.12979	0.6595	1	2	0.16109	0.4679	1	1	0.067169	0.7248	1
microtubule plus-end	11	0.038895	0.2631	0.76178	0.7369	1	0.094063	0.9803	1	8	0.091408	0.9529	1	3	0.10114	0.8012	1
tricarboxylic acid cycle	24	0.0287	0.2313	0.74546	0.7687	1	0.17238	0.6073	1	15	0.16087	0.5817	1	9	0.19158	0.4773	1
cellular carbohydrate metabolic process	7	0.1471	0.0479	0.60765	0.9521	1	0.22646	0.2397	1	5	0.26149	0.1009	1	2	0.13887	0.5904	1
aminoacyl-tRNA editing activity	7	-0.11505	0.8624	0.94535	0.1376	1	0.2292	0.2287	1	3	0.13318	0.6162	1	4	0.30123	0.1287	1
tRNA modification	6	-0.14156	0.8958	0.96062	0.1042	1	0.18118	0.4562	1	2	0.059431	0.8715	1	4	0.24205	0.2539	1
regulation of translational fidelity	9	-0.06603	0.7423	0.91176	0.2577	1	0.20173	0.3365	1	5	0.12213	0.7535	1	4	0.30123	0.1287	1
endoplasmic reticulum unfolded protein response	20	-0.0062692	0.4687	0.8402	0.5313	1	0.201	0.306	1	8	0.24341	0.1043	1	12	0.17272	0.6347	1
response to amino acid	17	-0.0441	0.7088	0.90667	0.2912	1	0.19578	0.3588	1	7	0.18418	0.3731	1	10	0.2039	0.3976	1
neuromuscular process controlling balance	23	0.028594	0.2227	0.73952	0.7773	1	0.096807	0.998	1	13	0.11093	0.9339	1	10	0.078446	0.993	1
mitochondrial respiratory chain	5	-0.12573	0.8536	0.94272	0.1464	1	0.31236	0.0742	1	1	0.46659	0.0509	0.99113	4	0.27381	0.181	1
positive regulation of cytokine production	7	0.050705	0.2555	0.76178	0.7445	1	0.28083	0.0882	1	2	0.58019	0.0081	0.8717	5	0.16109	0.6034	1
interleukin-1 receptor binding	3	0.064887	0.2911	0.77689	0.7089	1	0.096278	0.8145	1	2	0.12087	0.6252	1	1	0.047087	0.8038	1
phospholipid catabolic process	6	0.28959	0.0044	0.24477	0.9956	1	0.28959	0.0917	1	6	0.28959	0.0555	0.9928	0	NA	NA	NA
negative regulation of mRNA splicing, via spliceosome	18	-0.16182	0.9926	0.99913	0.0074	1	0.1794	0.5031	1	2	0.079113	0.7988	1	16	0.19194	0.4956	1
polypeptide N-acetylgalactosaminyltransferase activity	4	0.11114	0.1503	0.69841	0.8497	1	0.16761	0.5084	1	3	0.18583	0.3694	1	1	0.11293	0.5751	1
manganese ion binding	29	-0.049738	0.7936	0.92547	0.2064	1	0.13236	0.9594	1	12	0.099834	0.966	1	17	0.15532	0.7984	1
pre-autophagosomal structure	12	0.039574	0.2416	0.75491	0.7584	1	0.072335	0.998	1	8	0.083932	0.9697	1	4	0.049142	0.9841	1
regulation of autophagy	10	-0.10027	0.8693	0.95013	0.1307	1	0.15708	0.6506	1	3	0.094691	0.8064	1	7	0.18382	0.5163	1
negative regulation of smoothened signaling pathway	9	0.0096782	0.4017	0.82434	0.5983	1	0.13707	0.7784	1	5	0.13207	0.6937	1	4	0.14331	0.653	1
positive regulation of smoothened signaling pathway	8	0.081573	0.1426	0.69664	0.8574	1	0.2192	0.2601	1	5	0.24062	0.1477	1	3	0.18351	0.4578	1
peroxisome fission	8	-0.059207	0.711	0.90667	0.289	1	0.12244	0.8454	1	3	0.08431	0.851	1	5	0.14532	0.6885	1
neurotransmitter:sodium symporter activity	3	0.032102	0.3811	0.81634	0.6189	1	0.12622	0.6773	1	1	0.23749	0.2467	1	2	0.070591	0.8522	1
neurotransmitter transport	6	0.035206	0.3343	0.7994	0.6657	1	0.11763	0.818	1	2	0.22926	0.2462	1	4	0.06182	0.9682	1
methylated histone binding	34	0.048472	0.0864	0.66226	0.9136	1	0.13972	0.9408	1	19	0.16838	0.5196	1	15	0.10341	0.9859	1
positive regulation of histone H3-K27 methylation	3	0.11658	0.1739	0.72535	0.8261	1	0.11658	0.7238	1	3	0.11658	0.7041	1	0	NA	NA	NA
ESC/E(Z) complex	13	-0.059582	0.761	0.91722	0.239	1	0.17296	0.551	1	6	0.12282	0.767	1	7	0.21593	0.349	1
Mo-molybdopterin cofactor biosynthetic process	3	-0.12809	0.8033	0.92645	0.1967	1	0.16209	0.5069	1	1	0.050991	0.7736	1	2	0.21764	0.3425	1
cyclin-dependent protein serine/threonine kinase activity	21	-0.0059986	0.4652	0.8402	0.5348	1	0.10876	0.9894	1	10	0.1079	0.9169	1	11	0.10954	0.9527	1
lamellipodium assembly	20	-0.010935	0.499	0.84817	0.501	1	0.13191	0.9186	1	8	0.15122	0.6086	1	12	0.11904	0.9383	1
positive regulation of mitosis	5	0.04299	0.3168	0.79431	0.6832	1	0.17821	0.4792	1	4	0.13825	0.6266	1	1	0.33806	0.1611	1
regulation of DNA biosynthetic process	3	0.077327	0.2599	0.76178	0.7401	1	0.14734	0.5767	1	2	0.1685	0.4387	1	1	0.10501	0.599	1
regulation of proteasomal ubiquitin-dependent protein catabolic process	9	-0.04815	0.6728	0.89534	0.3272	1	0.25388	0.1271	1	3	0.30859	0.0819	1	6	0.22652	0.3033	1
NEDD8 ligase activity	3	-0.16915	0.8653	0.94683	0.1347	1	0.35309	0.0684	1	1	0.27591	0.1914	1	2	0.39169	0.0934	1
protein neddylation	6	0.045997	0.2921	0.77689	0.7079	1	0.30712	0.0677	1	4	0.26484	0.1225	1	2	0.39169	0.0934	1
anterograde axon cargo transport	16	0.097711	0.0452	0.60258	0.9548	1	0.19257	0.3919	1	8	0.29028	0.0335	0.95566	8	0.094854	0.9601	1
anterograde synaptic vesicle transport	11	0.097732	0.0735	0.6375	0.9265	1	0.15609	0.6685	1	4	0.34901	0.0353	0.95566	7	0.045854	0.9985	1
AP-3 adaptor complex	4	0.026598	0.3952	0.82143	0.6048	1	0.12253	0.7396	1	1	0.29826	0.1651	1	3	0.063956	0.9304	1
lateral plasma membrane	25	0.017613	0.2901	0.77689	0.7099	1	0.16509	0.6891	1	14	0.16312	0.5408	1	11	0.16758	0.6534	1
protein phosphatase type 2A complex	13	-0.016912	0.5416	0.85375	0.4584	1	0.15994	0.6592	1	4	0.23243	0.2007	1	9	0.12773	0.8588	1
protein phosphatase type 2A regulator activity	11	0.022355	0.3389	0.79997	0.6611	1	0.15847	0.6486	1	5	0.19891	0.2932	1	6	0.12478	0.8093	1
regulation of protein autophosphorylation	3	0.15348	0.1115	0.68263	0.8885	1	0.21834	0.305	1	2	0.27887	0.147	1	1	0.097295	0.6232	1
U7 snRNP	6	0.060668	0.241	0.75491	0.759	1	0.26786	0.1302	1	4	0.24639	0.163	1	2	0.31078	0.1731	1
histone pre-mRNA 3'end processing complex	5	-0.089774	0.7682	0.91842	0.2318	1	0.20501	0.3449	1	2	0.14404	0.5315	1	3	0.24565	0.2651	1
protein targeting to lysosome	9	-0.017974	0.5341	0.85375	0.4659	1	0.073273	0.9933	1	4	0.062212	0.9573	1	5	0.082123	0.9433	1
zinc ion transport	12	0.039149	0.2433	0.75491	0.7567	1	0.17428	0.5413	1	7	0.18294	0.3791	1	5	0.16216	0.5989	1
antigen processing and presentation	12	0.11777	0.0365	0.56107	0.9635	1	0.25784	0.0915	1	6	0.37561	0.0093	0.8717	6	0.14007	0.7325	1
antigen processing and presentation, exogenous lipid antigen via MHC class Ib	3	0.33798	0.0107	0.37375	0.9893	1	0.38921	0.0436	1	1	1.0908	0.0026	0.8656	2	0.038421	0.9499	1
positive regulation of NK T cell differentiation	3	0.33798	0.0107	0.37375	0.9893	1	0.38921	0.0436	1	1	1.0908	0.0026	0.8656	2	0.038421	0.9499	1
GTP-dependent protein binding	9	0.012692	0.3859	0.8179	0.6141	1	0.11913	0.8805	1	6	0.098867	0.8904	1	3	0.15966	0.5544	1
response to arsenic-containing substance	6	-0.032576	0.5965	0.87071	0.4035	1	0.05647	0.992	1	3	0.023894	0.9933	1	3	0.089045	0.8488	1
calcium-dependent cell-cell adhesion via plasma membrane cell adhesion molecules	4	-0.065289	0.6882	0.90172	0.3118	1	0.065478	0.9572	1	1	0.00037825	0.9951	1	3	0.087178	0.8556	1
negative regulation of kinase activity	6	-0.073088	0.7386	0.91057	0.2614	1	0.19309	0.3934	1	4	0.090003	0.8728	1	2	0.39927	0.0878	1
positive regulation of kinase activity	6	-0.017741	0.5379	0.85375	0.4621	1	0.11455	0.833	1	4	0.072604	0.9315	1	2	0.19843	0.3961	1
negative regulation of hippo signaling	4	0.010503	0.4464	0.83363	0.5536	1	0.16182	0.5383	1	2	0.17232	0.4249	1	2	0.15132	0.5439	1
regulation of GTPase activity	6	-0.048063	0.6552	0.8902	0.3448	1	0.083318	0.9508	1	3	0.035254	0.9824	1	3	0.13138	0.673	1
positive regulation of MAP kinase activity	16	0.05727	0.1413	0.69664	0.8587	1	0.17407	0.5516	1	10	0.18507	0.3552	1	6	0.15573	0.6485	1
positive regulation of gene silencing by miRNA	3	0.06137	0.3004	0.77911	0.6996	1	0.16839	0.4818	1	2	0.17232	0.4249	1	1	0.16053	0.4447	1
positive regulation of protein complex assembly	7	-0.090051	0.8016	0.92616	0.1984	1	0.22144	0.2603	1	3	0.15328	0.5114	1	4	0.27255	0.1837	1
positive regulation of blood vessel endothelial cell migration	5	0.16826	0.0503	0.60765	0.9497	1	0.16826	0.5302	1	5	0.16826	0.4583	1	0	NA	NA	NA
cAMP-dependent protein kinase activity	3	-0.039957	0.5907	0.86828	0.4093	1	0.17024	0.4719	1	1	0.19543	0.3337	1	2	0.15765	0.5231	1
regulation of protein processing	7	0.066074	0.204	0.73524	0.796	1	0.13873	0.7272	1	6	0.11947	0.7865	1	1	0.25428	0.2527	1
ciliary base	8	-0.07405	0.7625	0.91792	0.2375	1	0.14047	0.7373	1	2	0.13283	0.5742	1	6	0.14301	0.7173	1
negative regulation of smoothened signaling pathway involved in dorsal/ventral neural tube patterning	4	-0.015885	0.532	0.85375	0.468	1	0.17358	0.4773	1	2	0.1577	0.4816	1	2	0.18947	0.4211	1
actin monomer binding	6	-0.027073	0.5771	0.86585	0.4229	1	0.049405	0.9958	1	2	0.033498	0.9538	1	4	0.057359	0.9745	1
negative regulation of actin filament depolymerization	4	0.028258	0.3905	0.81878	0.6095	1	0.063796	0.961	1	2	0.092054	0.7485	1	2	0.035537	0.9567	1
ruffle organization	9	0.062158	0.1886	0.73256	0.8114	1	0.19667	0.3705	1	6	0.19412	0.3201	1	3	0.20177	0.3961	1
nucleoside diphosphate kinase activity	8	-0.011001	0.5063	0.84985	0.4937	1	0.22264	0.2448	1	5	0.16931	0.4522	1	3	0.31153	0.1461	1
nucleoside diphosphate phosphorylation	8	-0.011001	0.5063	0.84985	0.4937	1	0.22264	0.2448	1	5	0.16931	0.4522	1	3	0.31153	0.1461	1
GTP biosynthetic process	6	-0.018355	0.5412	0.85375	0.4588	1	0.26769	0.1305	1	3	0.24933	0.1768	1	3	0.28604	0.1821	1
UTP biosynthetic process	6	0.0013385	0.4642	0.8402	0.5358	1	0.25489	0.1602	1	4	0.19217	0.3388	1	2	0.38033	0.1012	1
CTP biosynthetic process	6	0.027216	0.3632	0.81284	0.6368	1	0.28077	0.1054	1	4	0.23099	0.2034	1	2	0.38033	0.1012	1
negative regulation of mitosis	4	0.031067	0.3805	0.81634	0.6195	1	0.092918	0.8768	1	2	0.12398	0.6112	1	2	0.061851	0.883	1
protein targeting to Golgi	7	-0.051453	0.6769	0.89788	0.3231	1	0.14351	0.6991	1	3	0.1074	0.7461	1	4	0.1706	0.5209	1
sialylation	3	-0.12285	0.7919	0.92547	0.2081	1	0.12285	0.6956	1	0	NA	NA	NA	3	0.12285	0.7109	1
ATP-dependent helicase activity	41	-0.030984	0.6937	0.90276	0.3063	1	0.13251	0.9808	1	16	0.13008	0.8649	1	25	0.13407	0.9626	1
patterning of blood vessels	11	-0.068583	0.7763	0.92144	0.2237	1	0.20522	0.3106	1	5	0.1503	0.5778	1	6	0.25099	0.2182	1
neural crest cell migration	5	-0.086165	0.7584	0.91692	0.2416	1	0.10841	0.85	1	1	0.055606	0.7606	1	4	0.12161	0.7618	1
midbrain-hindbrain boundary morphogenesis	3	-0.34012	0.9767	0.98976	0.0233	1	0.34012	0.0792	1	0	NA	NA	NA	3	0.34012	0.114	1
thalamus development	5	-0.17912	0.9277	0.96864	0.0723	1	0.23651	0.2279	1	1	0.14349	0.4671	1	4	0.25977	0.2082	1
forebrain neuron development	3	-0.096095	0.7351	0.90974	0.2649	1	0.096095	0.8152	1	0	NA	NA	NA	3	0.096095	0.8217	1
tube morphogenesis	3	-0.21379	0.912	0.96421	0.088	1	0.26097	0.1914	1	1	0.070765	0.7008	1	2	0.35607	0.1224	1
inner ear morphogenesis	15	-0.10794	0.9257	0.96864	0.0743	1	0.21065	0.2622	1	5	0.15406	0.5515	1	10	0.23894	0.2186	1
androgen receptor signaling pathway	16	0.00024975	0.439	0.83012	0.561	1	0.14622	0.7934	1	8	0.14647	0.6459	1	8	0.14597	0.7468	1
thyroid hormone receptor binding	16	-0.026585	0.608	0.87529	0.392	1	0.12481	0.9235	1	8	0.098221	0.9323	1	8	0.15139	0.7131	1
intracellular steroid hormone receptor signaling pathway	10	0.031426	0.2968	0.77911	0.7032	1	0.09509	0.9701	1	5	0.12652	0.7291	1	5	0.063663	0.9792	1
specific granule	4	0.026665	0.3952	0.82143	0.6048	1	0.13736	0.667	1	2	0.16403	0.4564	1	2	0.1107	0.7036	1
membrane fusion	9	0.025478	0.33	0.79903	0.67	1	0.063894	0.9973	1	4	0.10054	0.8265	1	5	0.034574	0.9977	1
protein N-linked glycosylation	13	0.073824	0.1139	0.68983	0.8861	1	0.18931	0.4144	1	8	0.2138	0.2069	1	5	0.15013	0.6657	1
response to organonitrogen compound	20	0.054683	0.1201	0.69242	0.8799	1	0.19017	0.411	1	12	0.20405	0.2287	1	8	0.16936	0.6041	1
response to lead ion	5	0.030124	0.36	0.81144	0.64	1	0.058105	0.9836	1	4	0.055143	0.9692	1	1	0.069952	0.7143	1
response to organic substance	52	0.037704	0.087	0.66226	0.913	1	0.1954	0.3176	1	30	0.20203	0.1551	1	22	0.18637	0.5615	1
response to sucrose	3	-0.043416	0.599	0.87208	0.401	1	0.13227	0.6479	1	1	0.13328	0.4942	1	2	0.13176	0.6159	1
response to purine-containing compound	3	0.11824	0.1709	0.72535	0.8291	1	0.2093	0.3283	1	2	0.24565	0.2075	1	1	0.13659	0.5113	1
extrinsic component of membrane	22	0.0031699	0.4	0.82305	0.6	1	0.11863	0.9759	1	11	0.1218	0.8556	1	11	0.11546	0.9367	1
ribonucleoprotein complex	95	-0.14847	1	1	0	0	0.21035	0.0836	1	31	0.094811	0.9995	1	64	0.26632	0.0043	1
GABA receptor binding	6	-0.021332	0.5548	0.85935	0.4452	1	0.054886	0.9927	1	2	0.050331	0.9072	1	4	0.057164	0.9745	1
protein targeting to membrane	6	-0.041153	0.6296	0.88132	0.3704	1	0.071754	0.9748	1	2	0.045901	0.9194	1	4	0.084681	0.9091	1
protein localization to endosome	6	-0.06356	0.7048	0.9057	0.2952	1	0.19333	0.3922	1	3	0.12977	0.6348	1	3	0.25689	0.2394	1
phosphatidic acid binding	3	0.12914	0.1504	0.69841	0.8496	1	0.15435	0.5416	1	2	0.21262	0.2914	1	1	0.037815	0.8432	1
cellular response to nerve growth factor stimulus	8	0.0029865	0.4364	0.83012	0.5636	1	0.076555	0.9854	1	4	0.079541	0.9102	1	4	0.073568	0.9427	1
negative regulation of viral transcription	5	-0.066621	0.7007	0.9057	0.2993	1	0.11149	0.8372	1	1	0.11218	0.5591	1	4	0.11132	0.8084	1
negative regulation of viral entry into host cell	9	0.10332	0.0881	0.66226	0.9119	1	0.18189	0.4691	1	5	0.25669	0.1099	1	4	0.088391	0.8964	1
negative regulation of viral release from host cell	10	-0.012738	0.5156	0.85261	0.4844	1	0.10497	0.9445	1	4	0.11529	0.7527	1	6	0.098093	0.9204	1
PML body	50	-0.023241	0.6437	0.88622	0.3563	1	0.13781	0.9762	1	24	0.11934	0.9653	1	26	0.15485	0.8697	1
costamere	9	0.011616	0.3909	0.81878	0.6091	1	0.24897	0.1416	1	4	0.29316	0.0824	1	5	0.21362	0.3591	1
platelet aggregation	16	-0.0063017	0.4797	0.84604	0.5203	1	0.15995	0.6823	1	8	0.15365	0.5912	1	8	0.16626	0.6242	1
hair cycle	4	-0.037254	0.6059	0.8745	0.3941	1	0.24121	0.2233	1	3	0.13597	0.6005	1	1	0.55692	0.0549	1
regulation of cellular respiration	3	-0.017277	0.5276	0.85346	0.4724	1	0.037859	0.9834	1	1	0.030872	0.8534	1	2	0.041352	0.9425	1
2 iron, 2 sulfur cluster binding	14	-0.11198	0.9277	0.96864	0.0723	1	0.16626	0.6152	1	5	0.075996	0.9511	1	9	0.21641	0.3346	1
IRES-dependent translational initiation	3	0.074457	0.2672	0.76244	0.7328	1	0.29283	0.1355	1	2	0.27547	0.1519	1	1	0.32756	0.1712	1
defense response to protozoan	4	0.12455	0.1251	0.69242	0.8749	1	0.21949	0.2902	1	3	0.22936	0.2259	1	1	0.18988	0.374	1
adhesion of symbiont to host	3	0.023488	0.4073	0.82434	0.5927	1	0.28085	0.1554	1	1	0.45651	0.0528	0.99113	2	0.19302	0.4122	1
ethanolamine kinase activity	3	-0.090843	0.7233	0.90823	0.2767	1	0.090843	0.8382	1	0	NA	NA	NA	3	0.090843	0.8407	1
phosphatidylethanolamine biosynthetic process	8	0.0006607	0.4493	0.83431	0.5507	1	0.15006	0.6763	1	3	0.20096	0.3134	1	5	0.11952	0.8107	1
nucleosomal DNA binding	20	-0.091474	0.9186	0.96598	0.0814	1	0.17355	0.5789	1	7	0.11726	0.8228	1	13	0.20387	0.4152	1
ATP-dependent chromatin remodeling	17	-0.048387	0.7319	0.90901	0.2681	1	0.14307	0.8322	1	6	0.13413	0.6968	1	11	0.14794	0.7858	1
SWI/SNF complex	9	-0.12453	0.9069	0.96292	0.0931	1	0.19434	0.3845	1	3	0.10472	0.7587	1	6	0.23915	0.2571	1
nucleosome disassembly	9	-0.0028496	0.4601	0.84004	0.5399	1	0.19369	0.3886	1	4	0.21469	0.2496	1	5	0.17688	0.5221	1
DNA replication origin binding	3	0.075082	0.266	0.76178	0.734	1	0.075082	0.894	1	3	0.075082	0.8842	1	0	NA	NA	NA
glutathione metabolic process	18	0.0948	0.038	0.56107	0.962	1	0.27834	0.0226	1	12	0.27986	0.025	0.95566	6	0.27531	0.1524	1
glutathione biosynthetic process	7	-0.16633	0.9418	0.97401	0.0582	1	0.18079	0.4675	1	1	0.050599	0.7761	1	6	0.20249	0.4072	1
positive regulation of nitric-oxide synthase biosynthetic process	5	0.012343	0.4202	0.82955	0.5798	1	0.13995	0.6869	1	4	0.095183	0.8501	1	1	0.31901	0.1811	1
carbohydrate phosphorylation	14	0.094662	0.059	0.62407	0.941	1	0.14654	0.7754	1	10	0.16884	0.4813	1	4	0.090789	0.889	1
early endosome membrane	11	0.031265	0.2958	0.77911	0.7042	1	0.10701	0.9505	1	5	0.1521	0.5656	1	6	0.069433	0.9834	1
type I transforming growth factor beta receptor binding	4	-0.0067261	0.5055	0.84985	0.4945	1	0.078717	0.9242	1	2	0.071991	0.8272	1	2	0.085443	0.8026	1
negative regulation of transforming growth factor beta receptor signaling pathway	17	0.11787	0.0199	0.46703	0.9801	1	0.17211	0.5817	1	14	0.17606	0.4209	1	3	0.15368	0.5778	1
protein ADP-ribosylation	8	-0.017518	0.5371	0.85375	0.4629	1	0.076151	0.9859	1	4	0.058633	0.9636	1	4	0.09367	0.8779	1
nitrogen compound metabolic process	7	0.0049828	0.4374	0.83012	0.5626	1	0.14882	0.6674	1	2	0.26916	0.1631	1	5	0.10069	0.887	1
female gonad development	11	0.11309	0.0496	0.60765	0.9504	1	0.18575	0.4374	1	9	0.18262	0.3898	1	2	0.19981	0.3914	1
enhancer binding	4	0.044183	0.3337	0.7994	0.6663	1	0.093277	0.8752	1	3	0.09164	0.821	1	1	0.098189	0.6199	1
platelet-derived growth factor receptor signaling pathway	21	0.0321	0.2175	0.73945	0.7825	1	0.14001	0.876	1	13	0.13901	0.7638	1	8	0.14163	0.7724	1
smooth muscle tissue development	4	0.068499	0.2571	0.76178	0.7429	1	0.10329	0.833	1	3	0.11453	0.7137	1	1	0.069589	0.7153	1
photoreceptor outer segment	7	0.032916	0.321	0.79674	0.679	1	0.090769	0.9516	1	3	0.1443	0.5591	1	4	0.050621	0.9828	1
nonmotile primary cilium	7	0.15093	0.0436	0.59133	0.9564	1	0.22381	0.2509	1	3	0.4372	0.015	0.88932	4	0.063765	0.9645	1
TCTN-B9D complex	7	-0.0017512	0.4684	0.8402	0.5316	1	0.16378	0.5711	1	3	0.18904	0.3562	1	4	0.14484	0.645	1
cilium assembly	64	0.005237	0.3073	0.78529	0.6927	1	0.13309	0.9957	1	30	0.14755	0.8002	1	34	0.12033	0.9959	1
primary cilium	17	-0.0052169	0.4733	0.8425	0.5267	1	0.10842	0.9799	1	7	0.12532	0.7735	1	10	0.09659	0.9715	1
adherens junction	16	-0.073962	0.8444	0.94028	0.1556	1	0.13844	0.8493	1	2	0.2579	0.183	1	14	0.12137	0.9477	1
trophoblast giant cell differentiation	6	0.025652	0.369	0.81284	0.631	1	0.11373	0.8374	1	3	0.13938	0.5817	1	3	0.088079	0.8518	1
regulation of cell morphogenesis	14	-0.031196	0.6256	0.88109	0.3744	1	0.071806	0.999	1	6	0.047379	0.996	1	8	0.090127	0.9702	1
glycolytic process	25	0.00093673	0.414	0.82434	0.586	1	0.24821	0.0486	1	14	0.22246	0.1234	1	11	0.281	0.0832	1
NAD binding	26	0.055879	0.0889	0.66226	0.9111	1	0.19159	0.3953	1	18	0.17872	0.4088	1	8	0.22052	0.3274	1
snoRNA binding	12	-0.12438	0.9309	0.96941	0.0691	1	0.15151	0.7228	1	3	0.054252	0.9461	1	9	0.18393	0.5286	1
organelle transport along microtubule	3	0.25242	0.0321	0.5474	0.9679	1	0.25242	0.2114	1	3	0.25242	0.1696	1	0	NA	NA	NA
response to xenobiotic stimulus	6	0.026021	0.3674	0.81284	0.6326	1	0.11407	0.8359	1	2	0.21014	0.3001	1	4	0.066038	0.96	1
regulation of protein secretion	4	-0.024792	0.5632	0.8629	0.4368	1	0.07541	0.9332	1	1	0.10124	0.5927	1	3	0.066802	0.9222	1
3',5'-cyclic-AMP phosphodiesterase activity	3	-0.1039	0.7544	0.91645	0.2456	1	0.12936	0.661	1	1	0.038184	0.8233	1	2	0.17494	0.4656	1
cAMP catabolic process	3	-0.1039	0.7544	0.91645	0.2456	1	0.12936	0.661	1	1	0.038184	0.8233	1	2	0.17494	0.4656	1
regulation of protein kinase A signaling	3	0.04951	0.331	0.79903	0.669	1	0.14977	0.5619	1	2	0.14946	0.5121	1	1	0.15039	0.4705	1
cAMP binding	4	0.21409	0.0333	0.54963	0.9667	1	0.31988	0.0805	1	1	1.0679	0.0028	0.8656	3	0.070531	0.91	1
phosphatase inhibitor activity	3	-0.19522	0.8969	0.96062	0.1031	1	0.19522	0.3737	1	0	NA	NA	NA	3	0.19522	0.4165	1
lateral element	8	0.1204	0.0683	0.6375	0.9317	1	0.16679	0.5611	1	6	0.19146	0.3336	1	2	0.092794	0.7733	1
meiotic nuclear division	13	0.23276	0.0007	0.087617	0.9993	1	0.25758	0.0774	1	11	0.28975	0.0225	0.94544	2	0.08068	0.8201	1
motor neuron axon guidance	6	0.096192	0.1441	0.69664	0.8559	1	0.14686	0.6524	1	4	0.18229	0.3827	1	2	0.076004	0.8336	1
negative regulation of mammary gland epithelial cell proliferation	3	-0.072628	0.6773	0.89789	0.3227	1	0.088797	0.8468	1	1	0.024254	0.8785	1	2	0.12107	0.6577	1
gene silencing by RNA	21	0.0053455	0.3873	0.8179	0.6127	1	0.17833	0.5255	1	8	0.24108	0.1121	1	13	0.13972	0.8602	1
adipose tissue development	17	0.015103	0.3438	0.80249	0.6562	1	0.18682	0.4437	1	8	0.21455	0.2041	1	9	0.16218	0.6696	1
positive regulation of insulin secretion involved in cellular response to glucose stimulus	6	-0.072164	0.7365	0.91021	0.2635	1	0.14893	0.6398	1	3	0.076764	0.8776	1	3	0.22109	0.3337	1
response to hormone	26	-0.022403	0.5915	0.86846	0.4085	1	0.18359	0.4833	1	13	0.16119	0.5616	1	13	0.20599	0.4006	1
musculoskeletal movement	3	0.030702	0.3859	0.8179	0.6141	1	0.11853	0.7139	1	1	0.22384	0.2691	1	2	0.065869	0.8698	1
skeletal muscle contraction	5	-0.12942	0.8597	0.94436	0.1403	1	0.14274	0.6702	1	2	0.01666	0.9859	1	3	0.2268	0.3163	1
ceramide biosynthetic process	11	-0.011365	0.5099	0.85065	0.4901	1	0.12021	0.9046	1	6	0.099774	0.8867	1	5	0.14473	0.6917	1
transcription factor TFTC complex	10	-0.07831	0.804	0.92679	0.196	1	0.1599	0.628	1	5	0.081591	0.9352	1	5	0.23821	0.2673	1
neutrophil chemotaxis	7	0.14576	0.0491	0.60765	0.9509	1	0.33878	0.0263	1	4	0.42397	0.0118	0.8717	3	0.22518	0.3215	1
leukocyte chemotaxis	3	-0.1432	0.8297	0.93478	0.1703	1	0.18641	0.4065	1	1	0.064822	0.7219	1	2	0.2472	0.2763	1
positive regulation of inflammatory response	5	-0.12039	0.8438	0.94028	0.1562	1	0.18872	0.4219	1	1	0.17083	0.3939	1	4	0.19319	0.4247	1
1-phosphatidylinositol 4-kinase activity	4	-0.099227	0.7725	0.91965	0.2275	1	0.16957	0.4971	1	1	0.14069	0.4745	1	3	0.1792	0.4736	1
BLOC-1 complex	8	0.057955	0.2107	0.73524	0.7893	1	0.1126	0.8897	1	3	0.22741	0.2306	1	5	0.043716	0.995	1
phosphatidylinositol biosynthetic process	7	0.054166	0.2432	0.75491	0.7568	1	0.14616	0.6834	1	3	0.23372	0.2128	1	4	0.080496	0.9213	1
synaptic vesicle membrane	4	-0.0065345	0.5046	0.84985	0.4954	1	0.14621	0.6213	1	2	0.13968	0.5477	1	2	0.15275	0.538	1
heterophilic cell-cell adhesion via plasma membrane cell adhesion molecules	6	0.05389	0.2635	0.76178	0.7365	1	0.18034	0.4595	1	4	0.17567	0.4177	1	2	0.18967	0.4205	1
positive regulation of epithelial to mesenchymal transition	10	-0.023272	0.5671	0.86422	0.4329	1	0.16535	0.5848	1	2	0.3552	0.0669	0.99281	8	0.11789	0.8857	1
regulation of transforming growth factor beta receptor signaling pathway	6	0.022114	0.3835	0.81691	0.6165	1	0.13139	0.7437	1	2	0.23026	0.2436	1	4	0.081961	0.9176	1
positive regulation of mammary gland epithelial cell proliferation	3	-0.011682	0.5119	0.85132	0.4881	1	0.12124	0.7021	1	1	0.16434	0.4105	1	2	0.099691	0.7464	1
adherens junction assembly	4	-0.060341	0.6744	0.89602	0.3256	1	0.1461	0.6219	1	1	0.17153	0.3929	1	3	0.13763	0.6458	1
regulation of canonical Wnt signaling pathway	8	-0.10303	0.8492	0.94186	0.1508	1	0.13513	0.7722	1	2	0.064203	0.8554	1	6	0.15877	0.6319	1
repressing transcription factor binding	19	0.025694	0.2692	0.7626	0.7308	1	0.14211	0.8471	1	12	0.13284	0.8001	1	7	0.15799	0.6669	1
cellular response to estradiol stimulus	5	0.056391	0.2744	0.7656	0.7256	1	0.14231	0.6729	1	3	0.16558	0.4568	1	2	0.1074	0.7157	1
regulation of cell adhesion	14	0.041922	0.2252	0.73952	0.7748	1	0.20145	0.3301	1	7	0.24337	0.1185	1	7	0.15953	0.6602	1
glomerular filtration	5	0.032214	0.3525	0.80998	0.6475	1	0.12665	0.7606	1	3	0.13239	0.6211	1	2	0.11805	0.671	1
ribosomal protein import into nucleus	5	0.1899	0.0328	0.5474	0.9672	1	0.1899	0.4165	1	5	0.1899	0.3386	1	0	NA	NA	NA
endoplasmic reticulum tubular network	4	0.00073172	0.4806	0.84659	0.5194	1	0.20084	0.357	1	2	0.20157	0.324	1	2	0.20011	0.3902	1
adenyl-nucleotide exchange factor activity	4	-0.092277	0.7573	0.91645	0.2427	1	0.14204	0.6432	1	2	0.049762	0.9088	1	2	0.23432	0.3048	1
cytosolic large ribosomal subunit	31	-0.23239	1	1	0	0	0.35651	0	0	5	0.38479	0.013	0.8717	26	0.35107	0.0004	0.3396
platelet formation	6	-0.13063	0.8781	0.95297	0.1219	1	0.1604	0.5757	1	1	0.08933	0.6352	1	5	0.17462	0.5334	1
positive regulation of fat cell differentiation	11	0.056305	0.192	0.73256	0.808	1	0.18739	0.4262	1	4	0.33508	0.043	0.99113	7	0.103	0.9233	1
tissue regeneration	5	-0.027884	0.569	0.86443	0.431	1	0.28369	0.1156	1	2	0.31976	0.0965	1	3	0.25964	0.233	1
response to steroid hormone	10	0.060874	0.1795	0.73065	0.8205	1	0.22864	0.1995	1	6	0.24126	0.1374	1	4	0.20971	0.3572	1
steroid binding	5	-0.027724	0.5687	0.86427	0.4313	1	0.17715	0.4839	1	2	0.18678	0.3727	1	3	0.17073	0.507	1
response to food	5	-0.0016336	0.4716	0.84111	0.5284	1	0.1539	0.6075	1	2	0.19033	0.3615	1	3	0.12961	0.6815	1
intermediate filament cytoskeleton	32	-0.00089505	0.4111	0.82434	0.5889	1	0.12543	0.9814	1	18	0.11069	0.9678	1	14	0.14437	0.8458	1
toxic substance binding	4	0.044732	0.3315	0.79903	0.6685	1	0.20889	0.3269	1	2	0.25362	0.1901	1	2	0.16416	0.5011	1
phosphatidylinositol 3-kinase complex	7	0.0094017	0.4185	0.8289	0.5815	1	0.19967	0.3609	1	2	0.36587	0.0598	0.9928	5	0.13318	0.7478	1
1-phosphatidylinositol-3-kinase activity	7	-0.07469	0.7557	0.91645	0.2443	1	0.13267	0.7688	1	1	0.20293	0.3142	1	6	0.12096	0.828	1
1-phosphatidylinositol-4-phosphate 3-kinase activity	3	-0.20055	0.902	0.96236	0.098	1	0.20055	0.3563	1	0	NA	NA	NA	3	0.20055	0.399	1
phosphatidylinositol-3-phosphate biosynthetic process	7	-0.07469	0.7557	0.91645	0.2443	1	0.13267	0.7688	1	1	0.20293	0.3142	1	6	0.12096	0.828	1
phosphatidylinositol-mediated signaling	12	0.02088	0.3283	0.79903	0.6717	1	0.16812	0.5886	1	5	0.2268	0.1877	1	7	0.12621	0.8342	1
estradiol 17-beta-dehydrogenase activity	3	0.17123	0.0919	0.66648	0.9081	1	0.17123	0.4688	1	3	0.17123	0.4314	1	0	NA	NA	NA
retinol metabolic process	4	0.10152	0.1711	0.72535	0.8289	1	0.11796	0.7641	1	2	0.21948	0.2728	1	2	0.016444	0.9887	1
GPI anchor biosynthetic process	19	-0.047766	0.7517	0.91645	0.2483	1	0.21225	0.2304	1	9	0.17362	0.4516	1	10	0.24702	0.1845	1
phosphotransferase activity, for other substituted phosphate groups	7	-0.031269	0.5972	0.87087	0.4028	1	0.18754	0.4283	1	3	0.18232	0.3847	1	4	0.19146	0.4323	1
oxidoreductase activity, acting on the CH-OH group of donors, NAD or NADP as acceptor	6	-0.092348	0.7915	0.92547	0.2085	1	0.10539	0.8757	1	2	0.01957	0.9805	1	4	0.14831	0.6277	1
white fat cell differentiation	5	-0.0059182	0.488	0.84689	0.512	1	0.14969	0.6323	1	3	0.11981	0.6881	1	2	0.19451	0.4069	1
negative regulation of histone acetylation	4	-0.14287	0.8565	0.94369	0.1435	1	0.16802	0.5065	1	1	0.050303	0.7771	1	3	0.20727	0.3757	1
positive regulation of histone deacetylation	7	0.051964	0.2499	0.75929	0.7501	1	0.19511	0.3861	1	3	0.28825	0.1084	1	4	0.12526	0.7429	1
homeostasis of number of cells within a tissue	9	0.024209	0.3355	0.79945	0.6645	1	0.11917	0.8805	1	6	0.10753	0.8506	1	3	0.14243	0.6264	1
COPII vesicle coat	7	-0.021016	0.5528	0.85894	0.4472	1	0.13488	0.7524	1	3	0.13284	0.6177	1	4	0.13641	0.6886	1
ER to Golgi transport vesicle	8	0.040579	0.2721	0.76391	0.7279	1	0.094843	0.9525	1	4	0.13542	0.6428	1	4	0.054264	0.9789	1
microtubule anchoring	9	0.0074449	0.4126	0.82434	0.5874	1	0.063503	0.9974	1	6	0.053211	0.9916	1	3	0.084088	0.864	1
lung-associated mesenchyme development	4	0.013343	0.4368	0.83012	0.5632	1	0.069686	0.9466	1	3	0.055353	0.9438	1	1	0.11269	0.5757	1
positive regulation of stem cell proliferation	6	-0.010958	0.5119	0.85132	0.4881	1	0.12823	0.7616	1	3	0.11727	0.6998	1	3	0.13919	0.6398	1
protein localization to cell surface	8	-0.01769	0.538	0.85375	0.462	1	0.19686	0.3786	1	4	0.17917	0.3984	1	4	0.21455	0.3411	1
cholesterol binding	14	0.014651	0.365	0.81284	0.635	1	0.089605	0.9925	1	6	0.12163	0.7737	1	8	0.065584	0.9947	1
neurogenesis	17	0.086985	0.0596	0.62601	0.9404	1	0.10677	0.9826	1	13	0.12668	0.8566	1	4	0.042035	0.9904	1
hydrolase activity, hydrolyzing O-glycosyl compounds	7	0.1287	0.0689	0.6375	0.9311	1	0.24484	0.1744	1	5	0.26148	0.1009	1	2	0.20324	0.3822	1
fibroblast growth factor receptor signaling pathway	10	0.11714	0.0512	0.60848	0.9488	1	0.17965	0.4769	1	7	0.212	0.2254	1	3	0.10419	0.7907	1
fibroblast growth factor binding	7	0.076936	0.1752	0.72535	0.8248	1	0.21447	0.2898	1	5	0.20399	0.2711	1	2	0.24069	0.2897	1
mitochondrial inner membrane presequence translocase complex	5	-0.20844	0.9513	0.97822	0.0487	1	0.20951	0.3244	1	1	0.0026857	0.9794	1	4	0.26122	0.2058	1
P-P-bond-hydrolysis-driven protein transmembrane transporter activity	6	-0.38483	0.9988	1	0.0012	0.3004	0.42013	0.0079	1	1	0.10592	0.5764	1	5	0.48297	0.0064	1
protein transmembrane transport	6	-0.38483	0.9988	1	0.0012	0.3004	0.42013	0.0079	1	1	0.10592	0.5764	1	5	0.48297	0.0064	1
neuronal action potential	3	0.024492	0.4039	0.82434	0.5961	1	0.057384	0.9456	1	1	0.12281	0.5249	1	2	0.024669	0.9786	1
oxoglutarate dehydrogenase (succinyl-transferring) activity	3	0.061879	0.2993	0.77911	0.7007	1	0.093793	0.8265	1	2	0.11675	0.6419	1	1	0.04787	0.8012	1
thiamine pyrophosphate binding	4	0.055781	0.2966	0.77911	0.7034	1	0.079715	0.9221	1	3	0.090331	0.827	1	1	0.04787	0.8012	1
positive regulation of organ growth	3	-0.27368	0.9518	0.97829	0.0482	1	0.27368	0.1678	1	0	NA	NA	NA	3	0.27368	0.2052	1
negative regulation of skeletal muscle tissue development	4	0.041619	0.3424	0.80148	0.6576	1	0.1737	0.4771	1	2	0.21532	0.2844	1	2	0.13208	0.6146	1
negative regulation of necroptotic process	7	0.080652	0.1651	0.7174	0.8349	1	0.17061	0.528	1	5	0.17589	0.4116	1	2	0.15743	0.5234	1
endothelial cell proliferation	4	0.044337	0.3327	0.7994	0.6673	1	0.11221	0.7921	1	2	0.15655	0.4862	1	2	0.067874	0.8629	1
collagen fibril organization	9	0.083953	0.1287	0.69242	0.8713	1	0.099547	0.955	1	7	0.11796	0.8191	1	2	0.035087	0.9581	1
BBSome	8	-0.03978	0.6338	0.88296	0.3662	1	0.13911	0.7462	1	2	0.19867	0.3341	1	6	0.11926	0.835	1
symporter activity	15	0.084882	0.0724	0.6375	0.9276	1	0.16803	0.6008	1	10	0.18968	0.326	1	5	0.12472	0.7887	1
negative regulation of extrinsic apoptotic signaling pathway via death domain receptors	10	0.07591	0.1341	0.69267	0.8659	1	0.19075	0.4025	1	7	0.19047	0.3372	1	3	0.19141	0.4309	1
positive regulation of peptidyl-tyrosine phosphorylation	23	0.076587	0.0502	0.60765	0.9498	1	0.18429	0.4673	1	14	0.2143	0.1556	1	9	0.13763	0.8121	1
negative regulation of release of cytochrome c from mitochondria	12	0.051738	0.1934	0.73417	0.8066	1	0.16676	0.601	1	8	0.16388	0.5126	1	4	0.17254	0.5106	1
chemoattractant activity	5	0.29063	0.0069	0.31726	0.9931	1	0.46379	0.0068	1	4	0.47151	0.0078	0.8717	1	0.43289	0.1032	1
positive chemotaxis	7	0.22902	0.0064	0.31009	0.9936	1	0.3527	0.0202	1	6	0.33933	0.0199	0.92301	1	0.43289	0.1032	1
cellular response to hepatocyte growth factor stimulus	4	0.052927	0.305	0.78265	0.695	1	0.19008	0.4005	1	1	0.48602	0.0472	0.99113	3	0.091436	0.8378	1
organ regeneration	26	0.064401	0.0652	0.6375	0.9348	1	0.20459	0.2719	1	15	0.23312	0.0838	1	11	0.16567	0.6683	1
positive regulation of myelination	4	-0.032298	0.5893	0.86795	0.4107	1	0.066084	0.9552	1	1	0.067571	0.7125	1	3	0.065588	0.9256	1
intercellular bridge	25	0.027432	0.225	0.73952	0.775	1	0.15395	0.8045	1	14	0.16195	0.5525	1	11	0.14377	0.8092	1
embryonic heart tube morphogenesis	4	-0.29228	0.9791	0.9912	0.0209	1	0.29228	0.1156	1	0	NA	NA	NA	4	0.29228	0.144	1
smooth endoplasmic reticulum	13	-0.03224	0.629	0.88132	0.371	1	0.13232	0.8593	1	6	0.10842	0.8463	1	7	0.1528	0.6964	1
sarcoplasmic reticulum	15	0.041115	0.21	0.73524	0.79	1	0.12328	0.9245	1	10	0.1233	0.8382	1	5	0.12325	0.7936	1
response to caffeine	6	-0.073493	0.7405	0.91153	0.2595	1	0.1031	0.8855	1	3	0.029603	0.9892	1	3	0.17659	0.4837	1
protein self-association	16	0.010389	0.372	0.81493	0.628	1	0.1653	0.6298	1	9	0.15617	0.584	1	7	0.17705	0.554	1
ventricular cardiac muscle cell action potential	5	0.04966	0.2951	0.77911	0.7049	1	0.34622	0.0455	1	3	0.3299	0.0623	0.99281	2	0.3707	0.1083	1
response to redox state	4	0.022006	0.4095	0.82434	0.5905	1	0.045687	0.9867	1	2	0.067694	0.8434	1	2	0.023681	0.9795	1
protein kinase A regulatory subunit binding	5	0.073946	0.2219	0.73952	0.7781	1	0.073946	0.9627	1	5	0.073946	0.9556	1	0	NA	NA	NA
calcium-mediated signaling using intracellular calcium source	3	-0.016642	0.5259	0.85346	0.4741	1	0.21581	0.3125	1	1	0.29875	0.1641	1	2	0.17434	0.4679	1
natural killer cell differentiation	5	0.11551	0.124	0.69242	0.876	1	0.28407	0.1151	1	3	0.33298	0.0598	0.9928	2	0.21071	0.3616	1
2-oxoglutarate metabolic process	8	0.065403	0.1866	0.73256	0.8134	1	0.10018	0.939	1	7	0.094618	0.9291	1	1	0.1391	0.5025	1
succinate metabolic process	5	-0.057111	0.6705	0.89534	0.3295	1	0.18342	0.4507	1	3	0.10526	0.7565	1	2	0.30066	0.1854	1
oxaloacetate metabolic process	6	0.065729	0.2244	0.73952	0.7756	1	0.10854	0.8619	1	5	0.10456	0.8452	1	1	0.12844	0.5297	1
fatty acid metabolic process	22	0.10044	0.0205	0.47615	0.9795	1	0.21835	0.1808	1	14	0.25048	0.0526	0.99113	8	0.16212	0.6478	1
lactation	20	0.0064035	0.3793	0.81634	0.6207	1	0.17411	0.5721	1	11	0.1641	0.5237	1	9	0.18634	0.5133	1
taurine metabolic process	3	0.1009	0.2059	0.73524	0.7941	1	0.14121	0.603	1	2	0.18158	0.3931	1	1	0.060464	0.7504	1
lipid storage	11	0.0055	0.4215	0.83008	0.5785	1	0.13879	0.7993	1	7	0.11337	0.8427	1	4	0.18327	0.4658	1
T cell differentiation in thymus	21	-0.039858	0.6956	0.90393	0.3044	1	0.12225	0.9631	1	12	0.072093	0.9971	1	9	0.18913	0.4935	1
positive regulation of multicellular organism growth	12	-0.0075048	0.4828	0.84689	0.5172	1	0.13358	0.8414	1	4	0.18911	0.3513	1	8	0.10581	0.9331	1
T cell homeostasis	11	0.065552	0.1589	0.7084	0.8411	1	0.14909	0.725	1	6	0.19675	0.3072	1	5	0.091888	0.9178	1
[truncated: 2,507 more rows]

## Sheet: a2i
Name	Genes (tot)	Stat (dist.dir)	p (dist.dir.up)	p adj (dist.dir.up)	p (dist.dir.dn)	p adj (dist.dir.dn)	Stat (non-dir.)	p (non-dir.)	p adj (non-dir.)	Genes (up)	Stat (mix.dir.up)	p (mix.dir.up)	p adj (mix.dir.up)	Genes (down)	Stat (mix.dir.dn)	p (mix.dir.dn)	p adj (mix.dir.dn)
oxidoreductase activity	329	0.03968	0	0	1	1	0.1746	0.5248	1	207	0.17028	0.0638	0.9242	122	0.18192	0.7935	1
mitochondrion	1067	-0.024091	0.6795	0.90466	0.3205	1	0.17204	0.744	1	538	0.14671	0.8954	1	529	0.1978	0.4408	1
NADH dehydrogenase (ubiquinone) activity	24	0.023986	0.1892	0.7696	0.8108	1	0.3391	0	0	14	0.31121	0.0018	0.35182	10	0.37813	0.0105	1
integral component of membrane	1117	0.014389	0	0	1	1	0.16343	0.993	1	618	0.1607	0.1342	1	499	0.16682	1	1
oxidation-reduction process	307	0.027418	0.0003	0.0423	0.9997	1	0.17743	0.4102	1	191	0.16463	0.1593	1	116	0.1985	0.4581	1
membrane	1213	-0.0095506	0.0429	0.61255	0.9571	1	0.14747	1	1	621	0.1347	0.9999	1	592	0.16087	1	1
mitochondrial membrane	29	0.067545	0.0249	0.55567	0.9751	1	0.20722	0.1607	1	15	0.26561	0.0098	0.69787	14	0.14466	0.8384	1
mitochondrial respiratory chain complex I	34	-0.06117	0.8289	0.94169	0.1711	1	0.30274	0.0004	0.18048	16	0.25666	0.0117	0.73985	18	0.34369	0.0031	1
mitochondrial electron transport, NADH to ubiquinone	7	0.033364	0.2798	0.80216	0.7202	1	0.33674	0.0223	1	5	0.25907	0.0661	0.9242	2	0.5309	0.0366	1
reactive oxygen species metabolic process	18	0.039804	0.1401	0.73642	0.8599	1	0.252	0.0499	1	9	0.29181	0.0158	0.81747	9	0.2122	0.377	1
generation of precursor metabolites and energy	112	0.013349	0.0717	0.65447	0.9283	1	0.19176	0.1632	1	68	0.16891	0.2021	1	44	0.22707	0.1537	1
small molecule metabolic process	857	0.010332	0	0	1	1	0.14358	1	1	481	0.13712	0.9968	1	376	0.15186	1	1
cytochrome-c oxidase activity	18	0.073978	0.0477	0.62072	0.9523	1	0.32338	0.0019	0.56994	10	0.35762	0.0012	0.3225	8	0.28057	0.1267	1
iron ion binding	46	0.053144	0.0218	0.53565	0.9782	1	0.15978	0.7153	1	34	0.14404	0.6381	1	12	0.20438	0.4155	1
mitochondrial inner membrane	223	-0.030345	0.7197	0.91189	0.2803	1	0.16858	0.7118	1	113	0.1364	0.9089	1	110	0.20164	0.394	1
mitochondrial respiratory chain complex IV	3	0.6468	0.0003	0.0423	0.9997	1	0.6468	0.0023	0.56994	3	0.6468	0.0017	0.3481	0	NA	NA	NA
oxidative phosphorylation	8	0.069915	0.139	0.73439	0.861	1	0.19051	0.3539	1	5	0.20834	0.1665	1	3	0.16079	0.543	1
aerobic respiration	9	-0.0061217	0.4349	0.85992	0.5651	1	0.18362	0.3945	1	5	0.15975	0.3811	1	4	0.21346	0.3699	1
heme binding	29	0.018	0.1946	0.77349	0.8054	1	0.23716	0.0396	1	19	0.19473	0.1195	1	10	0.31778	0.0485	1
hydrogen ion transmembrane transport	29	0.038118	0.0937	0.70656	0.9063	1	0.26848	0.0064	1	16	0.27786	0.0038	0.44162	13	0.25695	0.1402	1
transport	1212	0.00074334	0.0003	0.0423	0.9997	1	0.15458	1	1	635	0.14823	0.867	1	577	0.16157	1	1
transmembrane transport	235	0.020502	0.0052	0.30872	0.9948	1	0.18623	0.172	1	137	0.17731	0.0399	0.85607	98	0.19871	0.455	1
protein complex	1769	-0.025807	0.8354	0.9441	0.1646	1	0.15456	1	1	841	0.13542	1	1	928	0.17192	1	1
transmembrane transporter activity	218	0.013656	0.02	0.53565	0.98	1	0.18042	0.3266	1	123	0.17199	0.0911	0.96698	95	0.19134	0.5944	1
electron carrier activity	24	-0.0078817	0.4049	0.84857	0.5951	1	0.27352	0.0114	1	13	0.2452	0.0297	0.85607	11	0.30698	0.051	1
copper ion binding	12	0.084611	0.0605	0.64079	0.9395	1	0.32176	0.0092	1	6	0.40637	0.0027	0.43	6	0.23715	0.2722	1
electron transport chain	4	-0.032096	0.5633	0.88795	0.4367	1	0.1721	0.4332	1	2	0.14	0.4637	1	2	0.20419	0.3779	1
extracellular vesicular exosome	1197	-0.0053459	0.0117	0.42573	0.9883	1	0.16141	0.9992	1	634	0.14733	0.9005	1	563	0.17727	0.9935	1
mitochondrial proton-transporting ATP synthase complex, coupling factor F(o)	8	-0.17308	0.9493	0.97913	0.0507	1	0.18768	0.3696	1	2	0.029201	0.9608	1	6	0.24051	0.2595	1
hydrogen ion transmembrane transporter activity	13	-0.1331	0.9409	0.97627	0.0591	1	0.29581	0.0179	1	5	0.21153	0.1573	1	8	0.34849	0.0344	1
ATP synthesis coupled proton transport	15	-0.17878	0.9912	1	0.0088	0.9024	0.22513	0.1349	1	3	0.11588	0.6366	1	12	0.25244	0.1672	1
hydrolase activity	54	-0.030634	0.6244	0.89353	0.3756	1	0.17639	0.4664	1	28	0.14055	0.6601	1	26	0.21499	0.3055	1
biosynthetic process	1862	-0.033014	0.9907	1	0.0093	0.93248	0.16419	0.9989	1	871	0.14021	0.9991	1	991	0.18526	0.9811	1
mitochondrial proton-transporting ATP synthase complex	18	-0.14629	0.9781	0.9926	0.0219	1	0.22044	0.1445	1	5	0.13346	0.5574	1	13	0.25389	0.1502	1
proton-transporting ATP synthase complex, coupling factor F(o)	4	-0.30981	0.9795	0.99315	0.0205	1	0.31195	0.0827	1	1	0.0042805	0.9701	1	3	0.41451	0.055	1
ATPase activity	214	0.0061904	0.0512	0.6307	0.9488	1	0.14471	0.997	1	115	0.14041	0.8482	1	99	0.14972	0.9934	1
ATP catabolic process	194	0.0075632	0.0498	0.6259	0.9502	1	0.13873	0.9991	1	105	0.13515	0.914	1	89	0.14296	0.9976	1
protein complex assembly	241	0.0020464	0.077	0.66857	0.923	1	0.15844	0.9348	1	123	0.15723	0.4008	1	118	0.15971	0.9854	1
cellular component assembly	551	-0.011623	0.1874	0.76729	0.8126	1	0.14656	1	1	265	0.14028	0.9464	1	286	0.15237	0.9999	1
macromolecular complex assembly	333	-0.019237	0.4528	0.86386	0.5472	1	0.152	0.995	1	159	0.13903	0.9108	1	174	0.16386	0.9903	1
respiratory chain complex IV assembly	4	-0.18025	0.8996	0.9618	0.1004	1	0.18025	0.3967	1	0	NA	NA	NA	4	0.18025	0.4952	1
ATP synthesis coupled electron transport	4	0.20734	0.0288	0.58011	0.9712	1	0.25688	0.1583	1	2	0.46423	0.0188	0.8334	2	0.049538	0.9066	1
respiratory chain	15	-0.065723	0.7626	0.92049	0.2374	1	0.43608	0.0002	0.1128	7	0.39681	0.0024	0.4128	8	0.47044	0.0014	0.9989
oxidoreductase activity, acting on NAD(P)H	4	0.066493	0.2323	0.78063	0.7677	1	0.066493	0.9414	1	4	0.066493	0.9309	1	0	NA	NA	NA
NADH dehydrogenase activity	6	-0.0095631	0.4818	0.8708	0.5182	1	0.2275	0.2096	1	4	0.16346	0.3775	1	2	0.3556	0.1311	1
respiratory electron transport chain	9	0.011921	0.3455	0.83165	0.6545	1	0.2355	0.1525	1	4	0.27835	0.0558	0.91864	5	0.20123	0.4213	1
metal ion binding	930	0.036259	0	0	1	1	0.17355	0.6299	1	545	0.17901	0.0002	0.12286	385	0.16582	0.9997	1
peptidase activity	201	0.015466	0.0195	0.53565	0.9805	1	0.14065	0.9985	1	108	0.14528	0.7242	1	93	0.13528	0.9996	1
metalloendopeptidase activity	24	-0.055202	0.7594	0.91787	0.2406	1	0.1162	0.9663	1	9	0.08133	0.9638	1	15	0.13712	0.8844	1
proteolysis	143	0.030218	0.0069	0.35378	0.9931	1	0.14145	0.9928	1	77	0.15941	0.3578	1	66	0.1205	0.9998	1
zinc ion binding	566	-0.00097886	0.0237	0.55121	0.9763	1	0.14379	1	1	280	0.14434	0.8726	1	286	0.14325	1	1
axon	77	0.016487	0.0933	0.70656	0.9067	1	0.11829	0.9995	1	44	0.11793	0.96	1	33	0.11877	0.9943	1
neuron projection	100	0.015807	0.0681	0.65378	0.9319	1	0.14519	0.9628	1	49	0.16428	0.2941	1	51	0.12685	0.9965	1
neuronal cell body	119	0.015053	0.0592	0.64017	0.9408	1	0.14416	0.9825	1	62	0.1528	0.5093	1	57	0.13477	0.9949	1
cellular protein modification process	1060	-0.007931	0.0377	0.59741	0.9623	1	0.1419	1	1	523	0.13577	0.9995	1	537	0.14788	1	1
locomotion	237	0.001121	0.0876	0.69832	0.9124	1	0.15306	0.9763	1	118	0.15484	0.4657	1	119	0.15131	0.997	1
cell motility	189	-0.0045892	0.1874	0.76729	0.8126	1	0.15775	0.9196	1	89	0.16262	0.2869	1	100	0.15341	0.9894	1
cytoskeleton	713	0.0020635	0.0063	0.33442	0.9937	1	0.13875	1	1	369	0.13604	0.9959	1	344	0.14165	1	1
kinase activity	390	0.0041169	0.0206	0.53565	0.9794	1	0.1271	1	1	210	0.12184	0.9997	1	180	0.13323	1	1
non-membrane spanning protein tyrosine kinase activity	20	-0.0035363	0.3856	0.84857	0.6144	1	0.11305	0.9621	1	10	0.10951	0.844	1	10	0.11658	0.917	1
ATP binding	804	0.0084689	0.0005	0.064457	0.9995	1	0.13012	1	1	445	0.1252	1	1	359	0.13623	1	1
focal adhesion	217	-0.056731	0.9827	0.99527	0.0173	1	0.17229	0.5963	1	96	0.13061	0.9468	1	121	0.20536	0.315	1
actin cytoskeleton	91	-0.026338	0.5883	0.88795	0.4117	1	0.14366	0.9652	1	41	0.1302	0.8494	1	50	0.1547	0.9381	1
cell migration	65	-0.039875	0.737	0.91393	0.263	1	0.13776	0.9681	1	30	0.10604	0.9783	1	35	0.16495	0.8283	1
peptidyl-tyrosine phosphorylation	52	0.0095606	0.1978	0.77485	0.8022	1	0.10754	0.9996	1	33	0.092261	0.9988	1	19	0.13408	0.93	1
substrate adhesion-dependent cell spreading	20	0.044092	0.123	0.72936	0.877	1	0.12119	0.9291	1	13	0.12714	0.7253	1	7	0.11014	0.8888	1
cell morphogenesis	275	-0.0043231	0.1399	0.73642	0.8601	1	0.14169	0.9997	1	139	0.13588	0.9381	1	136	0.14762	0.9987	1
cell adhesion	181	-0.021149	0.5164	0.87575	0.4836	1	0.13621	0.9996	1	91	0.11443	0.9971	1	90	0.15823	0.9726	1
cell differentiation	1005	-0.017071	0.3179	0.8187	0.6821	1	0.15687	0.9999	1	485	0.14484	0.9296	1	520	0.16808	0.9998	1
anatomical structure development	1437	-0.012493	0.0884	0.70222	0.9116	1	0.15212	1	1	688	0.14582	0.9547	1	749	0.15791	1	1
protein autophosphorylation	73	-0.022525	0.5222	0.87575	0.4778	1	0.10861	0.9999	1	33	0.095215	0.997	1	40	0.11966	0.9969	1
cytokine activity	19	0.12475	0.0043	0.28958	0.9957	1	0.20864	0.1948	1	15	0.21114	0.0759	0.9242	4	0.19924	0.4224	1
extracellular space	217	0.057025	0	0	1	1	0.18669	0.1693	1	130	0.20341	0.0005	0.19846	87	0.16171	0.9562	1
neurological system process	141	0.01526	0.0408	0.61159	0.9592	1	0.13704	0.9975	1	86	0.12485	0.9761	1	55	0.1561	0.945	1
nucleic acid binding transcription factor activity	332	0.027334	0	0	1	1	0.18265	0.2266	1	181	0.19258	0.0006	0.19846	151	0.17074	0.9476	1
DNA binding	882	-0.025151	0.7138	0.91031	0.2862	1	0.16014	0.9972	1	412	0.14449	0.9243	1	470	0.17386	0.9961	1
nuclear chromosome	175	0.0031976	0.0952	0.70656	0.9048	1	0.13403	0.9995	1	87	0.13801	0.8513	1	88	0.13009	0.9998	1
chromosome	419	-0.017181	0.3804	0.84705	0.6196	1	0.14292	1	1	206	0.12788	0.9977	1	213	0.15747	0.9993	1
negative regulation of transcription from RNA polymerase II promoter	288	-0.038892	0.8959	0.96097	0.1041	1	0.16293	0.8842	1	109	0.16386	0.2467	1	179	0.16236	0.9916	1
nuclear chromatin	90	-0.025568	0.5892	0.88795	0.4108	1	0.15296	0.8936	1	33	0.17372	0.2103	1	57	0.14095	0.9892	1
RNA polymerase II distal enhancer sequence-specific DNA binding	29	-0.060718	0.8059	0.93666	0.1941	1	0.12404	0.9596	1	8	0.11477	0.7734	1	21	0.12757	0.9578	1
RNA polymerase II core promoter proximal region sequence-specific DNA binding transcription factor activity involved in positive regulation of transcription	57	-0.011136	0.3897	0.84857	0.6103	1	0.16013	0.7313	1	26	0.16332	0.3459	1	31	0.15745	0.8657	1
RNA polymerase II distal enhancer sequence-specific DNA binding transcription factor activity involved in positive regulation of transcription	12	-0.082477	0.8188	0.93829	0.1812	1	0.10306	0.947	1	3	0.041166	0.9657	1	9	0.12369	0.872	1
suckling behavior	7	-0.050276	0.6462	0.89937	0.3538	1	0.08871	0.9372	1	3	0.044839	0.9567	1	4	0.12161	0.7515	1
sequence-specific DNA binding transcription factor activity	296	0.030658	0.0001	0.020509	0.9999	1	0.18808	0.1116	1	164	0.1974	0.0007	0.215	132	0.17651	0.8753	1
RNA polymerase II distal enhancer sequence-specific DNA binding transcription factor activity	15	0.0012034	0.3724	0.84098	0.6276	1	0.1169	0.9113	1	7	0.12654	0.6541	1	8	0.10846	0.9115	1
regulation of transcription, DNA-templated	705	0.016396	0	0	1	1	0.18216	0.1546	1	387	0.18086	0.0002	0.12286	318	0.18375	0.8861	1
transcription from RNA polymerase II promoter	123	-0.051604	0.9141	0.96556	0.0859	1	0.17267	0.5537	1	52	0.14319	0.6933	1	71	0.19427	0.5206	1
nervous system development	60	-0.057016	0.8722	0.95286	0.1278	1	0.14965	0.8743	1	20	0.13895	0.6462	1	40	0.155	0.9099	1
mesoderm development	12	-0.03473	0.591	0.88795	0.409	1	0.11203	0.9154	1	4	0.11595	0.6664	1	8	0.11007	0.9051	1
neuron differentiation	26	0.059704	0.0449	0.61391	0.9551	1	0.17458	0.4793	1	17	0.17916	0.2147	1	9	0.16593	0.6496	1
positive regulation of apoptotic process	128	0.0088286	0.0816	0.68562	0.9184	1	0.14993	0.956	1	70	0.14515	0.6881	1	58	0.1557	0.9486	1
negative regulation of neuron apoptotic process	53	0.026141	0.0852	0.69347	0.9148	1	0.19284	0.2222	1	26	0.2232	0.0203	0.83655	27	0.16362	0.7996	1
positive regulation of transcription from RNA polymerase II promoter	369	-0.037346	0.9057	0.96384	0.0943	1	0.15176	0.9972	1	158	0.1336	0.9689	1	211	0.16535	0.9908	1
regulation of neurogenesis	7	-0.19595	0.9618	0.9847	0.0382	1	0.27269	0.0853	1	2	0.13429	0.4874	1	5	0.32805	0.092	1
innervation	6	0.11949	0.0709	0.65378	0.9291	1	0.12043	0.7638	1	5	0.14395	0.4851	1	1	0.0028355	0.9779	1
extracellular region	203	0.054446	0	0	1	1	0.20104	0.0229	1	116	0.22355	0	0	87	0.17102	0.8847	1
negative regulation of peptidase activity	4	0.15076	0.0698	0.65378	0.9302	1	0.18997	0.3533	1	3	0.22715	0.1584	1	1	0.078435	0.6588	1
enzyme regulator activity	270	-0.017249	0.4055	0.84857	0.5945	1	0.14501	0.9988	1	126	0.13689	0.9128	1	144	0.15212	0.9983	1
G-protein coupled receptor activity	14	-0.053805	0.6989	0.90934	0.3011	1	0.11799	0.9006	1	5	0.089861	0.86	1	9	0.13362	0.829	1
G-protein coupled receptor signaling pathway	37	-0.012677	0.421	0.85108	0.579	1	0.14122	0.884	1	16	0.14863	0.519	1	21	0.13558	0.9311	1
signal transduction	980	-0.0046271	0.0153	0.4774	0.9847	1	0.14081	1	1	477	0.13989	0.9894	1	503	0.14168	1	1
signal transducer activity	185	0.022793	0.0084	0.37526	0.9916	1	0.13388	0.9998	1	105	0.13802	0.8734	1	80	0.12844	0.9998	1
defense response to bacterium	11	-0.031645	0.5804	0.88795	0.4196	1	0.18274	0.3973	1	4	0.20775	0.1919	1	7	0.16845	0.5962	1
response to stress	831	-8.4213e-05	0.0067	0.34748	0.9933	1	0.15415	1	1	413	0.15499	0.455	1	418	0.15331	1	1
placenta development	20	-0.02243	0.5215	0.87575	0.4785	1	0.20549	0.2084	1	8	0.22882	0.0903	0.96698	12	0.18993	0.5105	1
plasma membrane	1027	0.014006	0	0	1	1	0.14703	1	1	550	0.15035	0.7503	1	477	0.1432	1	1
apoptotic process	222	-0.0084072	0.2221	0.77764	0.7779	1	0.15437	0.9696	1	111	0.14596	0.7113	1	111	0.16278	0.971	1
cell death	397	-0.0018905	0.0601	0.64017	0.9399	1	0.1584	0.9785	1	195	0.15932	0.3082	1	202	0.15751	0.9985	1
integral component of plasma membrane	83	0.034713	0.0216	0.53565	0.9784	1	0.13961	0.9762	1	46	0.15727	0.4264	1	37	0.11765	0.9977	1
calcium ion binding	140	0.024391	0.0168	0.48591	0.9832	1	0.16535	0.7461	1	81	0.16397	0.263	1	59	0.16724	0.871	1
cytosol	718	-0.019959	0.4706	0.86704	0.5294	1	0.16302	0.9754	1	343	0.14973	0.7263	1	375	0.17517	0.9887	1
centrosome	267	0.011168	0.016	0.4774	0.984	1	0.13446	1	1	141	0.13788	0.9097	1	126	0.13063	1	1
protein domain specific binding	124	-0.046057	0.8689	0.95195	0.1311	1	0.16339	0.7757	1	51	0.14264	0.6945	1	73	0.17788	0.7815	1
vesicle	66	-0.0015244	0.2619	0.79202	0.7381	1	0.16376	0.6921	1	35	0.15296	0.4878	1	31	0.17594	0.6997	1
ion channel binding	29	-0.10084	0.956	0.98233	0.044	1	0.20745	0.159	1	10	0.15457	0.4414	1	19	0.23528	0.1946	1
spindle microtubule	27	0.038944	0.1007	0.70656	0.8993	1	0.15159	0.7363	1	16	0.16077	0.3907	1	11	0.13825	0.8351	1
positive regulation of protein dephosphorylation	12	-0.12739	0.9298	0.97068	0.0702	1	0.1745	0.459	1	3	0.094209	0.7605	1	9	0.20126	0.4369	1
regulation of cardiac muscle contraction	5	-0.22036	0.9578	0.98271	0.0422	1	0.22859	0.2178	1	1	0.020566	0.8956	1	4	0.28059	0.1919	1
substantia nigra development	27	-0.028987	0.579	0.88795	0.421	1	0.23194	0.063	1	12	0.22832	0.0585	0.9242	15	0.23484	0.2218	1
protein kinase binding	204	-0.029839	0.6991	0.90934	0.3009	1	0.14757	0.9925	1	102	0.11773	0.9974	1	102	0.17741	0.8366	1
spindle pole	55	0.057282	0.0084	0.37526	0.9916	1	0.14876	0.8692	1	36	0.1574	0.4105	1	19	0.13241	0.9356	1
positive regulation of cyclic-nucleotide phosphodiesterase activity	3	-0.32355	0.9703	0.98857	0.0297	1	0.32355	0.0874	1	0	NA	NA	NA	3	0.32355	0.139	1
positive regulation of ryanodine-sensitive calcium-release channel activity	3	-0.1617	0.8532	0.94748	0.1468	1	0.37392	0.0495	1	1	0.31832	0.1004	0.99935	2	0.40171	0.0953	1
positive regulation of phosphoprotein phosphatase activity	4	-0.18937	0.9093	0.96394	0.0907	1	0.29253	0.1028	1	1	0.20632	0.2606	1	3	0.32127	0.1425	1
sarcomere	7	-0.077482	0.7426	0.91522	0.2574	1	0.20731	0.2781	1	3	0.15147	0.4357	1	4	0.24919	0.2672	1
response to calcium ion	24	-0.034058	0.6132	0.88849	0.3868	1	0.12895	0.9127	1	13	0.087594	0.9746	1	11	0.17783	0.5844	1
regulation of cytokinesis	11	-0.096752	0.8518	0.94741	0.1482	1	0.15823	0.5838	1	5	0.067629	0.9515	1	6	0.23374	0.2825	1
phospholipase binding	7	-0.18167	0.949	0.97913	0.051	1	0.2103	0.2661	1	2	0.050116	0.8912	1	5	0.27438	0.1881	1
calcium channel complex	7	-0.13763	0.8912	0.95957	0.1088	1	0.22095	0.2287	1	2	0.14581	0.4373	1	5	0.25101	0.2452	1
regulation of release of sequestered calcium ion into cytosol by sarcoplasmic reticulum	5	-0.10295	0.791	0.93112	0.209	1	0.24462	0.1742	1	2	0.17709	0.3193	1	3	0.28964	0.1897	1
detection of calcium ion	3	-0.2098	0.9062	0.96384	0.0938	1	0.32582	0.085	1	1	0.17402	0.3344	1	2	0.40171	0.0953	1
regulation of heart rate	7	-0.10454	0.82	0.93829	0.18	1	0.15173	0.597	1	3	0.055054	0.9317	1	4	0.22423	0.3375	1
thioesterase binding	9	-0.062075	0.7047	0.90934	0.2953	1	0.16292	0.5314	1	5	0.090758	0.8549	1	4	0.25312	0.2576	1
structural molecule activity	240	-0.10142	1	1	0	0	0.25367	0	0	96	0.19031	0.0147	0.79012	144	0.29591	0	0
tight junction	51	0.0094565	0.1956	0.77349	0.8044	1	0.13519	0.9568	1	26	0.14186	0.6402	1	25	0.12824	0.9706	1
calcium-independent cell-cell adhesion via plasma membrane cell-adhesion molecules	5	0.036437	0.3035	0.81099	0.6965	1	0.10576	0.8179	1	2	0.17774	0.317	1	3	0.057767	0.9378	1
identical protein binding	261	0.0063399	0.034	0.58011	0.966	1	0.14418	0.9994	1	144	0.13641	0.9359	1	117	0.15374	0.9931	1
cell-cell junction organization	11	0.21465	0.0008	0.092554	0.9992	1	0.28903	0.0355	1	7	0.39575	0.0025	0.41346	4	0.10228	0.8308	1
cell junction organization	47	0.025064	0.1055	0.70903	0.8945	1	0.13779	0.9385	1	26	0.14719	0.563	1	21	0.12614	0.9614	1
p53 binding	37	-0.027285	0.5693	0.88795	0.4307	1	0.11025	0.996	1	17	0.09028	0.9855	1	20	0.12722	0.9534	1
regulation of apoptotic process	43	0.0050543	0.2523	0.78548	0.7477	1	0.13295	0.9558	1	19	0.15616	0.4361	1	24	0.11457	0.9886	1
negative regulation of intrinsic apoptotic signaling pathway in response to DNA damage by p53 class mediator	4	0.13339	0.0919	0.70656	0.9081	1	0.14812	0.5516	1	3	0.18767	0.273	1	1	0.029453	0.8555	1
negative regulation of cellular senescence	4	-0.0012132	0.4521	0.86365	0.5479	1	0.088957	0.8609	1	2	0.087744	0.7236	1	2	0.09017	0.7615	1
homeostatic process	353	0.0048676	0.0236	0.55121	0.9764	1	0.15382	0.9917	1	176	0.15913	0.3161	1	177	0.14853	0.9999	1
endosome	271	0.0058761	0.035	0.58656	0.965	1	0.13608	1	1	144	0.13357	0.9611	1	127	0.13892	0.9999	1
iron ion homeostasis	17	0.043474	0.1475	0.74526	0.8525	1	0.11786	0.9289	1	11	0.12467	0.7312	1	6	0.10538	0.8832	1
serine-type endopeptidase inhibitor activity	10	0.022208	0.2951	0.80404	0.7049	1	0.12153	0.8355	1	5	0.14374	0.4863	1	5	0.099325	0.8844	1
negative regulation of endopeptidase activity	22	0.072445	0.0358	0.59386	0.9642	1	0.14104	0.8138	1	13	0.18064	0.2294	1	9	0.083834	0.9804	1
regulation of proteolysis	6	0.033084	0.3011	0.80963	0.6989	1	0.16725	0.4774	1	3	0.20034	0.2284	1	3	0.13417	0.6491	1
response to cytokine	28	0.019461	0.1966	0.77405	0.8034	1	0.17764	0.4484	1	13	0.21226	0.0885	0.96586	15	0.14763	0.8286	1
response to peptide hormone	25	-0.027247	0.5601	0.88795	0.4399	1	0.18488	0.3682	1	11	0.17912	0.2522	1	14	0.1894	0.5295	1
in utero embryonic development	151	-0.020147	0.4995	0.87225	0.5005	1	0.15318	0.9404	1	65	0.15452	0.4754	1	86	0.15216	0.9868	1
kidney development	42	0.0035676	0.2647	0.79622	0.7353	1	0.1222	0.984	1	18	0.14673	0.5542	1	24	0.1038	0.9965	1
lens development in camera-type eye	10	0.021221	0.3009	0.80963	0.6991	1	0.097182	0.9446	1	6	0.09867	0.8374	1	4	0.094952	0.8608	1
chromatin binding	233	-0.050487	0.9639	0.98552	0.0361	1	0.14792	0.9939	1	94	0.12076	0.9922	1	139	0.16629	0.9718	1
spermatid development	32	-0.049224	0.7425	0.91522	0.2575	1	0.16458	0.6103	1	16	0.11536	0.8686	1	16	0.21381	0.3489	1
spermatid nucleus differentiation	6	-0.1344	0.8792	0.95488	0.1208	1	0.16382	0.4977	1	1	0.088259	0.6069	1	5	0.17893	0.5201	1
brain development	103	0.016642	0.0625	0.64648	0.9375	1	0.14722	0.9534	1	51	0.16547	0.2728	1	52	0.12932	0.9967	1
post-embryonic development	43	0.02656	0.1116	0.71627	0.8884	1	0.12339	0.9841	1	26	0.124	0.8583	1	17	0.12247	0.9534	1
Wnt signaling pathway	80	-0.02973	0.6265	0.89412	0.3735	1	0.13109	0.9929	1	35	0.11584	0.955	1	45	0.14295	0.9724	1
mammary gland development	13	-0.08899	0.8463	0.94635	0.1537	1	0.14446	0.711	1	5	0.072115	0.9375	1	8	0.18968	0.4825	1
regulation of mammary gland epithelial cell proliferation	4	-0.054351	0.6328	0.89617	0.3672	1	0.10725	0.7745	1	1	0.1058	0.548	1	3	0.10773	0.7626	1
regulation of histone acetylation	3	0.0090276	0.4435	0.86248	0.5565	1	0.069876	0.892	1	1	0.11836	0.5091	1	2	0.045636	0.9191	1
positive regulation of chromatin binding	3	-0.1844	0.8806	0.95488	0.1194	1	0.1844	0.3728	1	0	NA	NA	NA	3	0.1844	0.4545	1
histone binding	76	0.025323	0.0497	0.6259	0.9503	1	0.14721	0.9273	1	42	0.1561	0.4448	1	34	0.13623	0.9697	1
developmental growth	17	0.058452	0.0968	0.70656	0.9032	1	0.10811	0.9609	1	7	0.20225	0.1722	1	10	0.042205	1	1
regulation of histone H3-K4 methylation	3	-0.023845	0.5462	0.88191	0.4538	1	0.035566	0.9796	1	1	0.017582	0.9062	1	2	0.044559	0.9219	1
palate development	32	0.02578	0.1408	0.73785	0.8592	1	0.13748	0.8913	1	17	0.15365	0.4649	1	15	0.11914	0.9517	1
canonical Wnt signaling pathway	30	-0.044402	0.7076	0.90934	0.2924	1	0.1485	0.7923	1	12	0.13013	0.6967	1	18	0.16075	0.7584	1
growth	156	-0.01588	0.4062	0.84857	0.5938	1	0.15689	0.914	1	67	0.16416	0.2742	1	89	0.15142	0.9887	1
reproduction	324	-0.0033097	0.0986	0.70656	0.9014	1	0.15782	0.9705	1	167	0.14988	0.6431	1	157	0.16626	0.9777	1
embryo development	450	-0.022737	0.5779	0.88795	0.4221	1	0.14975	0.9997	1	197	0.14507	0.8102	1	253	0.1534	0.9999	1
anatomical structure formation involved in morphogenesis	331	-0.014491	0.32	0.82223	0.68	1	0.13086	1	1	157	0.12267	0.9992	1	174	0.13825	1	1
nucleoplasm	518	-0.052577	0.9988	1	0.0012	0.24611	0.15436	0.9974	1	219	0.12037	1	1	299	0.17925	0.9426	1
transcription factor complex	117	-0.05577	0.9341	0.97314	0.0659	1	0.14658	0.9673	1	41	0.12957	0.8561	1	76	0.15576	0.9664	1
transcription, DNA-templated	782	-0.027398	0.7788	0.92593	0.2212	1	0.15557	0.9999	1	357	0.14038	0.9744	1	425	0.16833	0.9991	1
tissue development	7	-0.018515	0.509	0.87575	0.491	1	0.070748	0.981	1	3	0.060939	0.9119	1	4	0.078105	0.9183	1
retina layer formation	3	-0.0088274	0.4982	0.87225	0.5018	1	0.061902	0.9193	1	1	0.079612	0.6458	1	2	0.053047	0.8947	1
cerebellum development	14	-0.14694	0.9656	0.98614	0.0344	1	0.16753	0.5241	1	3	0.048034	0.9503	1	11	0.20011	0.4401	1
hindbrain development	8	-0.08867	0.7871	0.92968	0.2129	1	0.10469	0.8926	1	1	0.064066	0.7059	1	7	0.11049	0.8871	1
pancreas development	7	-0.11636	0.8479	0.94704	0.1521	1	0.19266	0.3477	1	3	0.089017	0.7916	1	4	0.27039	0.213	1
endocrine pancreas development	6	-0.034243	0.5809	0.88795	0.4191	1	0.33243	0.0336	1	4	0.22364	0.1475	1	2	0.55	0.0328	1
sequence-specific DNA binding	144	-0.020157	0.4955	0.87196	0.5045	1	0.15849	0.8742	1	66	0.15091	0.5574	1	78	0.16491	0.93	1
cell fate commitment	15	-0.057049	0.7214	0.91201	0.2786	1	0.22956	0.1201	1	8	0.16173	0.3967	1	7	0.30708	0.0899	1
positive regulation of transcription, DNA-templated	252	-0.02146	0.5204	0.87575	0.4796	1	0.14817	0.9952	1	122	0.13087	0.9697	1	130	0.16441	0.9737	1
protein dimerization activity	61	-0.047865	0.8032	0.93605	0.1968	1	0.15986	0.7476	1	22	0.15527	0.4431	1	39	0.16245	0.8553	1
retinoic acid receptor signaling pathway	6	-0.11665	0.8437	0.94635	0.1563	1	0.14986	0.5812	1	1	0.099617	0.5698	1	5	0.1599	0.6089	1
neuron fate commitment	8	0.011671	0.3527	0.83165	0.6473	1	0.28459	0.0596	1	5	0.23701	0.0984	0.99324	3	0.3639	0.0974	1
generation of neurons	5	-0.12668	0.8417	0.94635	0.1583	1	0.18912	0.369	1	1	0.15609	0.3803	1	4	0.19737	0.4303	1
retina morphogenesis in camera-type eye	4	-0.22448	0.9389	0.97552	0.0611	1	0.22448	0.2327	1	0	NA	NA	NA	4	0.22448	0.3366	1
E-box binding	10	0.014842	0.3345	0.83064	0.6655	1	0.18928	0.3491	1	3	0.3402	0.0349	0.85607	7	0.1246	0.825	1
nucleosome	14	-0.082452	0.8227	0.93829	0.1773	1	0.24635	0.0814	1	6	0.19121	0.2229	1	8	0.2877	0.111	1
protein heterodimerization activity	174	-0.026498	0.6185	0.89045	0.3815	1	0.15522	0.9387	1	77	0.14544	0.6855	1	97	0.16299	0.9564	1
epidermis development	14	0.022721	0.2504	0.78513	0.7496	1	0.10245	0.9619	1	7	0.12517	0.6651	1	7	0.079732	0.969	1
cell cycle	627	0.0037375	0.0052	0.30872	0.9948	1	0.14191	1	1	337	0.13549	0.995	1	290	0.14937	1	1
catabolic process	861	0.0088537	0.0001	0.020509	0.9999	1	0.15134	1	1	452	0.15258	0.5916	1	409	0.14998	1	1
cytoplasmic vesicle	141	0.028305	0.0086	0.37673	0.9914	1	0.14656	0.9803	1	75	0.16437	0.2649	1	66	0.12631	0.9995	1
cellular senescence	13	0.0018019	0.375	0.84392	0.625	1	0.11158	0.9213	1	6	0.12283	0.673	1	7	0.10194	0.9167	1
aging	97	0.0081102	0.1272	0.72936	0.8728	1	0.18833	0.2312	1	46	0.20711	0.0167	0.81747	51	0.17138	0.81	1
carbohydrate binding	39	0.029453	0.1056	0.70903	0.8944	1	0.14337	0.8793	1	23	0.14652	0.5716	1	16	0.13883	0.8845	1
homophilic cell adhesion via plasma membrane adhesion molecules	15	-0.087573	0.8485	0.94704	0.1515	1	0.17507	0.4613	1	5	0.13124	0.5743	1	10	0.19698	0.4663	1
nucleic acid binding	395	0.051485	0	0	1	1	0.21088	0.0001	0.064457	241	0.21501	0	0	154	0.20442	0.3105	1
transcription corepressor activity	73	-0.040944	0.7602	0.91859	0.2398	1	0.15239	0.8679	1	26	0.15646	0.4334	1	47	0.15015	0.9538	1
negative regulation of intracellular estrogen receptor signaling pathway	8	-0.13117	0.8925	0.95994	0.1075	1	0.19279	0.3428	1	3	0.082164	0.8259	1	5	0.25917	0.2241	1
estrogen receptor binding	12	-0.050675	0.6783	0.90427	0.3217	1	0.10357	0.945	1	3	0.1058	0.6959	1	9	0.10283	0.9439	1
response to estrogen	21	0.028204	0.1805	0.76354	0.8195	1	0.15017	0.7342	1	11	0.17026	0.3165	1	10	0.12806	0.872	1
sensory perception of smell	5	-0.061141	0.6705	0.90227	0.3295	1	0.17701	0.4261	1	2	0.14484	0.4421	1	3	0.19846	0.4054	1
phosphatase activity	123	0.028796	0.0113	0.41452	0.9887	1	0.1605	0.8222	1	74	0.15732	0.4053	1	49	0.1653	0.864	1
protein tyrosine phosphatase activity	41	0.0053605	0.2587	0.78725	0.7413	1	0.13538	0.9349	1	20	0.14425	0.5781	1	21	0.12692	0.9595	1
negative regulation of protein kinase activity	30	-0.048345	0.7364	0.91393	0.2636	1	0.15567	0.7125	1	10	0.16098	0.3874	1	20	0.15301	0.8305	1
peptidyl-tyrosine dephosphorylation	41	-0.0045058	0.347	0.83165	0.653	1	0.14144	0.8969	1	19	0.14775	0.5443	1	22	0.136	0.9335	1
regulation of release of sequestered calcium ion into cytosol	5	-0.035122	0.5828	0.88795	0.4172	1	0.11379	0.7745	1	2	0.09834	0.6665	1	3	0.1241	0.6941	1
gamete generation	9	-0.0077857	0.442	0.86248	0.558	1	0.11073	0.8802	1	4	0.11582	0.6676	1	5	0.10667	0.8593	1
core promoter proximal region sequence-specific DNA binding	8	0.095903	0.0803	0.68361	0.9197	1	0.16452	0.5136	1	3	0.34723	0.0323	0.85607	5	0.054895	0.987	1
B cell apoptotic process	5	-0.035939	0.5847	0.88795	0.4153	1	0.035939	0.9964	1	0	NA	NA	NA	5	0.035939	0.9976	1
positive regulation of B cell apoptotic process	4	0.0026997	0.4372	0.85992	0.5628	1	0.012157	0.9998	1	1	0.029714	0.8501	1	3	0.0063051	0.9997	1
spindle	46	0.037001	0.0581	0.63737	0.9419	1	0.15158	0.8151	1	27	0.16064	0.381	1	19	0.1387	0.9085	1
activation of cysteine-type endopeptidase activity involved in apoptotic process	40	-0.029301	0.6048	0.88849	0.3952	1	0.15478	0.7581	1	15	0.16731	0.3233	1	25	0.14727	0.9002	1
cellular response to DNA damage stimulus	140	0.023183	0.019	0.52919	0.981	1	0.12773	1	1	81	0.13042	0.938	1	59	0.12404	0.9985	1
positive regulation of cell proliferation	139	-0.037934	0.7947	0.93285	0.2053	1	0.15177	0.947	1	61	0.12969	0.9083	1	78	0.16903	0.8964	1
intrinsic apoptotic signaling pathway in response to DNA damage	36	0.023732	0.1412	0.73876	0.8588	1	0.15995	0.6716	1	21	0.15744	0.4128	1	15	0.16346	0.7257	1
response to radiation	13	-0.047806	0.667	0.90132	0.333	1	0.15492	0.6282	1	5	0.13925	0.5172	1	8	0.16472	0.6274	1
regulation of gene expression	72	0.018344	0.085	0.69347	0.915	1	0.14371	0.9458	1	37	0.15768	0.414	1	35	0.12895	0.9888	1
protein processing	20	0.21516	0	0	1	1	0.2458	0.0511	1	15	0.3073	0.0023	0.41208	5	0.061294	0.9781	1
nuclear body	27	-0.023158	0.5344	0.87867	0.4656	1	0.14368	0.8149	1	12	0.13558	0.6396	1	15	0.15015	0.814	1
negative regulation of protein binding	22	-0.079093	0.8688	0.95195	0.1312	1	0.19269	0.3042	1	7	0.17851	0.2782	1	15	0.19931	0.4486	1
skeletal muscle cell differentiation	18	-0.012033	0.444	0.86248	0.556	1	0.19238	0.3136	1	8	0.20289	0.1607	1	10	0.18397	0.5484	1
middle ear morphogenesis	7	0.050972	0.2113	0.77701	0.7887	1	0.14176	0.6595	1	3	0.22485	0.1627	1	4	0.079438	0.9154	1
positive regulation of catalytic activity	19	0.084628	0.0268	0.5777	0.9732	1	0.11818	0.9321	1	14	0.13762	0.6235	1	5	0.063753	0.9743	1
response to alkaloid	3	-0.059413	0.65	0.89937	0.35	1	0.16574	0.4472	1	1	0.15949	0.3724	1	2	0.16887	0.4783	1
pigmentation	31	-0.009661	0.4092	0.84857	0.5908	1	0.12058	0.9717	1	14	0.1228	0.7805	1	17	0.11875	0.9621	1
canonical Wnt signaling pathway involved in negative regulation of apoptotic process	5	0.019077	0.3679	0.83902	0.6321	1	0.07529	0.9448	1	2	0.11796	0.5668	1	3	0.046844	0.964	1
canonical Wnt signaling pathway involved in positive regulation of apoptotic process	3	-0.029002	0.5617	0.88795	0.4383	1	0.14079	0.5569	1	1	0.16768	0.35	1	2	0.12734	0.6236	1
skeletal system morphogenesis	19	0.013784	0.2722	0.79807	0.7278	1	0.13642	0.8272	1	9	0.15855	0.4127	1	10	0.1165	0.9172	1
detection of mechanical stimulus involved in sensory perception of sound	5	-0.051503	0.6389	0.8979	0.3611	1	0.19395	0.346	1	2	0.17806	0.3154	1	3	0.20454	0.3871	1
positive regulation of apoptotic signaling pathway	23	0.04427	0.098	0.70656	0.902	1	0.13143	0.889	1	14	0.14432	0.5492	1	9	0.11137	0.9176	1
protein maturation	71	0.034533	0.0316	0.58011	0.9684	1	0.17987	0.4003	1	36	0.21143	0.0195	0.83495	35	0.14741	0.941	1
chromosome organization	399	-0.02209	0.5566	0.88647	0.4434	1	0.13918	1	1	198	0.11798	1	1	201	0.16007	0.9968	1
nucleolus	450	-0.060346	0.9995	1	0.0005	0.1128	0.16785	0.8233	1	180	0.13438	0.9734	1	270	0.19016	0.7099	1
MAPK cascade	30	-0.032821	0.61	0.88849	0.39	1	0.12127	0.9658	1	17	0.078047	0.9958	1	13	0.1778	0.5928	1
branching involved in ureteric bud morphogenesis	12	0.048379	0.1572	0.74727	0.8428	1	0.089301	0.9793	1	7	0.11801	0.7211	1	5	0.049107	0.9912	1
positive regulation of mesenchymal cell proliferation	10	-0.12464	0.9041	0.96346	0.0959	1	0.15679	0.5795	1	2	0.080365	0.7575	1	8	0.17589	0.5609	1
chromatin remodeling	40	-0.079843	0.9349	0.97322	0.0651	1	0.12152	0.9849	1	13	0.064116	0.9983	1	27	0.14916	0.8968	1
cellular iron ion homeostasis	12	0.082923	0.0635	0.64969	0.9365	1	0.16557	0.5278	1	7	0.213	0.1398	1	5	0.099182	0.8846	1
response to gamma radiation	20	0.016519	0.2529	0.78587	0.7471	1	0.10881	0.972	1	11	0.11394	0.826	1	9	0.10255	0.9444	1
regulation of telomere maintenance	3	-0.10519	0.7607	0.9187	0.2393	1	0.10519	0.733	1	0	NA	NA	NA	3	0.10519	0.7746	1
protein complex binding	128	-0.010898	0.3297	0.82791	0.6703	1	0.15368	0.9242	1	56	0.16318	0.305	1	72	0.14629	0.9919	1
cellular response to drug	20	0.0034076	0.3403	0.83165	0.6597	1	0.18304	0.3793	1	9	0.20717	0.1303	1	11	0.1633	0.6837	1
positive regulation of cysteine-type endopeptidase activity involved in apoptotic process	21	-0.064835	0.791	0.93112	0.209	1	0.12426	0.9267	1	8	0.077992	0.9628	1	13	0.15273	0.7635	1
positive regulation of fibroblast proliferation	22	0.01339	0.2634	0.79549	0.7366	1	0.20098	0.2404	1	9	0.26201	0.0301	0.85607	13	0.15873	0.7244	1
positive regulation of epithelial cell proliferation	17	-0.015653	0.4805	0.8708	0.5195	1	0.14183	0.7698	1	8	0.13406	0.6144	1	9	0.14874	0.7488	1
negative regulation of cell division	4	0.010263	0.4113	0.84857	0.5887	1	0.056224	0.9674	1	1	0.13297	0.4568	1	3	0.030641	0.9876	1
positive regulation of response to DNA damage stimulus	6	0.0092294	0.402	0.84857	0.598	1	0.076557	0.9539	1	3	0.085786	0.807	1	3	0.067327	0.9155	1
chromatin modification	71	-0.018842	0.4805	0.8708	0.5195	1	0.12471	0.9964	1	34	0.11054	0.9735	1	37	0.13773	0.9766	1
mRNA processing	273	-0.082825	1	1	0	0	0.16741	0.7763	1	106	0.10892	0.9997	1	167	0.20453	0.3035	1
RNA binding	505	-0.084527	1	1	0	0	0.18012	0.2694	1	197	0.12252	0.9994	1	308	0.21696	0.0369	1
nucleotide binding	215	-0.13207	1	1	0	0	0.18796	0.1521	1	64	0.093884	0.9999	1	151	0.22783	0.0285	1
RNA splicing, via transesterification reactions	8	-0.093475	0.8049	0.93666	0.1951	1	0.13329	0.7316	1	3	0.053089	0.9381	1	5	0.18141	0.5089	1
alternative mRNA splicing, via spliceosome	11	-0.16927	0.9706	0.98857	0.0294	1	0.18084	0.4118	1	1	0.063633	0.7078	1	10	0.19256	0.491	1
spliceosomal complex	78	-0.11766	0.9998	1	0.0002	0.050133	0.18082	0.3764	1	28	0.087973	0.9984	1	50	0.23282	0.1011	1
RNA splicing	148	-0.11834	0.9999	1	0.0001	0.0376	0.17713	0.4368	1	50	0.087014	1	1	98	0.22311	0.1031	1
double-stranded DNA binding	46	0.041144	0.0462	0.62057	0.9538	1	0.12657	0.9802	1	25	0.1543	0.46	1	21	0.093562	0.9978	1
DNA-templated transcription, initiation	19	-0.04648	0.6878	0.907	0.3122	1	0.10154	0.9832	1	7	0.07473	0.9631	1	12	0.11719	0.9338	1
negative regulation of cell death	22	-0.028698	0.5721	0.88795	0.4279	1	0.15798	0.6466	1	6	0.23702	0.0906	0.96698	16	0.12834	0.9309	1
response to estradiol	31	-0.03852	0.6719	0.90227	0.3281	1	0.15435	0.7258	1	11	0.16322	0.3695	1	20	0.14948	0.854	1
regulation of oxidative phosphorylation	3	-0.12379	0.7927	0.93263	0.2073	1	0.12379	0.6417	1	0	NA	NA	NA	3	0.12379	0.6952	1
cellular response to organic cyclic compound	28	0.012396	0.2422	0.78332	0.7578	1	0.17073	0.5308	1	14	0.18312	0.2103	1	14	0.15833	0.755	1
cellular response to interleukin-1	15	0.034981	0.1872	0.76729	0.8128	1	0.14827	0.6999	1	6	0.22906	0.1046	1	9	0.094405	0.9629	1
glucose metabolic process	30	0.010758	0.2471	0.78332	0.7529	1	0.16653	0.5776	1	16	0.16621	0.3375	1	14	0.1669	0.6939	1
negative regulation of gene expression	51	0.019361	0.1268	0.72936	0.8732	1	0.15179	0.8281	1	23	0.18975	0.1288	1	28	0.1206	0.9878	1
cell proliferation	209	-0.027864	0.6612	0.90091	0.3388	1	0.13929	0.9994	1	91	0.12796	0.9643	1	118	0.14803	0.9983	1
hypothalamus development	6	-0.10554	0.8177	0.93829	0.1823	1	0.13629	0.6666	1	2	0.046122	0.9079	1	4	0.18137	0.4906	1
cellular response to estrogen stimulus	8	-0.063656	0.6995	0.90934	0.3005	1	0.21397	0.239	1	4	0.15031	0.4506	1	4	0.27762	0.1972	1
regulation of mitotic cell cycle	17	0.044738	0.1426	0.73941	0.8574	1	0.113	0.9472	1	11	0.12189	0.7547	1	6	0.096706	0.9149	1
positive regulation of cellular respiration	5	-0.24806	0.9756	0.99162	0.0244	1	0.40228	0.0148	1	2	0.19277	0.2668	1	3	0.54195	0.0149	1
positive regulation of glycolytic process	3	0.017836	0.415	0.8494	0.585	1	0.02768	0.9894	1	2	0.034137	0.9456	1	1	0.014765	0.9176	1
positive regulation of cell cycle	15	-0.03481	0.5958	0.88795	0.4042	1	0.2059	0.2311	1	5	0.25664	0.0689	0.9242	10	0.18053	0.5706	1
glycoprotein metabolic process	6	0.057566	0.2122	0.77707	0.7878	1	0.12634	0.7303	1	2	0.27586	0.098	0.99153	4	0.051582	0.9797	1
inner mitochondrial membrane organization	3	-0.061812	0.6561	0.90075	0.3439	1	0.061812	0.9196	1	0	NA	NA	NA	3	0.061812	0.9277	1
amino acid transport	6	0.0089725	0.4031	0.84857	0.5969	1	0.09622	0.8877	1	2	0.15779	0.3894	1	4	0.065436	0.953	1
negative regulation of glucose import	5	-0.033531	0.5754	0.88795	0.4246	1	0.13699	0.6424	1	2	0.12933	0.5096	1	3	0.1421	0.6149	1
response to wounding	16	-0.12616	0.9479	0.97911	0.0521	1	0.16374	0.5694	1	4	0.075172	0.8954	1	12	0.19327	0.4859	1
positive regulation of mitochondrial membrane potential	3	-0.18921	0.8858	0.95695	0.1142	1	0.18921	0.355	1	0	NA	NA	NA	3	0.18921	0.436	1
protein phosphatase inhibitor activity	10	-0.11397	0.8805	0.95488	0.1195	1	0.18315	0.3851	1	1	0.34588	0.0831	0.95005	9	0.16507	0.6549	1
negative regulation of phosphatase activity	22	-0.053794	0.7417	0.91485	0.2583	1	0.12745	0.9095	1	10	0.081022	0.9727	1	12	0.16614	0.6746	1
phosphatase binding	24	0.058576	0.0558	0.63146	0.9442	1	0.11764	0.9615	1	15	0.14097	0.5949	1	9	0.078751	0.9862	1
enzyme binding	425	-0.017848	0.4062	0.84857	0.5938	1	0.15576	0.9933	1	208	0.14089	0.9171	1	217	0.17	0.9831	1
response to corticosterone	9	0.1248	0.0342	0.58011	0.9658	1	0.28775	0.0462	1	4	0.46411	0.0053	0.55286	5	0.14666	0.6734	1
growth cone	43	0.050806	0.0274	0.5777	0.9726	1	0.13126	0.9625	1	26	0.15055	0.5164	1	17	0.10175	0.9887	1
calcium-mediated signaling	7	-0.017847	0.506	0.87575	0.494	1	0.11772	0.8109	1	5	0.069908	0.9445	1	2	0.23723	0.3008	1
phosphatidylinositol 3-kinase binding	8	-0.096534	0.8143	0.93829	0.1857	1	0.14335	0.6632	1	2	0.093623	0.6929	1	6	0.15992	0.617	1
calcium-dependent protein binding	18	-0.023619	0.5268	0.87575	0.4732	1	0.17046	0.5065	1	9	0.14684	0.5121	1	9	0.19408	0.4773	1
regulation of ryanodine-sensitive calcium-release channel activity	4	-0.10195	0.7663	0.922	0.2337	1	0.11988	0.7077	1	1	0.035851	0.826	1	3	0.14788	0.5928	1
nitric-oxide synthase regulator activity	5	-0.21338	0.9518	0.98031	0.0482	1	0.28036	0.0988	1	1	0.16745	0.3515	1	4	0.30858	0.1408	1
adenylate cyclase binding	4	-0.060979	0.6533	0.89937	0.3467	1	0.16942	0.4476	1	1	0.21688	0.2376	1	3	0.1536	0.5687	1
activation of adenylate cyclase activity	3	-0.11616	0.7817	0.92705	0.2183	1	0.19977	0.3203	1	1	0.12541	0.4849	1	2	0.23695	0.3017	1
positive regulation of nitric-oxide synthase activity	5	0.0734	0.1874	0.76729	0.8126	1	0.18554	0.3854	1	2	0.32368	0.0617	0.9242	3	0.093452	0.8226	1
response to amphetamine	9	0.21338	0.0023	0.18206	0.9977	1	0.26865	0.0722	1	8	0.27114	0.0329	0.85607	1	0.2487	0.2662	1
protein N-terminus binding	60	-0.042511	0.7581	0.91728	0.2419	1	0.13859	0.9551	1	25	0.1153	0.918	1	35	0.15523	0.8974	1
nitric-oxide synthase binding	4	-0.023087	0.5313	0.8765	0.4687	1	0.13354	0.6328	1	2	0.11045	0.606	1	2	0.15663	0.517	1
protein serine/threonine kinase activity	188	0.0036798	0.0902	0.70437	0.9098	1	0.12305	1	1	100	0.11913	0.9958	1	88	0.12751	0.9998	1
protein phosphorylation	258	-0.0049068	0.1456	0.74198	0.8544	1	0.13077	1	1	126	0.12886	0.9813	1	132	0.13259	0.9999	1
poly(A) RNA binding	862	-0.089572	1	1	0	0	0.17052	0.8022	1	325	0.10735	1	1	537	0.20875	0.0708	1
cilium morphogenesis	37	0.077187	0.0086	0.37673	0.9914	1	0.1165	0.9893	1	25	0.14333	0.6156	1	12	0.06061	0.9995	1
smoothened signaling pathway	31	0.044259	0.0689	0.65378	0.9311	1	0.143	0.8421	1	19	0.15276	0.48	1	12	0.12754	0.8971	1
axoneme assembly	4	0.051734	0.2768	0.79832	0.7232	1	0.076406	0.9082	1	2	0.12814	0.5147	1	2	0.024672	0.9726	1
cytoskeleton organization	338	0.0015357	0.0468	0.62057	0.9532	1	0.13785	1	1	173	0.13616	0.9543	1	165	0.13962	1	1
late endosome	63	0.031256	0.0422	0.61255	0.9578	1	0.14131	0.943	1	39	0.13938	0.7194	1	24	0.14445	0.9091	1
cellular copper ion homeostasis	9	0.022558	0.3019	0.80964	0.6981	1	0.203	0.2876	1	6	0.16917	0.3335	1	3	0.27067	0.2265	1
recycling endosome	36	0.016769	0.1872	0.76729	0.8128	1	0.16172	0.653	1	23	0.13969	0.6614	1	13	0.20071	0.429	1
defense response to Gram-positive bacterium	12	0.21229	0.0002	0.034708	0.9998	1	0.27402	0.0409	1	9	0.32421	0.0069	0.61812	3	0.12347	0.6963	1
Golgi apparatus	553	0.0033969	0.0083	0.37526	0.9917	1	0.14563	1	1	301	0.13689	0.9867	1	252	0.15606	1	1
cytoplasmic membrane-bounded vesicle	204	-0.004685	0.18	0.76259	0.82	1	0.16222	0.8607	1	99	0.16231	0.2904	1	105	0.16214	0.9701	1
lipid transport	21	0.068795	0.0468	0.62057	0.9532	1	0.14145	0.8107	1	11	0.20069	0.1462	1	10	0.076287	0.9924	1
protein transport	266	-0.0036144	0.1252	0.72936	0.8748	1	0.14405	0.9988	1	142	0.13153	0.9761	1	124	0.15838	0.9893	1
retrograde transport, endosome to Golgi	29	0.016615	0.2024	0.77485	0.7976	1	0.12381	0.9602	1	19	0.10717	0.9383	1	10	0.15543	0.7275	1
vesicle-mediated transport	347	0.018121	0.0022	0.18206	0.9978	1	0.13529	1	1	201	0.13242	0.9879	1	146	0.13924	1	1
autophagy	55	-0.023297	0.5375	0.87874	0.4625	1	0.13873	0.9474	1	22	0.14429	0.5853	1	33	0.13502	0.9729	1
cysteine-type endopeptidase inhibitor activity involved in apoptotic process	7	-0.10157	0.8118	0.93829	0.1882	1	0.13133	0.7275	1	2	0.052074	0.8829	1	5	0.16303	0.5938	1
negative regulation of cysteine-type endopeptidase activity involved in apoptotic process	30	-0.036641	0.641	0.8989	0.359	1	0.1502	0.7753	1	15	0.11356	0.8734	1	15	0.18684	0.545	1
cartilage condensation	5	0.0064478	0.4211	0.85108	0.5789	1	0.16133	0.5074	1	3	0.13982	0.498	1	2	0.19361	0.4035	1
positive regulation of cell death	12	-0.02707	0.5465	0.88191	0.4535	1	0.16777	0.5085	1	6	0.1407	0.5306	1	6	0.19484	0.4431	1
lung development	44	-0.035505	0.6694	0.90227	0.3306	1	0.12458	0.9809	1	18	0.10887	0.9213	1	26	0.13546	0.9511	1
embryonic digit morphogenesis	29	0.010633	0.244	0.78332	0.756	1	0.125	0.9561	1	13	0.15128	0.4753	1	16	0.10364	0.9864	1
embryonic skeletal system morphogenesis	12	0.016715	0.3007	0.80963	0.6993	1	0.18739	0.3667	1	8	0.15308	0.458	1	4	0.25601	0.2492	1
negative regulation of astrocyte differentiation	4	-0.1287	0.8213	0.93829	0.1787	1	0.17722	0.4106	1	1	0.097035	0.5782	1	3	0.20395	0.3884	1
branching morphogenesis of an epithelial tube	17	-0.066502	0.7808	0.92685	0.2192	1	0.13225	0.8452	1	8	0.069861	0.9811	1	9	0.18771	0.512	1
negative regulation of reactive oxygen species metabolic process	10	-1.1605e-05	0.4084	0.84857	0.5916	1	0.14671	0.6622	1	5	0.1467	0.465	1	5	0.14672	0.6729	1
metabolic process	259	0.012292	0.0143	0.47736	0.9857	1	0.15521	0.9719	1	144	0.15063	0.606	1	115	0.16094	0.9783	1
Golgi cisterna membrane	5	-0.096926	0.776	0.92504	0.224	1	0.1869	0.3792	1	2	0.11246	0.5948	1	3	0.23652	0.2969	1
transferase activity, transferring glycosyl groups	106	-0.0041576	0.2526	0.78548	0.7474	1	0.1582	0.8385	1	53	0.15404	0.4843	1	53	0.16235	0.9014	1
keratinocyte differentiation	21	0.0017549	0.3448	0.83165	0.6552	1	0.14444	0.7841	1	13	0.11808	0.8101	1	8	0.18728	0.4941	1
keratinization	5	-0.15529	0.8903	0.95939	0.1097	1	0.20087	0.3131	1	3	0.037988	0.9718	1	2	0.4452	0.0703	1
monooxygenase activity	5	0.099962	0.1244	0.72936	0.8756	1	0.1584	0.5254	1	4	0.16147	0.3872	1	1	0.14609	0.4608	1
oxidoreductase activity, acting on paired donors, with incorporation or reduction of molecular oxygen	6	0.10931	0.0866	0.69724	0.9134	1	0.158	0.5281	1	5	0.16039	0.3773	1	1	0.14609	0.4608	1
lipid binding	154	0.01791	0.0282	0.58011	0.9718	1	0.13954	0.9973	1	89	0.13622	0.8762	1	65	0.14408	0.9908	1
extracellular matrix structural constituent	3	0.25562	0.0211	0.53565	0.9789	1	0.25562	0.1803	1	3	0.25562	0.1076	1	0	NA	NA	NA
basement membrane	24	0.13336	0.001	0.11005	0.999	1	0.19987	0.2341	1	18	0.22216	0.0438	0.85609	6	0.13301	0.7603	1
extracellular matrix organization	41	-0.0061236	0.3624	0.83567	0.6376	1	0.15247	0.7873	1	23	0.13044	0.7693	1	18	0.18062	0.6031	1
cellular response to amino acid stimulus	21	0.13117	0.0019	0.16486	0.9981	1	0.20148	0.2437	1	15	0.23285	0.0343	0.85607	6	0.12304	0.8101	1
proteinaceous extracellular matrix	43	0.0481	0.0322	0.58011	0.9678	1	0.20608	0.1314	1	28	0.19517	0.0762	0.9242	15	0.22643	0.2681	1
WW domain binding	13	-0.024858	0.5356	0.87867	0.4644	1	0.17357	0.4695	1	7	0.13809	0.561	1	6	0.21497	0.3548	1
cytoskeletal protein binding	278	0.0063943	0.0323	0.58011	0.9677	1	0.13813	1	1	139	0.14453	0.7828	1	139	0.13174	1	1
actin binding	137	-0.0044732	0.2219	0.77764	0.7781	1	0.14131	0.9924	1	69	0.13585	0.8462	1	68	0.14686	0.9871	1
actin cytoskeleton organization	71	-0.054073	0.8788	0.95488	0.1212	1	0.14459	0.9324	1	30	0.10711	0.9754	1	41	0.17201	0.7731	1
sequestering of actin monomers	5	-0.06444	0.6812	0.90599	0.3188	1	0.22219	0.2366	1	4	0.098591	0.7741	1	1	0.71657	0.0335	1
DNA metabolic process	461	-0.0034435	0.0629	0.64648	0.9371	1	0.13839	1	1	234	0.13293	0.9921	1	227	0.14402	1	1
nucleosome assembly	25	-0.059385	0.7844	0.92831	0.2156	1	0.15389	0.7176	1	8	0.14767	0.4997	1	17	0.15682	0.7875	1
nucleosome positioning	3	-0.091565	0.7314	0.91263	0.2686	1	0.091565	0.8015	1	0	NA	NA	NA	3	0.091565	0.8297	1
nuclear euchromatin	15	-0.058115	0.727	0.91202	0.273	1	0.14508	0.7251	1	6	0.10871	0.7748	1	9	0.16933	0.6281	1
chromatin DNA binding	18	-0.079066	0.8439	0.94635	0.1561	1	0.206	0.222	1	6	0.1904	0.2253	1	12	0.2138	0.3588	1
actomyosin structure organization	10	-0.00011549	0.4086	0.84857	0.5914	1	0.14455	0.676	1	5	0.14443	0.4822	1	5	0.14466	0.6838	1
I band	4	0.08528	0.1831	0.76466	0.8169	1	0.14503	0.5688	1	3	0.15354	0.4244	1	1	0.1195	0.5364	1
negative regulation of apoptotic process	186	-0.003459	0.1677	0.74727	0.8323	1	0.1613	0.8663	1	92	0.15956	0.3504	1	94	0.16301	0.9579	1
cardiac myofibril assembly	3	0.098649	0.1825	0.76466	0.8175	1	0.09885	0.7664	1	2	0.14812	0.4278	1	1	0.00030168	0.9978	1
blood microparticle	22	0.094735	0.0123	0.44046	0.9877	1	0.1637	0.585	1	15	0.18952	0.1637	1	7	0.10837	0.895	1
myosin binding	8	0.018414	0.3219	0.8229	0.6781	1	0.075155	0.9787	1	4	0.093569	0.8037	1	4	0.05674	0.9711	1
actin filament	26	0.021354	0.1868	0.76729	0.8132	1	0.1045	0.9928	1	15	0.10907	0.9012	1	11	0.098259	0.9728	1
heart contraction	5	0.11337	0.0977	0.70656	0.9023	1	0.18013	0.4096	1	3	0.24458	0.1271	1	2	0.083454	0.7872	1
actin filament-based movement	7	-0.089385	0.778	0.92572	0.222	1	0.13969	0.6739	1	2	0.088029	0.7225	1	5	0.16035	0.6073	1
response to drug	133	0.0023693	0.1439	0.74034	0.8561	1	0.15602	0.8959	1	65	0.16205	0.3206	1	68	0.15026	0.9806	1
response to ethanol	37	0.074959	0.0097	0.3948	0.9903	1	0.21241	0.108	1	19	0.27981	0.0014	0.33947	18	0.14127	0.8834	1
cardiac muscle contraction	12	-0.018141	0.4927	0.87196	0.5073	1	0.087744	0.9812	1	7	0.05966	0.9863	1	5	0.12706	0.7683	1
regulation of cell growth	12	-0.058889	0.7203	0.91189	0.2797	1	0.15153	0.6487	1	4	0.13896	0.5166	1	8	0.15781	0.6656	1
insulin-like growth factor I binding	3	-0.10038	0.7497	0.91547	0.2503	1	0.10038	0.76	1	0	NA	NA	NA	3	0.10038	0.7947	1
regulation of alternative mRNA splicing, via spliceosome	22	-0.17995	0.9974	1	0.0026	0.43449	0.20887	0.1875	1	5	0.063604	0.9616	1	17	0.25159	0.1357	1
regulation of translation	56	-0.12054	0.998	1	0.002	0.36096	0.18462	0.3359	1	18	0.099686	0.9632	1	38	0.22486	0.1961	1
mRNA transport	54	-0.079885	0.9585	0.98278	0.0415	1	0.18298	0.3598	1	24	0.11598	0.9109	1	30	0.23658	0.1413	1
GTPase activity	102	-0.025393	0.5715	0.88795	0.4285	1	0.13925	0.9852	1	43	0.13503	0.7969	1	59	0.14231	0.9851	1
GTP binding	182	-0.0035762	0.1745	0.74985	0.8255	1	0.14077	0.9973	1	88	0.14187	0.7806	1	94	0.13974	0.9993	1
GTP catabolic process	107	-0.029693	0.6567	0.90089	0.3433	1	0.14252	0.9797	1	45	0.13414	0.8232	1	62	0.1486	0.9761	1
somatic hypermutation of immunoglobulin genes	7	0.10529	0.0813	0.68562	0.9187	1	0.15648	0.5632	1	5	0.18324	0.256	1	2	0.089571	0.7634	1
immune system process	413	0.013909	0.0014	0.14037	0.9986	1	0.1571	0.9872	1	227	0.15556	0.4374	1	186	0.15897	0.997	1
nucleobase-containing compound catabolic process	346	-0.011383	0.2385	0.78332	0.7615	1	0.1434	0.9997	1	174	0.13125	0.987	1	172	0.15568	0.9977	1
microtubule motor activity	26	0.0014209	0.3227	0.82354	0.6773	1	0.13699	0.8709	1	13	0.13841	0.6091	1	13	0.13557	0.8665	1
cilium	150	0.024446	0.0104	0.40107	0.9896	1	0.14018	0.9943	1	88	0.14031	0.8105	1	62	0.14	0.9911	1
lipid metabolic process	347	0.024555	0.0001	0.020509	0.9999	1	0.14876	0.9979	1	201	0.14961	0.6675	1	146	0.1476	0.9994	1
sulfur compound metabolic process	77	0.021178	0.0671	0.65378	0.9329	1	0.18173	0.362	1	48	0.16275	0.3284	1	29	0.21315	0.3122	1
carbohydrate metabolic process	236	0.010244	0.0246	0.55567	0.9754	1	0.16801	0.7366	1	128	0.16433	0.2151	1	108	0.17238	0.8974	1
skeletal system development	26	0.037323	0.1091	0.71283	0.8909	1	0.10767	0.9885	1	15	0.12566	0.7636	1	11	0.083131	0.99	1
endochondral ossification	8	0.10031	0.0714	0.65438	0.9286	1	0.13629	0.7103	1	6	0.15773	0.404	1	2	0.071975	0.8291	1
chondrocyte development	5	-0.067008	0.6897	0.907	0.3103	1	0.15978	0.5172	1	2	0.11597	0.5759	1	3	0.18899	0.4364	1
inositol biosynthetic process	3	0.029021	0.3763	0.84497	0.6237	1	0.046128	0.9611	1	2	0.056362	0.8666	1	1	0.02566	0.873	1
inositol monophosphate 1-phosphatase activity	3	0.041158	0.3399	0.83165	0.6601	1	0.058265	0.9296	1	2	0.074567	0.7873	1	1	0.02566	0.873	1
dephosphorylation	56	0.044223	0.0271	0.5777	0.9729	1	0.17343	0.5059	1	37	0.16471	0.3135	1	19	0.19042	0.5218	1
phosphatidylinositol phosphorylation	22	0.041858	0.1137	0.71839	0.8863	1	0.11051	0.9748	1	16	0.10475	0.9344	1	6	0.12586	0.7964	1
translation	284	-0.11755	1	1	0	0	0.23377	0	0	111	0.14867	0.6359	1	173	0.28837	0	0
endoplasmic reticulum	616	0.0073603	0.0019	0.16486	0.9981	1	0.15334	0.9995	1	330	0.14999	0.703	1	286	0.15721	0.9997	1
nuclear envelope	113	-0.021399	0.5249	0.87575	0.4751	1	0.14623	0.9668	1	52	0.13563	0.8196	1	61	0.15526	0.9547	1
translation factor activity, nucleic acid binding	71	-0.10131	0.9962	1	0.0038	0.54691	0.17777	0.4384	1	25	0.10857	0.9557	1	46	0.21538	0.2544	1
translation elongation factor activity	16	-0.1133	0.9282	0.97044	0.0718	1	0.204	0.2491	1	6	0.12093	0.6853	1	10	0.25384	0.1819	1
nuclear pore	40	0.00398	0.2758	0.79832	0.7242	1	0.14647	0.8481	1	24	0.12538	0.8278	1	16	0.17812	0.6237	1
peptidyl-lysine modification to peptidyl-hypusine	4	0.026872	0.3547	0.83165	0.6453	1	0.1554	0.5152	1	1	0.36455	0.0736	0.9242	3	0.085689	0.8531	1
ribosome binding	28	-0.036528	0.6369	0.8979	0.3631	1	0.13416	0.9015	1	9	0.15187	0.4665	1	19	0.12577	0.9558	1
positive regulation of translational elongation	3	0.01294	0.4309	0.85762	0.5691	1	0.2301	0.2334	1	1	0.36455	0.0736	0.9242	2	0.16287	0.4965	1
hydrolase activity, acting on glycosyl bonds	43	0.044358	0.0406	0.61159	0.9594	1	0.14658	0.8645	1	26	0.15789	0.4141	1	17	0.12928	0.9314	1
endopeptidase activity	19	-0.022337	0.5203	0.87575	0.4797	1	0.13005	0.8701	1	8	0.12791	0.664	1	11	0.13161	0.8678	1
cellular calcium ion homeostasis	19	-0.05635	0.7481	0.91547	0.2519	1	0.19824	0.2637	1	7	0.19257	0.2089	1	12	0.20155	0.4324	1
metallopeptidase activity	22	0.019067	0.2293	0.78024	0.7707	1	0.15534	0.6729	1	12	0.15987	0.4077	1	10	0.1499	0.7573	1
regulation of cell size	9	-0.048364	0.6449	0.89934	0.3551	1	0.13984	0.7009	1	5	0.08233	0.895	1	4	0.21173	0.3773	1
myelination	16	0.0075665	0.3272	0.82695	0.6728	1	0.093505	0.9852	1	7	0.11551	0.7401	1	9	0.07639	0.989	1
skeletal muscle fiber development	7	0.0056085	0.4012	0.84857	0.5988	1	0.056374	0.9947	1	5	0.043388	0.9926	1	2	0.08884	0.7666	1
neural tube closure	50	-0.055103	0.8377	0.94563	0.1623	1	0.13183	0.9704	1	18	0.10656	0.9339	1	32	0.14604	0.9301	1
positive regulation of protein phosphorylation	48	0.018792	0.1342	0.72936	0.8658	1	0.10477	0.9997	1	26	0.11406	0.9371	1	22	0.093798	0.9986	1
cell surface	133	0.052226	0.0002	0.034708	0.9998	1	0.1733	0.5423	1	80	0.18747	0.0305	0.85607	53	0.15191	0.9611	1
coreceptor activity	4	0.074711	0.2101	0.77485	0.7899	1	0.17636	0.4156	1	2	0.25107	0.1338	1	2	0.10165	0.7154	1
BMP signaling pathway	19	0.074422	0.04	0.60973	0.96	1	0.11777	0.9341	1	13	0.14045	0.5876	1	6	0.068631	0.9788	1
anchored component of membrane	11	0.047121	0.1823	0.76466	0.8177	1	0.1845	0.3869	1	7	0.18198	0.2603	1	4	0.18889	0.4611	1
blastocyst development	23	0.018094	0.2306	0.78063	0.7694	1	0.17519	0.4655	1	13	0.17099	0.2967	1	10	0.18066	0.5697	1
proteasome accessory complex	17	-0.008153	0.4319	0.85847	0.5681	1	0.092656	0.9896	1	7	0.10261	0.8317	1	10	0.085688	0.9849	1
protein catabolic process	21	0.06924	0.0456	0.62057	0.9544	1	0.12762	0.9083	1	15	0.1378	0.6301	1	6	0.10216	0.8948	1
proteasome complex	47	-0.067697	0.8957	0.96097	0.1043	1	0.15153	0.8241	1	22	0.089555	0.9922	1	25	0.20608	0.3781	1
cytosolic proteasome complex	5	0.041869	0.2853	0.80216	0.7147	1	0.055716	0.98	1	4	0.060991	0.9486	1	1	0.034618	0.8361	1
inclusion body	11	-0.053045	0.6856	0.90676	0.3144	1	0.17797	0.4327	1	7	0.098159	0.8616	1	4	0.31765	0.1258	1
circadian rhythm	36	-0.0063526	0.3718	0.84088	0.6282	1	0.15333	0.7547	1	16	0.16535	0.3471	1	20	0.14371	0.888	1
mitochondrial outer membrane	69	-0.013732	0.4172	0.8494	0.5828	1	0.17095	0.5603	1	33	0.16436	0.3219	1	36	0.17698	0.7092	1
mitochondrial membrane organization	5	0.059796	0.2286	0.78021	0.7714	1	0.083113	0.9197	1	4	0.089318	0.8249	1	1	0.058293	0.7438	1
mitochondrion organization	151	-0.024857	0.5913	0.88795	0.4087	1	0.14523	0.9858	1	72	0.12623	0.9565	1	79	0.16256	0.9398	1
membrane organization	176	0.0021686	0.1127	0.71822	0.8873	1	0.14521	0.9922	1	88	0.14738	0.6589	1	88	0.14305	0.9973	1
protein binding transcription factor activity	176	-0.063736	0.99	0.99997	0.01	0.98087	0.15894	0.8919	1	57	0.14699	0.6303	1	119	0.16467	0.968	1
transcription coactivator activity	97	-0.073399	0.981	0.99444	0.019	1	0.16746	0.6557	1	34	0.13418	0.7829	1	63	0.18543	0.6617	1
chloride transport	17	0.068715	0.071	0.65378	0.929	1	0.11186	0.9505	1	12	0.1279	0.7213	1	5	0.073341	0.9583	1
visual perception	15	0.061295	0.095	0.70656	0.905	1	0.12476	0.8708	1	12	0.11629	0.8225	1	3	0.15867	0.5491	1
adult walking behavior	16	0.020193	0.2545	0.78725	0.7455	1	0.1938	0.3129	1	7	0.24456	0.0702	0.9242	9	0.15432	0.7188	1
drug binding	22	0.045599	0.0997	0.70656	0.9003	1	0.18232	0.3961	1	14	0.17908	0.235	1	8	0.188	0.4905	1
external side of plasma membrane	42	0.085296	0.0025	0.19119	0.9975	1	0.192	0.256	1	27	0.21568	0.0272	0.85607	15	0.14939	0.8184	1
regulation of membrane potential	8	0.048281	0.2071	0.77485	0.7929	1	0.20374	0.2861	1	5	0.20162	0.1876	1	3	0.20728	0.3783	1
neuromuscular process	11	-0.0040987	0.4254	0.85479	0.5746	1	0.13086	0.793	1	6	0.1162	0.7201	1	5	0.14845	0.6646	1
chloride transmembrane transport	16	0.0070697	0.3303	0.82791	0.6697	1	0.12496	0.8848	1	9	0.11736	0.7672	1	7	0.13473	0.7787	1
cell-cell signaling	113	-0.00071302	0.2006	0.77485	0.7994	1	0.12732	0.9996	1	64	0.11177	0.9954	1	49	0.14763	0.9663	1
RNA polymerase II transcription factor binding transcription factor activity involved in positive regulation of transcription	6	-0.022332	0.5345	0.87867	0.4655	1	0.10743	0.8363	1	2	0.12765	0.5162	1	4	0.097322	0.8526	1
pituitary gland development	12	-0.14701	0.9568	0.98237	0.0432	1	0.18175	0.4075	1	4	0.052103	0.9684	1	8	0.24657	0.2244	1
embryonic hindlimb morphogenesis	9	-0.062544	0.7071	0.90934	0.2929	1	0.079868	0.9811	1	2	0.038977	0.9324	1	7	0.091551	0.9451	1
hindlimb morphogenesis	4	0.059883	0.251	0.78548	0.749	1	0.09386	0.8383	1	2	0.15374	0.4043	1	2	0.033977	0.9503	1
cartilage development	19	-0.037091	0.6245	0.89353	0.3755	1	0.13465	0.8399	1	9	0.10298	0.87	1	10	0.16316	0.6805	1
RNA polymerase II core promoter proximal region sequence-specific DNA binding	76	-0.034374	0.691	0.90739	0.309	1	0.15302	0.8683	1	31	0.14543	0.6069	1	45	0.15824	0.9029	1
intracellular protein transport	117	-0.02563	0.5883	0.88795	0.4117	1	0.15152	0.9339	1	56	0.13151	0.8829	1	61	0.16989	0.8545	1
mitotic nuclear division	236	0.00066799	0.0883	0.70222	0.9117	1	0.14493	0.9979	1	125	0.13745	0.9081	1	111	0.15336	0.9942	1
cytoplasmic vesicle membrane	21	-0.11046	0.9419	0.97681	0.0581	1	0.13864	0.8317	1	4	0.073961	0.9016	1	17	0.15386	0.8074	1
phosphatidylinositol binding	41	0.015208	0.1836	0.76562	0.8164	1	0.11484	0.9931	1	25	0.10664	0.9616	1	16	0.12765	0.9329	1
cell division	383	0.005398	0.0164	0.4774	0.9836	1	0.14696	0.9999	1	207	0.14095	0.9148	1	176	0.15403	0.9988	1
endosomal transport	22	0.036999	0.135	0.72936	0.865	1	0.13175	0.8845	1	15	0.12375	0.7835	1	7	0.14889	0.7056	1
positive regulation of GTPase activity	102	-0.003795	0.2473	0.78332	0.7527	1	0.12101	1	1	49	0.122	0.9487	1	53	0.1201	0.9996	1
extrinsic component of cytoplasmic side of plasma membrane	10	0.053005	0.1686	0.74727	0.8314	1	0.084381	0.976	1	7	0.098133	0.8618	1	3	0.052292	0.9519	1
endocytosis	60	0.0057247	0.2118	0.77707	0.7882	1	0.13376	0.9745	1	34	0.12307	0.9063	1	26	0.14773	0.8997	1
clathrin-coated vesicle	16	0.0073957	0.328	0.82724	0.672	1	0.15936	0.6104	1	8	0.16676	0.3612	1	8	0.15197	0.7021	1
mitotic cytokinesis	18	0.069354	0.0551	0.63146	0.9449	1	0.10391	0.9773	1	13	0.11995	0.7943	1	5	0.062198	0.9764	1
phosphatidylinositol-4,5-bisphosphate binding	18	0.036101	0.1552	0.74727	0.8448	1	0.10681	0.9711	1	10	0.12862	0.6858	1	8	0.079544	0.9801	1
cleavage furrow formation	4	-0.019915	0.5207	0.87575	0.4793	1	0.12089	0.7025	1	2	0.10098	0.6525	1	2	0.14081	0.5732	1
neuropeptide signaling pathway	9	0.021008	0.3084	0.81279	0.6916	1	0.11074	0.8802	1	5	0.11858	0.6691	1	4	0.10095	0.8371	1
grooming behavior	5	0.1345	0.068	0.65378	0.932	1	0.1345	0.6579	1	5	0.1345	0.55	1	0	NA	NA	NA
response to pain	4	-0.0064561	0.4722	0.86749	0.5278	1	0.21482	0.2638	1	2	0.20836	0.2264	1	2	0.22128	0.3349	1
central nervous system development	25	0.012846	0.2454	0.78332	0.7546	1	0.10076	0.9933	1	13	0.10924	0.8772	1	12	0.091577	0.9863	1
calcium ion transport	18	-0.037972	0.6248	0.89353	0.3752	1	0.11739	0.9349	1	9	0.07942	0.9699	1	9	0.15536	0.7138	1
positive regulation of cytosolic calcium ion concentration	20	-0.020463	0.507	0.87575	0.493	1	0.15822	0.6313	1	11	0.12523	0.7266	1	9	0.19854	0.4528	1
ion transport	19	0.056392	0.0786	0.6768	0.9214	1	0.18332	0.3883	1	13	0.17518	0.2676	1	6	0.20097	0.4131	1
synaptic transmission	21	0.023279	0.206	0.77485	0.794	1	0.1167	0.9553	1	11	0.13362	0.6411	1	10	0.098093	0.9664	1
cell junction	140	0.005141	0.1136	0.71839	0.8864	1	0.15351	0.9346	1	74	0.15007	0.5758	1	66	0.15736	0.9503	1
ion transmembrane transport	12	0.012032	0.3276	0.82695	0.6724	1	0.082907	0.988	1	8	0.071204	0.9786	1	4	0.10631	0.8157	1
chloride channel complex	8	-0.099848	0.823	0.93829	0.177	1	0.11341	0.8496	1	2	0.027125	0.9646	1	6	0.14217	0.7135	1
postsynaptic membrane	32	0.017483	0.1889	0.7696	0.8111	1	0.11296	0.9885	1	18	0.11595	0.8746	1	14	0.10912	0.9712	1
protein heterooligomerization	32	-0.0065367	0.3751	0.84392	0.6249	1	0.15408	0.7409	1	17	0.13886	0.637	1	15	0.17132	0.6653	1
ubiquitin-specific protease activity	47	-0.010397	0.3967	0.84857	0.6033	1	0.14197	0.911	1	22	0.14055	0.6358	1	25	0.14323	0.9199	1
ubiquitin-dependent protein catabolic process	108	-9.8683e-05	0.1916	0.77256	0.8084	1	0.15011	0.9381	1	53	0.15284	0.5114	1	55	0.14748	0.9761	1
spermatogenesis	138	0.030789	0.0072	0.36096	0.9928	1	0.17173	0.581	1	78	0.17915	0.0725	0.9242	60	0.16208	0.9125	1
protein deubiquitination	33	0.029004	0.12	0.72761	0.88	1	0.13187	0.9278	1	17	0.15614	0.4364	1	16	0.10608	0.9832	1
protein homooligomerization	60	-0.03061	0.6308	0.89573	0.3692	1	0.1276	0.9892	1	29	0.10033	0.9913	1	31	0.1531	0.8974	1
cerebellar Purkinje cell layer development	7	-0.044986	0.624	0.89353	0.376	1	0.20462	0.2888	1	3	0.18624	0.2786	1	4	0.21841	0.3543	1
striatum development	6	0.076848	0.1564	0.74727	0.8436	1	0.11198	0.8135	1	5	0.11329	0.7069	1	1	0.10538	0.572	1
hippocampus development	21	-0.07605	0.8439	0.94635	0.1561	1	0.16936	0.5326	1	8	0.12248	0.7094	1	13	0.19822	0.4449	1
proteasome regulatory particle	9	0.0028348	0.3892	0.84857	0.6108	1	0.077125	0.9844	1	4	0.089954	0.8219	1	5	0.066861	0.9687	1
regulation of protein catabolic process	14	-0.028608	0.5573	0.88728	0.4427	1	0.15286	0.6502	1	7	0.12425	0.6723	1	7	0.18147	0.5253	1
regulation of catalytic activity	49	-0.0833	0.9549	0.98188	0.0451	1	0.18528	0.3331	1	19	0.13151	0.7359	1	30	0.21934	0.2544	1
behavioral fear response	9	-0.093258	0.8127	0.93829	0.1873	1	0.18602	0.3802	1	3	0.13914	0.5022	1	6	0.20946	0.3777	1
calcium channel regulator activity	3	-0.0032019	0.4825	0.8708	0.5175	1	0.16736	0.4416	1	2	0.12312	0.5391	1	1	0.25585	0.2537	1
memory	14	0.050963	0.1321	0.72936	0.8679	1	0.13495	0.7945	1	8	0.16267	0.3891	1	6	0.097979	0.9101	1
short-term memory	3	-0.14579	0.8302	0.94199	0.1698	1	0.16345	0.4571	1	1	0.026482	0.8671	1	2	0.23193	0.3113	1
associative learning	7	0.10266	0.085	0.69347	0.915	1	0.16334	0.5156	1	5	0.1862	0.2431	1	2	0.10618	0.6983	1
transmission of nerve impulse	4	0.055132	0.2655	0.79703	0.7345	1	0.24638	0.1801	1	1	0.60303	0.017	0.81747	3	0.1275	0.6786	1
adult behavior	6	0.022221	0.3453	0.83165	0.6547	1	0.14871	0.5876	1	5	0.10256	0.7824	1	1	0.37948	0.1403	1
multicellular organismal response to stress	4	0.029693	0.3462	0.83165	0.6538	1	0.044833	0.9838	1	3	0.049684	0.9471	1	1	0.030281	0.8521	1
receptor complex	19	-0.011209	0.4412	0.86248	0.5588	1	0.15424	0.6726	1	7	0.19412	0.2022	1	12	0.13098	0.8813	1
ligase activity	275	0.014924	0.0062	0.33303	0.9938	1	0.13262	1	1	158	0.1284	0.9918	1	117	0.13832	0.9998	1
protein polyubiquitination	47	0.0065022	0.2326	0.78063	0.7674	1	0.13764	0.9395	1	24	0.14114	0.6403	1	23	0.13399	0.9461	1
ubiquitin-protein transferase activity	175	0.010572	0.0436	0.61391	0.9564	1	0.14333	0.9955	1	93	0.1448	0.7355	1	82	0.14166	0.997	1
negative regulation of intrinsic apoptotic signaling pathway	17	-0.082548	0.8498	0.94704	0.1502	1	0.15665	0.6359	1	7	0.089976	0.9048	1	10	0.20332	0.4267	1
voltage-gated calcium channel activity	4	-0.064669	0.664	0.90091	0.336	1	0.22968	0.2171	1	2	0.16501	0.3633	1	2	0.29435	0.2035	1
PDZ domain binding	35	-0.0177	0.4755	0.86931	0.5245	1	0.15905	0.6956	1	15	0.1649	0.3461	1	20	0.15465	0.8187	1
presynaptic membrane	6	0.043062	0.2614	0.79134	0.7386	1	0.1099	0.8234	1	4	0.11472	0.6747	1	2	0.10025	0.7217	1
calcium ion transmembrane transport	19	0.098681	0.0155	0.4774	0.9845	1	0.18837	0.3431	1	13	0.20977	0.0954	0.97979	6	0.142	0.7142	1
regulation of neuron death	6	0.15183	0.0369	0.59675	0.9631	1	0.24615	0.1571	1	4	0.29848	0.0409	0.85607	2	0.14148	0.5706	1
sensory perception of sound	31	-0.013682	0.4466	0.86248	0.5534	1	0.16774	0.5649	1	18	0.13266	0.7125	1	13	0.21631	0.3297	1
glutamate binding	4	-0.057763	0.643	0.89905	0.357	1	0.12672	0.6688	1	1	0.13791	0.4397	1	3	0.12299	0.6979	1
dendrite	89	0.0087834	0.1341	0.72936	0.8659	1	0.17273	0.5452	1	50	0.16155	0.3448	1	39	0.18707	0.6013	1
cell cortex	48	0.0069234	0.222	0.77764	0.778	1	0.14787	0.8633	1	26	0.14289	0.6253	1	22	0.15377	0.8424	1
ribosome biogenesis	133	-0.097058	0.9998	1	0.0002	0.050133	0.1751	0.4941	1	51	0.10176	0.9981	1	82	0.22071	0.1421	1
rRNA processing	82	-0.1293	0.9998	1	0.0002	0.050133	0.19824	0.1248	1	29	0.097466	0.9944	1	53	0.25338	0.0251	1
adaptive immune response	4	-0.037255	0.5784	0.88795	0.4216	1	0.045513	0.9828	1	1	0.016517	0.9103	1	3	0.055179	0.945	1
T cell activation involved in immune response	3	0.019024	0.4106	0.84857	0.5894	1	0.23444	0.2241	1	2	0.19009	0.2742	1	1	0.32312	0.179	1
humoral immune response	5	-0.14695	0.877	0.95488	0.123	1	0.14695	0.5877	1	0	NA	NA	NA	5	0.14695	0.6719	1
cytokine-mediated signaling pathway	24	0.034467	0.1345	0.72936	0.8655	1	0.12887	0.9129	1	11	0.17818	0.2574	1	13	0.087139	0.9927	1
B cell differentiation	15	0.011381	0.3089	0.81279	0.6911	1	0.122	0.887	1	8	0.12505	0.6883	1	7	0.11852	0.8527	1
B cell proliferation	5	0.053122	0.2493	0.78332	0.7507	1	0.084876	0.9131	1	3	0.115	0.6413	1	2	0.039693	0.9359	1
response to exogenous dsRNA	11	0.079842	0.0853	0.69347	0.9147	1	0.15123	0.6417	1	9	0.14121	0.5637	1	2	0.19633	0.3975	1
innate immune response	64	0.01974	0.1008	0.70656	0.8992	1	0.13945	0.9582	1	34	0.14982	0.5404	1	30	0.12769	0.9813	1
defense response to virus	45	0.034727	0.0623	0.64648	0.9377	1	0.15953	0.718	1	24	0.18212	0.1646	1	21	0.13372	0.9382	1
heterotrimeric G-protein complex	14	-0.090841	0.8524	0.94741	0.1476	1	0.19329	0.3259	1	5	0.14343	0.4891	1	9	0.22099	0.3341	1
adenylate cyclase-modulating G-protein coupled receptor signaling pathway	5	0.076362	0.1781	0.75853	0.8219	1	0.1304	0.6805	1	3	0.1723	0.3328	1	2	0.067549	0.8431	1
G-protein beta/gamma-subunit complex binding	9	0.0123	0.3445	0.83165	0.6555	1	0.14758	0.6443	1	4	0.17987	0.2945	1	5	0.12175	0.7938	1
adenylate cyclase-inhibiting G-protein coupled receptor signaling pathway	4	-0.12008	0.8065	0.93666	0.1935	1	0.18771	0.3642	1	1	0.13526	0.4506	1	3	0.20519	0.3849	1
protein ubiquitination	188	0.0092532	0.0513	0.6307	0.9487	1	0.14526	0.9933	1	97	0.14973	0.6073	1	91	0.14049	0.9982	1
threonine-type endopeptidase activity	19	-0.031352	0.5869	0.88795	0.4131	1	0.1867	0.3582	1	11	0.13417	0.6351	1	8	0.25894	0.1841	1
proteasome core complex	16	-0.043774	0.6562	0.90075	0.3438	1	0.17785	0.4391	1	9	0.11917	0.7541	1	7	0.25328	0.2127	1
proteolysis involved in cellular protein catabolic process	18	-0.0099758	0.4283	0.85712	0.5717	1	0.12929	0.8708	1	13	0.082601	0.9841	1	5	0.25067	0.2462	1
small GTPase mediated signal transduction	104	0.0002703	0.1939	0.77349	0.8061	1	0.14893	0.9432	1	51	0.15213	0.5087	1	53	0.14586	0.9794	1
ruffle	44	-0.021848	0.5231	0.87575	0.4769	1	0.13541	0.9449	1	20	0.12491	0.8054	1	24	0.14415	0.9104	1
Ras GTPase activator activity	10	0.098186	0.06	0.64017	0.94	1	0.17406	0.4485	1	6	0.22687	0.1088	1	4	0.094837	0.8613	1
intrinsic component of the cytoplasmic side of the plasma membrane	8	0.063485	0.1566	0.74727	0.8434	1	0.19053	0.3538	1	4	0.25402	0.0841	0.95005	4	0.12705	0.7264	1
positive regulation of Ras GTPase activity	17	0.065878	0.0779	0.67334	0.9221	1	0.14571	0.7374	1	10	0.17985	0.2511	1	7	0.09694	0.9307	1
negative regulation of Ras protein signal transduction	15	0.062605	0.0907	0.70437	0.9093	1	0.12016	0.8965	1	8	0.17135	0.3284	1	7	0.061671	0.9925	1
receptor binding	85	0.043486	0.0071	0.35995	0.9929	1	0.19786	0.1234	1	49	0.20933	0.0092	0.69787	36	0.18225	0.6522	1
regulation of actin filament polymerization	7	-0.072247	0.729	0.91202	0.271	1	0.10897	0.856	1	1	0.12853	0.4741	1	6	0.10571	0.882	1
GTPase binding	7	-0.031754	0.5701	0.88795	0.4299	1	0.22216	0.2254	1	2	0.3332	0.0568	0.92166	5	0.17774	0.5246	1
glycoprotein binding	25	0.01126	0.2553	0.78725	0.7447	1	0.10963	0.9845	1	12	0.12593	0.7388	1	13	0.094585	0.9869	1
blood vessel morphogenesis	10	0.10195	0.0555	0.63146	0.9445	1	0.24419	0.1117	1	3	0.57689	0.0034	0.44162	7	0.1016	0.9179	1
negative regulation of cell-matrix adhesion	5	0.093953	0.1373	0.733	0.8627	1	0.11154	0.7868	1	4	0.12843	0.5832	1	1	0.043964	0.7945	1
negative regulation of cell adhesion	10	0.041674	0.2094	0.77485	0.7906	1	0.19688	0.3035	1	4	0.29819	0.0412	0.85607	6	0.12934	0.7805	1
cellular amino acid metabolic process	160	0.025652	0.0089	0.38245	0.9911	1	0.12192	1	1	102	0.11574	0.9988	1	58	0.13279	0.9961	1
biotin carboxylase activity	4	-0.083866	0.7199	0.91189	0.2801	1	0.092603	0.8428	1	1	0.017473	0.9067	1	3	0.11765	0.7228	1
leucine catabolic process	4	0.026288	0.3566	0.83175	0.6434	1	0.05436	0.9702	1	3	0.053765	0.9361	1	1	0.056143	0.7529	1
microtubule organizing center	199	0.036226	0.0004	0.053082	0.9996	1	0.13815	0.9996	1	117	0.14829	0.6555	1	82	0.12367	0.9999	1
motor activity	28	-0.0332	0.6112	0.88849	0.3888	1	0.17416	0.4884	1	13	0.1518	0.4697	1	15	0.19354	0.4914	1
dynactin complex	6	-0.085708	0.7639	0.92084	0.2361	1	0.085708	0.928	1	0	NA	NA	NA	6	0.085708	0.946	1
microtubule	155	-0.0029619	0.1907	0.77072	0.8093	1	0.14687	0.9853	1	73	0.15278	0.5126	1	82	0.14161	0.9971	1
mitotic spindle organization	14	0.044509	0.1539	0.74715	0.8461	1	0.17919	0.4297	1	7	0.22369	0.11	1	7	0.13468	0.7791	1
dynein complex	7	0.035227	0.2729	0.79807	0.7271	1	0.15016	0.6078	1	4	0.16221	0.3845	1	3	0.13408	0.6497	1
spectrin binding	12	-0.021492	0.5119	0.87575	0.4881	1	0.092537	0.9736	1	3	0.14209	0.4869	1	9	0.07602	0.9895	1
melanosome transport	9	-0.079422	0.7669	0.922	0.2331	1	0.11645	0.8481	1	2	0.08331	0.7431	1	7	0.12592	0.8198	1
kinetochore	82	-0.016552	0.4431	0.86248	0.5569	1	0.14887	0.9141	1	41	0.13232	0.8197	1	41	0.16542	0.8365	1
insulin-like growth factor binding	4	-0.051461	0.6247	0.89353	0.3753	1	0.10326	0.7939	1	1	0.10359	0.5548	1	3	0.10315	0.7833	1
inner ear development	12	-0.039509	0.6183	0.89045	0.3817	1	0.35195	0.0034	0.66699	5	0.37493	0.0107	0.73032	7	0.33554	0.0546	1
extracellular matrix	43	0.10802	0.0003	0.0423	0.9997	1	0.21501	0.0801	1	31	0.22403	0.0114	0.73985	12	0.19169	0.4985	1
cellular response to hormone stimulus	11	-0.0099659	0.4597	0.86436	0.5403	1	0.10805	0.9199	1	3	0.17981	0.3017	1	8	0.081134	0.9787	1
response to organic cyclic compound	56	0.070636	0.0029	0.2145	0.9971	1	0.18203	0.3729	1	30	0.23582	0.0054	0.55286	26	0.11996	0.9876	1
regulation of steroid biosynthetic process	3	0.077824	0.2319	0.78063	0.7681	1	0.11808	0.669	1	2	0.14693	0.4323	1	1	0.060379	0.7349	1
response to heat	17	-0.013222	0.4644	0.86514	0.5356	1	0.20107	0.2619	1	5	0.31935	0.0242	0.85607	12	0.15179	0.769	1
response to cortisol	3	0.039758	0.3432	0.83165	0.6568	1	0.039758	0.9727	1	3	0.039758	0.9689	1	0	NA	NA	NA
response to retinoic acid	28	-0.019924	0.499	0.87225	0.501	1	0.21132	0.1462	1	12	0.2233	0.0688	0.9242	16	0.20234	0.4303	1
embryo implantation	15	0.033112	0.1958	0.7736	0.8042	1	0.19794	0.2783	1	7	0.24755	0.0645	0.9242	8	0.15452	0.688	1
histone H3 acetylation	31	-0.035824	0.6482	0.89937	0.3518	1	0.1063	0.9938	1	15	0.072828	0.9972	1	16	0.13768	0.8897	1
histone H4-K5 acetylation	14	-0.046641	0.6617	0.90091	0.3383	1	0.13114	0.8194	1	7	0.084503	0.931	1	7	0.17778	0.5435	1
histone H4-K8 acetylation	14	-0.046641	0.6617	0.90091	0.3383	1	0.13114	0.8194	1	7	0.084503	0.931	1	7	0.17778	0.5435	1
histone H4-K12 acetylation	7	-0.089976	0.7799	0.92639	0.2201	1	0.10139	0.8935	1	2	0.019979	0.9791	1	5	0.13396	0.7364	1
SMAD protein signal transduction	15	0.092143	0.0351	0.58656	0.9649	1	0.21088	0.2044	1	9	0.25252	0.0378	0.85607	6	0.14842	0.6788	1
histone acetyltransferase complex	19	-0.031597	0.5886	0.88795	0.4114	1	0.12484	0.9002	1	10	0.088577	0.9541	1	9	0.16512	0.6546	1
omega peptidase activity	8	0.060944	0.1642	0.74727	0.8358	1	0.092782	0.9381	1	5	0.12298	0.6369	1	3	0.042451	0.9724	1
small conjugating protein binding	52	-0.036501	0.6857	0.90676	0.3143	1	0.12596	0.9856	1	25	0.093037	0.9922	1	27	0.15644	0.8513	1
DNA repair	165	-0.0087755	0.2715	0.79782	0.7285	1	0.1371	0.9984	1	85	0.12455	0.979	1	80	0.15043	0.9844	1
NEDD8-specific protease activity	3	-0.057928	0.6454	0.89934	0.3546	1	0.057928	0.9305	1	0	NA	NA	NA	3	0.057928	0.9375	1
ubiquitin binding	33	-0.0041629	0.3542	0.83165	0.6458	1	0.14031	0.8697	1	16	0.1404	0.6161	1	17	0.14022	0.8843	1
protein K48-linked deubiquitination	13	0.093887	0.0425	0.61255	0.9575	1	0.15305	0.6457	1	8	0.20064	0.1695	1	5	0.076917	0.9507	1
negative regulation of histone H2A K63-linked ubiquitination	3	-0.022152	0.5416	0.88121	0.4584	1	0.025878	0.9909	1	1	0.0055884	0.9595	1	2	0.036023	0.9452	1
negative regulation of double-strand break repair	4	0.018873	0.3828	0.84708	0.6172	1	0.054895	0.9698	1	2	0.073768	0.7917	1	2	0.036023	0.9452	1
ubiquitin protein ligase binding	113	-0.030404	0.6636	0.90091	0.3364	1	0.14199	0.9833	1	50	0.12609	0.9274	1	63	0.1546	0.9593	1
cell-cell junction	75	-0.001959	0.2615	0.79134	0.7385	1	0.11639	0.9997	1	41	0.10466	0.9928	1	34	0.13053	0.9816	1
positive regulation of cardiac muscle cell apoptotic process	3	-0.04843	0.6204	0.8912	0.3796	1	0.075676	0.8687	1	1	0.04087	0.8051	1	2	0.09308	0.7522	1
regulation of protein transport	5	-0.077068	0.7204	0.91189	0.2796	1	0.13519	0.6539	1	1	0.14531	0.41	1	4	0.13266	0.7013	1
cellular response to hypoxia	35	0.057846	0.0295	0.58011	0.9705	1	0.18406	0.3649	1	21	0.20159	0.0785	0.92796	14	0.15777	0.7591	1
deoxyribonucleoside monophosphate biosynthetic process	4	0.060717	0.2486	0.78332	0.7514	1	0.13863	0.6039	1	3	0.1329	0.5355	1	1	0.15582	0.4389	1
phosphorylation	79	0.021347	0.0618	0.64606	0.9382	1	0.1275	0.9965	1	48	0.12249	0.9486	1	31	0.13526	0.9726	1
DNA biosynthetic process	27	-0.0030357	0.3665	0.83817	0.6335	1	0.12571	0.9387	1	16	0.10351	0.9403	1	11	0.15801	0.7211	1
protein homotetramerization	32	-0.0027037	0.3419	0.83165	0.6581	1	0.15603	0.716	1	18	0.13629	0.6749	1	14	0.18141	0.585	1
nucleotide biosynthetic process	10	0.020326	0.3059	0.81189	0.6941	1	0.1029	0.9255	1	5	0.12323	0.6344	1	5	0.082577	0.939	1
nucleoside kinase activity	4	-0.098322	0.7577	0.91728	0.2423	1	0.12987	0.6532	1	1	0.063093	0.7109	1	3	0.15213	0.5756	1
response to copper ion	6	0.21625	0.0102	0.39674	0.9898	1	0.24726	0.1536	1	5	0.27811	0.0483	0.89675	1	0.093037	0.6107	1
liver development	48	-0.030626	0.6155	0.88897	0.3845	1	0.14372	0.9015	1	15	0.18095	0.2158	1	33	0.1268	0.9871	1
response to toxic substance	37	0.079383	0.0077	0.3696	0.9923	1	0.16378	0.634	1	19	0.23676	0.0191	0.83495	18	0.08674	0.9986	1
response to nutrient levels	16	0.043771	0.1489	0.74622	0.8511	1	0.19522	0.3038	1	9	0.21244	0.1143	1	7	0.17309	0.5691	1
digestive tract development	6	0.10112	0.1013	0.70656	0.8987	1	0.19035	0.3523	1	5	0.17488	0.2956	1	1	0.2677	0.2373	1
basolateral plasma membrane	42	-0.020427	0.4978	0.87225	0.5022	1	0.14535	0.8646	1	23	0.11406	0.9138	1	19	0.18323	0.5869	1
apical plasma membrane	63	0.04877	0.0108	0.40949	0.9892	1	0.1387	0.958	1	36	0.16404	0.3129	1	27	0.10492	0.9978	1
multicellular organism growth	44	-0.061093	0.8695	0.95195	0.1305	1	0.1782	0.4304	1	17	0.15155	0.4888	1	27	0.19498	0.4967	1
branching involved in mammary gland duct morphogenesis	7	-0.038541	0.5975	0.88828	0.4025	1	0.096782	0.9103	1	2	0.10192	0.6465	1	5	0.094726	0.9026	1
mammary duct terminal end bud growth	3	0.020681	0.4056	0.84857	0.5944	1	0.03543	0.9798	1	2	0.042083	0.9226	1	1	0.022123	0.8876	1
sodium ion transport	18	0.0268	0.1992	0.77485	0.8008	1	0.13778	0.8096	1	8	0.18516	0.2459	1	10	0.099885	0.9631	1
gamma-aminobutyric acid signaling pathway	5	-0.14199	0.8685	0.95195	0.1315	1	0.18726	0.378	1	2	0.056587	0.8656	1	3	0.27437	0.2184	1
hyperosmotic response	3	0.036124	0.3552	0.83169	0.6448	1	0.036124	0.9788	1	3	0.036124	0.9754	1	0	NA	NA	NA
potassium ion transport	11	-0.082693	0.8079	0.93756	0.1921	1	0.1366	0.755	1	6	0.049418	0.9928	1	5	0.24123	0.2731	1
spindle organization	9	0.0088921	0.3601	0.83516	0.6399	1	0.17938	0.4224	1	5	0.16944	0.3238	1	4	0.19179	0.4511	1
RNA polymerase II core promoter sequence-specific DNA binding	20	-0.045262	0.6752	0.90347	0.3248	1	0.15006	0.7138	1	7	0.14971	0.4696	1	13	0.15025	0.7782	1
cellular response to hydrogen peroxide	27	-0.04612	0.71	0.90968	0.29	1	0.21413	0.1337	1	13	0.17447	0.2727	1	14	0.25095	0.1621	1
regulation of cellular senescence	6	0.10319	0.0982	0.70656	0.9018	1	0.10561	0.8444	1	5	0.12528	0.6196	1	1	0.007245	0.9519	1
adult locomotory behavior	15	0.057958	0.1051	0.70903	0.8949	1	0.16169	0.5792	1	8	0.20592	0.1495	1	7	0.11114	0.885	1
protease binding	26	0.017225	0.2139	0.77707	0.7861	1	0.12519	0.9401	1	10	0.18513	0.2202	1	16	0.087718	0.9969	1
negative regulation of proteolysis	9	0.054941	0.1753	0.75186	0.8247	1	0.16441	0.5211	1	5	0.19742	0.1994	1	4	0.12316	0.7442	1
chromatin	68	-0.05032	0.841	0.94635	0.159	1	0.16916	0.5987	1	33	0.12244	0.9059	1	35	0.21321	0.3034	1
heterochromatin	26	-0.022055	0.5144	0.87575	0.4856	1	0.11187	0.981	1	12	0.097301	0.9348	1	14	0.12436	0.9335	1
DNA methylation	16	-0.047808	0.6788	0.90427	0.3212	1	0.09288	0.9863	1	6	0.060096	0.9785	1	10	0.11255	0.93	1
nuclear matrix	43	-0.022468	0.5253	0.87575	0.4747	1	0.14248	0.9003	1	20	0.12901	0.765	1	23	0.15419	0.8392	1
nuclear speck	66	-0.14176	0.9999	1	0.0001	0.0376	0.20672	0.084	1	21	0.10207	0.9651	1	45	0.25555	0.0351	1
fatty acid biosynthetic process	26	0.043696	0.0897	0.70437	0.9103	1	0.19687	0.2535	1	19	0.1646	0.3406	1	7	0.28446	0.1342	1
symbiosis, encompassing mutualism through parasitism	35	0.034146	0.0972	0.70656	0.9028	1	0.13899	0.9005	1	19	0.15947	0.3961	1	16	0.11467	0.9673	1
JAK-STAT cascade	7	0.020315	0.333	0.82828	0.667	1	0.1151	0.8251	1	3	0.15798	0.4003	1	4	0.082935	0.9042	1
multicellular organismal development	111	-0.0013481	0.2074	0.77485	0.7926	1	0.16781	0.6606	1	58	0.15928	0.3753	1	53	0.17713	0.762	1
viral process	11	-0.039901	0.6206	0.8912	0.3794	1	0.15331	0.623	1	4	0.15593	0.4184	1	7	0.15181	0.6873	1
protein sumoylation	17	-0.065595	0.7762	0.92504	0.2238	1	0.15056	0.6939	1	4	0.18055	0.2911	1	13	0.14133	0.8341	1
SUMO ligase activity	11	-0.14636	0.9482	0.97911	0.0518	1	0.16523	0.5251	1	1	0.10378	0.5546	1	10	0.17137	0.6279	1
negative regulation of NF-kappaB transcription factor activity	34	-0.04012	0.6853	0.90676	0.3147	1	0.13596	0.9104	1	14	0.11637	0.8366	1	20	0.14967	0.8525	1
positive regulation of protein sumoylation	8	0.016925	0.3276	0.82695	0.6724	1	0.095285	0.9273	1	3	0.14961	0.446	1	5	0.062688	0.976	1
negative regulation of transcription, DNA-templated	246	-0.034888	0.814	0.93829	0.186	1	0.16954	0.6879	1	105	0.15774	0.3941	1	141	0.17833	0.8698	1
positive regulation of intrinsic apoptotic signaling pathway in response to DNA damage	5	-0.01838	0.5184	0.87575	0.4816	1	0.1004	0.8462	1	1	0.20506	0.2631	1	4	0.07424	0.9291	1
phosphatidylserine binding	4	-0.042676	0.5972	0.88828	0.4028	1	0.13872	0.6033	1	2	0.09604	0.6799	1	2	0.18139	0.4379	1
RNA polymerase II transcription cofactor activity	21	-0.090493	0.8929	0.96014	0.1071	1	0.14259	0.7996	1	6	0.091168	0.8804	1	15	0.16316	0.7281	1
mediator complex	29	-0.0784	0.8909	0.95957	0.1091	1	0.15801	0.6857	1	11	0.10495	0.8822	1	18	0.19044	0.5183	1
stem cell maintenance	47	-0.043341	0.7389	0.91402	0.2611	1	0.15236	0.8146	1	22	0.11645	0.8972	1	25	0.18396	0.5919	1
regulation of transcription from RNA polymerase II promoter	127	-0.064724	0.9768	0.99219	0.0232	1	0.16964	0.6346	1	46	0.14483	0.6559	1	81	0.18373	0.7125	1
cysteine-type peptidase activity	24	-0.0093296	0.4172	0.8494	0.5828	1	0.13616	0.8669	1	14	0.10871	0.8921	1	10	0.17458	0.6112	1
protein folding	105	-0.052307	0.9077	0.96394	0.0923	1	0.16582	0.7082	1	45	0.13244	0.8451	1	60	0.19086	0.5662	1
isomerase activity	99	0.02496	0.0305	0.58011	0.9695	1	0.17482	0.4992	1	59	0.16762	0.2322	1	40	0.18546	0.6131	1
protein disulfide isomerase activity	11	0.042997	0.1996	0.77485	0.8004	1	0.12347	0.8417	1	7	0.13079	0.6202	1	4	0.11065	0.7972	1
response to endoplasmic reticulum stress	35	-0.0023307	0.3387	0.83165	0.6613	1	0.14127	0.8819	1	17	0.14302	0.5888	1	18	0.13961	0.8922	1
cell redox homeostasis	42	-0.030897	0.6109	0.88849	0.3891	1	0.16149	0.6749	1	20	0.13713	0.6718	1	22	0.18365	0.5932	1
NAD+ ADP-ribosyltransferase activity	9	-0.049668	0.6509	0.89937	0.3491	1	0.089114	0.9621	1	2	0.088754	0.7183	1	7	0.089217	0.9517	1
female pregnancy	13	0.0060624	0.3525	0.83165	0.6475	1	0.099388	0.9635	1	5	0.13709	0.5317	1	8	0.075827	0.9853	1
estrogen metabolic process	5	0.090022	0.1456	0.74198	0.8544	1	0.15181	0.5621	1	2	0.30229	0.0756	0.9242	3	0.051488	0.9544	1
DNA damage response, signal transduction by p53 class mediator resulting in cell cycle arrest	9	-0.031405	0.564	0.88795	0.436	1	0.19854	0.3097	1	3	0.2507	0.1157	1	6	0.17246	0.5543	1
cellular response to mechanical stimulus	23	0.046794	0.0899	0.70437	0.9101	1	0.18484	0.3732	1	13	0.20491	0.1092	1	10	0.15875	0.7065	1
protein binding, bridging	30	-0.11072	0.9764	0.99201	0.0236	1	0.15958	0.6631	1	10	0.073298	0.9871	1	20	0.20272	0.4158	1
DNA replication	76	-0.01987	0.4928	0.87196	0.5072	1	0.13294	0.9877	1	40	0.10742	0.9873	1	36	0.1613	0.8557	1
DNA replication factor C complex	4	0.0315	0.3401	0.83165	0.6599	1	0.040111	0.9888	1	3	0.04774	0.9514	1	1	0.017221	0.9057	1
blood coagulation	13	0.0089267	0.3369	0.83165	0.6631	1	0.16802	0.5168	1	6	0.19169	0.221	1	7	0.14773	0.7105	1
positive regulation of blood coagulation	4	0.0027168	0.4371	0.85992	0.5629	1	0.17586	0.4174	1	1	0.35715	0.0771	0.92588	3	0.11543	0.7308	1
mitochondrial respiratory chain complex IV assembly	4	0.28975	0.0082	0.37526	0.9918	1	0.28975	0.1067	1	4	0.28975	0.0467	0.88463	0	NA	NA	NA
potassium channel activity	3	0.13654	0.1129	0.71839	0.8871	1	0.14042	0.5591	1	2	0.20772	0.2285	1	1	0.0058156	0.9594	1
potassium ion transmembrane transport	7	0.11578	0.0652	0.65374	0.9348	1	0.19439	0.3384	1	4	0.2714	0.0634	0.9242	3	0.091701	0.8291	1
condensed chromosome	24	-0.005843	0.3895	0.84857	0.6105	1	0.1495	0.7526	1	13	0.13261	0.6706	1	11	0.16947	0.6428	1
synapsis	7	0.14906	0.0315	0.58011	0.9685	1	0.14906	0.6149	1	7	0.14906	0.4747	1	0	NA	NA	NA
intracellular membrane-bounded organelle	242	0.0094561	0.0293	0.58011	0.9707	1	0.13683	0.9999	1	135	0.13111	0.974	1	107	0.14404	0.9986	1
DNA polymerase binding	5	0.086254	0.1531	0.74715	0.8469	1	0.088591	0.8996	1	4	0.10928	0.7099	1	1	0.005841	0.959	1
RNA polymerase II regulatory region sequence-specific DNA binding	22	-0.028821	0.5732	0.88795	0.4268	1	0.15026	0.7283	1	9	0.14842	0.4977	1	13	0.15153	0.7706	1
steroid hormone receptor activity	10	0.063676	0.1332	0.72936	0.8668	1	0.23083	0.1523	1	6	0.24542	0.0759	0.9242	4	0.20894	0.3872	1
negative regulation of cell proliferation	136	-0.0068829	0.2636	0.79556	0.7364	1	0.15813	0.8789	1	65	0.15823	0.3964	1	71	0.15804	0.954	1
anterior/posterior pattern specification	32	0.03366	0.1045	0.70903	0.8955	1	0.12421	0.9629	1	18	0.14033	0.6263	1	14	0.10349	0.9809	1
positive regulation of gene expression	84	0.019331	0.062	0.64606	0.938	1	0.13611	0.9855	1	41	0.15924	0.3767	1	43	0.11407	0.9992	1
embryonic camera-type eye development	5	-0.067296	0.6902	0.907	0.3098	1	0.14094	0.6209	1	1	0.18411	0.3126	1	4	0.13015	0.7129	1
negative regulation of chondrocyte differentiation	4	-0.006656	0.4732	0.86758	0.5268	1	0.025807	0.9974	1	2	0.019151	0.981	1	2	0.032463	0.9546	1
camera-type eye development	23	-0.066573	0.8137	0.93829	0.1863	1	0.13873	0.836	1	8	0.10372	0.8557	1	15	0.1574	0.7679	1
steroid hormone mediated signaling pathway	13	0.049235	0.1462	0.74369	0.8538	1	0.18676	0.3667	1	8	0.19174	0.2097	1	5	0.17878	0.521	1
negative regulation of cell differentiation	19	-0.13652	0.9773	0.99248	0.0227	1	0.2178	0.1458	1	6	0.1287	0.6256	1	13	0.25892	0.1333	1
reproductive structure development	3	0.062157	0.2751	0.79832	0.7249	1	0.062157	0.9187	1	3	0.062157	0.9077	1	0	NA	NA	NA
retina development in camera-type eye	25	-0.027682	0.5645	0.88795	0.4355	1	0.11421	0.9764	1	9	0.12018	0.746	1	16	0.11085	0.976	1
limb development	11	-0.034629	0.5931	0.88795	0.4069	1	0.12872	0.8092	1	4	0.12937	0.5766	1	7	0.12834	0.8094	1
face development	3	-0.1626	0.8542	0.94766	0.1458	1	0.1626	0.4605	1	0	NA	NA	NA	3	0.1626	0.5353	1
bone development	23	-0.017562	0.484	0.8708	0.516	1	0.12309	0.9345	1	9	0.13484	0.6211	1	14	0.11553	0.9574	1
bone morphogenesis	5	0.042754	0.283	0.80216	0.717	1	0.28353	0.0943	1	3	0.2719	0.0837	0.95005	2	0.30096	0.1946	1
epithelium development	3	0.059861	0.281	0.80216	0.719	1	0.17611	0.4047	1	2	0.17698	0.3197	1	1	0.17437	0.3885	1
cellular response to retinoic acid	12	0.027401	0.2459	0.78332	0.7541	1	0.1979	0.2912	1	6	0.2253	0.1125	1	6	0.1705	0.5628	1
transcription factor binding	188	-0.024615	0.5881	0.88795	0.4119	1	0.13806	0.9991	1	80	0.1333	0.9104	1	108	0.14159	0.9993	1
retinoid X receptor binding	8	-0.20346	0.9739	0.99081	0.0261	1	0.20346	0.287	1	0	NA	NA	NA	8	0.20346	0.4111	1
regulation of myelination	9	-0.03816	0.5954	0.88795	0.4046	1	0.098344	0.9325	1	4	0.067707	0.9257	1	5	0.12285	0.788	1
cysteine-type endopeptidase inhibitor activity	4	-0.010324	0.4867	0.8708	0.5133	1	0.11312	0.7439	1	2	0.10279	0.6431	1	2	0.12344	0.6383	1
axon guidance	33	0.012284	0.2204	0.77764	0.7796	1	0.13409	0.9153	1	16	0.15094	0.4953	1	17	0.11822	0.9632	1
regulation of neuron projection development	7	-0.02195	0.5246	0.87575	0.4754	1	0.16487	0.5069	1	3	0.16674	0.359	1	4	0.16347	0.5611	1
lysosome	137	0.078745	0	0	1	1	0.16598	0.7293	1	86	0.19493	0.0083	0.69787	51	0.11717	0.9996	1
vacuole	142	0.050349	0.0001	0.020509	0.9999	1	0.1709	0.6015	1	78	0.20139	0.0053	0.55286	64	0.13373	0.9978	1
regulation of mitochondrial membrane permeability	8	0.15084	0.0207	0.53565	0.9793	1	0.21871	0.2219	1	5	0.29564	0.037	0.85607	3	0.090494	0.8356	1
positive regulation of intrinsic apoptotic signaling pathway	20	0.075671	0.0407	0.61159	0.9593	1	0.14654	0.7448	1	13	0.17093	0.2973	1	7	0.10124	0.9193	1
phosphatidylinositol-3-phosphate binding	15	0.059532	0.1011	0.70656	0.8989	1	0.1319	0.8262	1	10	0.14357	0.5438	1	5	0.10855	0.8522	1
phosphatidylinositol-5-phosphate binding	4	0.19482	0.0341	0.58011	0.9659	1	0.25501	0.1623	1	3	0.29989	0.0597	0.9242	1	0.12039	0.5328	1
vesicle organization	5	0.16821	0.0379	0.59741	0.9621	1	0.17577	0.4317	1	4	0.21499	0.1716	1	1	0.018884	0.8996	1
positive regulation of autophagy	12	0.11811	0.0207	0.53565	0.9793	1	0.16768	0.5096	1	7	0.24496	0.0696	0.9242	5	0.059489	0.9811	1
phosphatidylinositol-4-phosphate binding	8	0.1504	0.021	0.53565	0.979	1	0.22236	0.2085	1	6	0.24851	0.0703	0.9242	2	0.14392	0.5605	1
endosome organization	18	0.0093016	0.3003	0.80963	0.6997	1	0.12975	0.8685	1	8	0.15643	0.4303	1	10	0.1084	0.9422	1
protein localization to plasma membrane	23	-0.057712	0.7663	0.922	0.2337	1	0.14732	0.7616	1	8	0.12881	0.6588	1	15	0.15719	0.7689	1
guanyl-nucleotide exchange factor activity	46	-0.0015497	0.302	0.80964	0.698	1	0.12137	0.9906	1	23	0.11982	0.8752	1	23	0.12292	0.9763	1
regulation of small GTPase mediated signal transduction	8	0.039668	0.2368	0.78332	0.7632	1	0.17338	0.4527	1	5	0.17044	0.3181	1	3	0.17829	0.4774	1
GTPase activator activity	52	0.0043903	0.2446	0.78332	0.7554	1	0.11917	0.9948	1	28	0.11474	0.9378	1	24	0.12435	0.9773	1
termination of G-protein coupled receptor signaling pathway	11	-0.020038	0.5177	0.87575	0.4823	1	0.13445	0.77	1	5	0.12586	0.6147	1	6	0.14162	0.7164	1
ribosome	171	-0.17247	1	1	0	0	0.28029	0	0	50	0.18437	0.0842	0.95005	121	0.31993	0	0
nuclease activity	103	-0.0038705	0.2461	0.78332	0.7539	1	0.12565	0.9991	1	51	0.12297	0.9509	1	52	0.12827	0.9972	1
ribonuclease III activity	3	0.022856	0.3975	0.84857	0.6025	1	0.072874	0.8809	1	2	0.071797	0.8008	1	1	0.075027	0.6741	1
RNA processing	23	-0.11724	0.9653	0.98606	0.0347	1	0.17774	0.4403	1	10	0.069573	0.9917	1	13	0.26095	0.127	1
RNA phosphodiester bond hydrolysis, endonucleolytic	24	-0.091004	0.9156	0.96636	0.0844	1	0.16552	0.582	1	10	0.089421	0.951	1	14	0.21988	0.3185	1
response to oxidative stress	67	-0.00044701	0.2599	0.78861	0.7401	1	0.20232	0.1153	1	41	0.16494	0.2969	1	26	0.26125	0.0626	1
histone acetyltransferase binding	14	-0.082595	0.8231	0.93829	0.1769	1	0.15537	0.6278	1	5	0.10189	0.7869	1	9	0.18508	0.5294	1
response to cadmium ion	17	-0.071516	0.8033	0.93605	0.1967	1	0.17709	0.4495	1	6	0.14956	0.4634	1	11	0.19211	0.4918	1
stem cell differentiation	13	-0.090402	0.8505	0.94704	0.1495	1	0.20908	0.2293	1	7	0.1102	0.7785	1	6	0.32444	0.0807	1
core promoter binding	31	-0.067902	0.8586	0.94959	0.1414	1	0.15179	0.7554	1	10	0.13002	0.6729	1	21	0.16215	0.7731	1
nuclear-transcribed mRNA poly(A) tail shortening	3	0.19692	0.0485	0.62072	0.9515	1	0.19692	0.33	1	3	0.19692	0.2391	1	0	NA	NA	NA
poly(A)-specific ribonuclease activity	11	0.10199	0.0477	0.62072	0.9523	1	0.12905	0.8072	1	8	0.15884	0.4149	1	3	0.049605	0.9585	1
RNA phosphodiester bond hydrolysis, exonucleolytic	18	0.10103	0.0176	0.5026	0.9824	1	0.11757	0.9346	1	15	0.13116	0.7073	1	3	0.049605	0.9585	1
nuclear-transcribed mRNA catabolic process, nonsense-mediated decay	24	-0.082003	0.8888	0.95893	0.1112	1	0.13657	0.8627	1	9	0.072756	0.9826	1	15	0.17486	0.6369	1
serine-type endopeptidase activity	18	0.095221	0.0211	0.53565	0.9789	1	0.12481	0.8981	1	13	0.15233	0.4654	1	5	0.05326	0.9887	1
secretory granule	27	0.098822	0.0053	0.31057	0.9947	1	0.25674	0.0181	1	14	0.34286	0.0006	0.19846	13	0.16399	0.6884	1
cofactor metabolic process	108	0.0012838	0.1764	0.75586	0.8236	1	0.12053	0.9999	1	61	0.10784	0.9972	1	47	0.13701	0.9893	1
NAD biosynthetic process	5	0.0098096	0.4083	0.84857	0.5917	1	0.084485	0.9143	1	3	0.078579	0.8434	1	2	0.093345	0.751	1
negative regulation of myoblast differentiation	6	0.075226	0.1609	0.74727	0.8391	1	0.10692	0.8384	1	4	0.13661	0.5309	1	2	0.047543	0.9136	1
transporter activity	24	0.13467	0.001	0.11005	0.999	1	0.19944	0.2381	1	17	0.23584	0.0258	0.85607	7	0.11103	0.8853	1
exocytosis	26	0.020304	0.1936	0.77349	0.8064	1	0.13202	0.905	1	13	0.15232	0.4654	1	13	0.11172	0.958	1
synaptic vesicle	27	-0.019059	0.5008	0.87244	0.4992	1	0.17102	0.5194	1	9	0.22794	0.076	0.9242	18	0.14256	0.877	1
perinuclear region of cytoplasm	220	0.0040289	0.0635	0.64969	0.9365	1	0.15672	0.9464	1	109	0.16222	0.2834	1	111	0.15131	0.9961	1
synaptic vesicle transport	6	0.042749	0.2629	0.79451	0.7371	1	0.089289	0.9159	1	4	0.099029	0.7713	1	2	0.069811	0.8364	1
SNARE binding	8	-0.036802	0.5829	0.88795	0.4171	1	0.19056	0.3537	1	5	0.123	0.6363	1	3	0.30315	0.167	1
clathrin binding	7	-0.042566	0.6149	0.88896	0.3851	1	0.05312	0.9963	1	2	0.018469	0.9822	1	5	0.06698	0.9686	1
dense core granule	5	0.30597	0.0034	0.2435	0.9966	1	0.30597	0.0676	1	5	0.30597	0.0306	0.85607	0	NA	NA	NA
negative regulation of calcium ion-dependent exocytosis	4	-0.13819	0.8382	0.94573	0.1618	1	0.19185	0.3472	1	2	0.053653	0.8771	1	2	0.33004	0.158	1
histone acetyltransferase activity	33	0.02101	0.163	0.74727	0.837	1	0.10384	0.9969	1	19	0.10842	0.9316	1	14	0.097617	0.9864	1
transcription elongation factor complex	16	0.022966	0.2419	0.78332	0.7581	1	0.12039	0.9111	1	10	0.11468	0.8046	1	6	0.1299	0.7777	1
phosphorylase kinase regulator activity	4	0.028088	0.3513	0.83165	0.6487	1	0.10003	0.8112	1	2	0.12812	0.5149	1	2	0.071947	0.8291	1
histone acetylation	22	0.029179	0.1728	0.74985	0.8272	1	0.11959	0.947	1	14	0.11689	0.8311	1	8	0.12432	0.8486	1
positive regulation of cell migration	57	0.025372	0.0772	0.66857	0.9228	1	0.16523	0.654	1	33	0.16461	0.319	1	24	0.16608	0.7557	1
Elongator holoenzyme complex	6	0.039244	0.2772	0.79845	0.7228	1	0.073698	0.9619	1	4	0.084706	0.8503	1	2	0.051681	0.8988	1
iron-sulfur cluster binding	9	-0.0086603	0.4467	0.86248	0.5533	1	0.15908	0.5605	1	5	0.13538	0.5442	1	4	0.1887	0.4618	1
transferase activity, transferring acyl groups	115	-0.0044085	0.245	0.78332	0.755	1	0.12734	0.9993	1	59	0.1198	0.9766	1	56	0.13527	0.9954	1
DNA-directed RNA polymerase II, holoenzyme	10	0.017963	0.3177	0.81865	0.6823	1	0.12048	0.843	1	7	0.09889	0.8566	1	3	0.17087	0.5029	1
transcription elongation from RNA polymerase II promoter	9	-0.0029004	0.4181	0.8494	0.5819	1	0.15242	0.6082	1	6	0.11214	0.7497	1	3	0.23298	0.3052	1
regulation of protein kinase activity	19	0.059983	0.0703	0.65378	0.9297	1	0.1364	0.8273	1	12	0.15547	0.4463	1	7	0.10371	0.9109	1
RNA polymerase II transcription regulatory region sequence-specific DNA binding transcription factor activity involved in positive regulation of transcription	12	0.014262	0.3142	0.81626	0.6858	1	0.1067	0.9355	1	7	0.10368	0.824	1	5	0.11092	0.8433	1
cellular response to extracellular stimulus	4	0.19906	0.0326	0.58011	0.9674	1	0.25133	0.1691	1	3	0.30026	0.0595	0.9242	1	0.10452	0.5751	1
placenta blood vessel development	7	-0.14661	0.9059	0.96384	0.0941	1	0.18272	0.4026	1	2	0.06319	0.8407	1	5	0.23053	0.3097	1
response to progesterone	11	0.029637	0.2533	0.78603	0.7467	1	0.13751	0.7485	1	5	0.18386	0.2529	1	6	0.098882	0.9074	1
response to cAMP	18	0.0092254	0.301	0.80963	0.699	1	0.15772	0.6304	1	9	0.16695	0.3423	1	9	0.1485	0.7504	1
response to mechanical stimulus	19	0.050317	0.0983	0.70656	0.9017	1	0.13721	0.8216	1	8	0.22269	0.1033	1	11	0.075046	0.9944	1
response to hydrogen peroxide	23	0.042684	0.1041	0.70903	0.8959	1	0.1692	0.5302	1	13	0.18744	0.1864	1	10	0.1455	0.7817	1
positive regulation of sequence-specific DNA binding transcription factor activity	33	-0.070656	0.8813	0.95541	0.1187	1	0.15345	0.7416	1	11	0.12419	0.735	1	22	0.16808	0.736	1
learning	12	0.075463	0.0788	0.6768	0.9212	1	0.0943	0.9695	1	10	0.10186	0.8933	1	2	0.056508	0.8822	1
cAMP-dependent protein kinase inhibitor activity	3	-0.15367	0.8434	0.94635	0.1566	1	0.15367	0.4979	1	0	NA	NA	NA	3	0.15367	0.5686	1
regulation of G2/M transition of mitotic cell cycle	4	0.052567	0.2746	0.79832	0.7254	1	0.25769	0.1567	1	2	0.31026	0.0711	0.9242	2	0.20512	0.3756	1
negative regulation of catalytic activity	29	-0.072455	0.866	0.95151	0.134	1	0.17398	0.4866	1	9	0.16357	0.3716	1	20	0.17866	0.6325	1
negative regulation of cAMP-dependent protein kinase activity	3	-0.096683	0.7419	0.91485	0.2581	1	0.11948	0.6628	1	1	0.034195	0.8331	1	2	0.16212	0.4994	1
protein kinase A catalytic subunit binding	4	-0.12158	0.8088	0.93812	0.1912	1	0.16051	0.4914	1	1	0.077856	0.6559	1	3	0.18806	0.4402	1
mitochondrial respiratory chain complex I assembly	14	-0.017248	0.4882	0.87129	0.5118	1	0.19194	0.3338	1	8	0.15286	0.4595	1	6	0.24406	0.2474	1
RNA polymerase II activating transcription factor binding	15	0.033669	0.193	0.77349	0.807	1	0.16577	0.5441	1	4	0.37395	0.0138	0.77731	11	0.09007	0.9839	1
RNA polymerase II transcription coactivator activity	9	-0.15054	0.9336	0.97284	0.0664	1	0.15828	0.5665	1	1	0.034813	0.8301	1	8	0.17371	0.5754	1
blood vessel development	27	-0.0061792	0.3919	0.84857	0.6081	1	0.18654	0.3489	1	10	0.24349	0.0457	0.87338	17	0.15304	0.8117	1
vasculogenesis	25	0.0071152	0.2853	0.80216	0.7147	1	0.21962	0.1097	1	14	0.20244	0.1165	1	11	0.24148	0.2166	1
response to hypoxia	71	0.033593	0.0336	0.58011	0.9664	1	0.16056	0.7534	1	38	0.18138	0.1318	1	33	0.13659	0.9691	1
trophectodermal cell differentiation	12	-0.143	0.9518	0.98031	0.0482	1	0.18967	0.3477	1	5	0.056004	0.9777	1	7	0.28514	0.1328	1
neural tube formation	10	-0.0080625	0.4499	0.86307	0.5501	1	0.08156	0.9822	1	3	0.1225	0.6001	1	7	0.064016	0.9909	1
embryonic placenta development	13	-0.00021531	0.3862	0.84857	0.6138	1	0.080727	0.9931	1	4	0.13083	0.5682	1	9	0.058459	0.9981	1
vasculature development	17	0.02643	0.2204	0.77764	0.7796	1	0.19523	0.3039	1	8	0.23552	0.0763	0.9242	9	0.15943	0.6902	1
heart looping	21	0.098179	0.0133	0.46161	0.9867	1	0.15459	0.6859	1	13	0.20416	0.1121	1	8	0.074045	0.9869	1
lens morphogenesis in camera-type eye	5	-0.051522	0.6389	0.8979	0.3611	1	0.14782	0.5836	1	1	0.24074	0.1942	1	4	0.12459	0.7378	1
hematopoietic progenitor cell differentiation	38	-0.0024093	0.3219	0.8229	0.6781	1	0.17134	0.5465	1	19	0.16893	0.2995	1	19	0.17375	0.6709	1
outflow tract morphogenesis	11	-0.099872	0.8612	0.95095	0.1388	1	0.17498	0.4549	1	3	0.1377	0.5096	1	8	0.18896	0.4861	1
ventricular septum development	8	-0.083277	0.7707	0.92324	0.2293	1	0.13741	0.7018	1	4	0.054131	0.9645	1	4	0.22068	0.3474	1
transcription cofactor activity	23	-0.047369	0.7044	0.90934	0.2956	1	0.13775	0.844	1	10	0.10394	0.881	1	13	0.16376	0.6904	1
transforming growth factor beta receptor signaling pathway	36	0.028548	0.112	0.71782	0.888	1	0.1415	0.8746	1	20	0.15304	0.4717	1	16	0.12707	0.9346	1
determination of left/right symmetry	27	0.091785	0.0084	0.37526	0.9916	1	0.15874	0.6617	1	17	0.19894	0.1091	1	10	0.090384	0.9788	1
peripheral nervous system development	5	0.12197	0.0852	0.69347	0.9148	1	0.14366	0.6049	1	4	0.16602	0.3635	1	1	0.054214	0.7593	1
heart development	94	0.0040256	0.1652	0.74727	0.8348	1	0.14174	0.9764	1	45	0.15224	0.507	1	49	0.13209	0.9934	1
male gonad development	40	0.018483	0.1656	0.74727	0.8344	1	0.21354	0.0931	1	19	0.24423	0.0126	0.75541	21	0.18577	0.5755	1
positive regulation of cell-cell adhesion	8	-0.12548	0.882	0.95544	0.118	1	0.1593	0.5515	1	4	0.033828	0.9935	1	4	0.28478	0.1844	1
adrenal gland development	8	-0.032134	0.5604	0.88795	0.4396	1	0.18408	0.3889	1	4	0.15195	0.44	1	4	0.21622	0.3614	1
positive regulation of transforming growth factor beta receptor signaling pathway	10	-0.013332	0.4792	0.8708	0.5208	1	0.147	0.6596	1	4	0.16708	0.3584	1	6	0.13361	0.7573	1
granulocyte differentiation	4	-0.11102	0.7887	0.92987	0.2113	1	0.15078	0.5389	1	1	0.079505	0.6468	1	3	0.17453	0.4902	1
SMAD binding	24	-0.010821	0.4285	0.85712	0.5715	1	0.14902	0.7572	1	9	0.18426	0.2316	1	15	0.12787	0.9236	1
decidualization	4	0.35354	0.0025	0.19119	0.9975	1	0.39398	0.0286	1	3	0.49835	0.0061	0.57022	1	0.080884	0.6494	1
spleen development	13	0.042532	0.1724	0.74985	0.8276	1	0.17571	0.4543	1	10	0.14186	0.5586	1	3	0.28856	0.1916	1
thymus development	17	0.032011	0.1933	0.77349	0.8067	1	0.20372	0.2455	1	13	0.15413	0.4478	1	4	0.36488	0.0738	1
embryonic camera-type eye morphogenesis	7	-0.043352	0.6171	0.89028	0.3829	1	0.12679	0.7569	1	2	0.14602	0.4362	1	5	0.1191	0.8062	1
erythrocyte development	11	-0.065376	0.7431	0.91533	0.2569	1	0.14849	0.6628	1	6	0.076189	0.9408	1	5	0.23525	0.2943	1
embryonic process involved in female pregnancy	6	-0.007479	0.4734	0.86758	0.5266	1	0.064589	0.9789	1	2	0.085665	0.7323	1	4	0.054051	0.9759	1
ventricular septum morphogenesis	5	-0.27486	0.9846	0.99653	0.0154	1	0.35826	0.0292	1	1	0.20848	0.2554	1	4	0.3957	0.0497	1
left/right axis specification	5	0.044729	0.2753	0.79832	0.7247	1	0.17911	0.4138	1	3	0.18653	0.2777	1	2	0.16797	0.4808	1
regulation of RNA biosynthetic process	14	-0.053296	0.6975	0.90934	0.3025	1	0.09818	0.972	1	6	0.052365	0.99	1	8	0.13254	0.8105	1
response to fluid shear stress	4	0.11943	0.1126	0.71822	0.8874	1	0.13782	0.6077	1	3	0.1715	0.3358	1	1	0.036786	0.8254	1
negative regulation of cell migration	35	-0.021533	0.5105	0.87575	0.4895	1	0.15605	0.733	1	17	0.13848	0.6435	1	18	0.17265	0.6683	1
RNA polymerase II transcription corepressor activity	10	-0.10016	0.8469	0.94677	0.1531	1	0.17453	0.4452	1	2	0.18592	0.2873	1	8	0.17168	0.5874	1
cellular response to growth factor stimulus	28	0.032645	0.1246	0.72936	0.8754	1	0.13942	0.863	1	14	0.17207	0.2894	1	14	0.10678	0.976	1
cell aging	18	-0.021706	0.513	0.87575	0.487	1	0.20946	0.2002	1	8	0.21123	0.1323	1	10	0.20805	0.3969	1
nuclear origin of replication recognition complex	8	0.1107	0.0551	0.63146	0.9449	1	0.12198	0.8021	1	6	0.15512	0.4228	1	2	0.022556	0.9775	1
DNA-dependent DNA replication	8	-0.027394	0.5366	0.87867	0.4634	1	0.11792	0.8266	1	4	0.09053	0.8186	1	4	0.14532	0.6459	1
origin recognition complex	4	0.099687	0.1507	0.74639	0.8493	1	0.12212	0.6946	1	3	0.14787	0.4552	1	1	0.044876	0.7929	1
visual learning	18	0.012223	0.2847	0.80216	0.7153	1	0.093927	0.9914	1	12	0.079613	0.9865	1	6	0.12256	0.8126	1
dentate gyrus development	4	0.011844	0.4057	0.84857	0.5943	1	0.22298	0.2378	1	2	0.23482	0.1632	1	2	0.21113	0.3601	1
neuronal stem cell maintenance	11	-0.082277	0.8065	0.93666	0.1935	1	0.20214	0.2753	1	5	0.13185	0.5698	1	6	0.26071	0.2009	1
histone mRNA 3'-end processing	4	0.12709	0.1002	0.70656	0.8998	1	0.12805	0.6633	1	3	0.17009	0.3431	1	1	0.0019277	0.9846	1
Cajal body	27	-0.0066787	0.396	0.84857	0.604	1	0.1354	0.8807	1	14	0.12413	0.7672	1	13	0.14755	0.7946	1
epithelial cell differentiation	30	0.07368	0.017	0.48856	0.983	1	0.20621	0.1635	1	20	0.20992	0.0609	0.9242	10	0.1988	0.4546	1
protein transporter activity	47	-0.037235	0.6848	0.90664	0.3152	1	0.16366	0.6624	1	23	0.12917	0.7845	1	24	0.19671	0.4654	1
coated pit	25	0.008333	0.2765	0.79832	0.7235	1	0.15841	0.6683	1	14	0.14888	0.5025	1	11	0.17054	0.6357	1
membrane coat	11	0.046149	0.1864	0.76729	0.8136	1	0.10161	0.9436	1	7	0.1161	0.736	1	4	0.076258	0.9232	1
clathrin adaptor complex	16	0.028075	0.2176	0.77764	0.7824	1	0.15265	0.6755	1	10	0.14458	0.5336	1	6	0.1661	0.5847	1
action potential	3	-0.013459	0.5143	0.87575	0.4857	1	0.092674	0.7966	1	1	0.11882	0.5083	1	2	0.0796	0.7993	1
connexon complex	4	0.14768	0.0737	0.65938	0.9263	1	0.14768	0.5535	1	4	0.14768	0.4661	1	0	NA	NA	NA
ribonucleoprotein complex assembly	94	-0.048422	0.8642	0.95124	0.1358	1	0.14619	0.9531	1	39	0.11782	0.9528	1	55	0.1663	0.8773	1
nucleocytoplasmic transport	93	-0.03299	0.6932	0.90895	0.3068	1	0.13702	0.9877	1	46	0.10516	0.9965	1	47	0.1682	0.8358	1
nucleotidyltransferase activity	91	-0.018592	0.4763	0.87007	0.5237	1	0.14318	0.9664	1	47	0.12061	0.9532	1	44	0.16729	0.8356	1
nuclear-transcribed mRNA catabolic process, deadenylation-dependent decay	5	-0.20894	0.9474	0.97911	0.0526	1	0.29924	0.0745	1	2	0.11287	0.5934	1	3	0.42348	0.0513	1
cytoplasmic mRNA processing body	40	-0.014713	0.4567	0.86436	0.5433	1	0.11589	0.9928	1	18	0.11242	0.8992	1	22	0.11873	0.9809	1
DNA-directed RNA polymerase activity	11	0.015108	0.3257	0.82678	0.6743	1	0.14842	0.6637	1	7	0.12848	0.6382	1	4	0.1833	0.4832	1
DNA-directed RNA polymerase II, core complex	14	-0.14291	0.9611	0.98422	0.0389	1	0.28215	0.0264	1	5	0.19493	0.2089	1	9	0.33061	0.0402	1
transcription initiation from RNA polymerase II promoter	25	-0.048281	0.7214	0.91201	0.2786	1	0.1265	0.9335	1	11	0.088888	0.9545	1	14	0.15606	0.7703	1
translation initiation factor binding	13	-0.0098655	0.4471	0.86248	0.5529	1	0.11096	0.9234	1	4	0.16428	0.3734	1	9	0.087262	0.9757	1
positive regulation of translational initiation	9	-0.0028778	0.418	0.8494	0.582	1	0.10939	0.8869	1	4	0.11983	0.6405	1	5	0.10104	0.8783	1
single-stranded DNA binding	55	-0.0093962	0.3708	0.84082	0.6292	1	0.15024	0.8548	1	32	0.12104	0.9122	1	23	0.19087	0.5223	1
single-stranded RNA binding	14	-0.022603	0.5212	0.87575	0.4788	1	0.15304	0.6488	1	6	0.15217	0.4446	1	8	0.15369	0.692	1
chromosome segregation	120	0.0374	0.0049	0.30707	0.9951	1	0.13608	0.9967	1	77	0.13518	0.8751	1	43	0.13769	0.9825	1
resolution of meiotic recombination intermediates	8	0.061516	0.1614	0.74727	0.8386	1	0.26608	0.0872	1	4	0.32759	0.026	0.85607	4	0.20456	0.4028	1
sister chromatid segregation	3	0.13942	0.1095	0.71283	0.8905	1	0.20449	0.3035	1	2	0.25794	0.1224	1	1	0.097601	0.5969	1
neuron migration	38	-0.017197	0.4706	0.86704	0.5294	1	0.12622	0.969	1	16	0.12947	0.7385	1	22	0.12386	0.97	1
DNA topoisomerase type II (ATP-hydrolyzing) activity	3	0.12712	0.1273	0.72936	0.8727	1	0.19218	0.3445	1	2	0.23947	0.1535	1	1	0.097601	0.5969	1
DNA topological change	6	0.109	0.087	0.69724	0.913	1	0.14154	0.6308	1	5	0.15032	0.4421	1	1	0.097601	0.5969	1
DNA unwinding involved in DNA replication	10	0.10217	0.0551	0.63146	0.9449	1	0.15098	0.6282	1	5	0.25315	0.0741	0.9242	5	0.048817	0.9915	1
mitotic recombination	3	0.049756	0.3097	0.81337	0.6903	1	0.20847	0.2907	1	1	0.38735	0.0634	0.9242	2	0.11904	0.6525	1
axonogenesis	35	-0.084059	0.9269	0.97044	0.0731	1	0.14787	0.8225	1	10	0.11166	0.8277	1	25	0.16235	0.7942	1
DNA binding, bending	9	0.038726	0.2302	0.78036	0.7698	1	0.22407	0.1913	1	5	0.23652	0.0991	0.99563	4	0.20851	0.3886	1
forebrain development	35	0.015006	0.203	0.77485	0.797	1	0.13494	0.9281	1	20	0.13121	0.7414	1	15	0.13993	0.8718	1
protein C-terminus binding	83	-0.0094509	0.3476	0.83165	0.6524	1	0.11069	0.9999	1	46	0.091331	1	1	37	0.13475	0.9819	1
protein kinase C binding	21	0.030458	0.1684	0.74727	0.8316	1	0.17159	0.5123	1	11	0.19287	0.1819	1	10	0.14819	0.7675	1
histone deacetylase binding	44	-0.075702	0.9291	0.97048	0.0709	1	0.18306	0.3635	1	16	0.14762	0.532	1	28	0.20332	0.4122	1
inflammatory response	36	0.00070809	0.3107	0.81467	0.6893	1	0.19755	0.2187	1	20	0.17843	0.2134	1	16	0.22144	0.2983	1
detection of bacterium	3	0.1759	0.064	0.6505	0.936	1	0.25898	0.1733	1	2	0.32616	0.0598	0.9242	1	0.12462	0.5164	1
regulation of ion transmembrane transport	13	0.058717	0.1133	0.71839	0.8867	1	0.172	0.4813	1	8	0.18745	0.2322	1	5	0.14726	0.6705	1
intermediate filament cytoskeleton organization	6	0.00095781	0.4365	0.85992	0.5635	1	0.044469	0.9967	1	3	0.045427	0.9558	1	3	0.043511	0.9706	1
mitochondrial small ribosomal subunit	17	-0.19087	0.9961	1	0.0039	0.54691	0.26107	0.0427	1	2	0.29836	0.0781	0.92796	15	0.2561	0.1323	1
AMP-activated protein kinase activity	6	-0.094406	0.7884	0.92987	0.2116	1	0.14336	0.6198	1	3	0.048953	0.9489	1	3	0.23776	0.2944	1
AMP binding	6	0.016344	0.3705	0.84082	0.6295	1	0.21319	0.2564	1	4	0.17215	0.3321	1	2	0.29527	0.2022	1
AMP-activated protein kinase complex	8	-0.15878	0.9353	0.97322	0.0647	1	0.18906	0.3613	1	2	0.060555	0.8513	1	6	0.2319	0.2883	1
ADP binding	17	-0.04595	0.6769	0.90427	0.3231	1	0.18012	0.4221	1	9	0.12672	0.6914	1	8	0.2402	0.2488	1
protein kinase activity	115	0.0064235	0.1211	0.72854	0.8789	1	0.1302	0.9989	1	63	0.12469	0.9577	1	52	0.13686	0.9895	1
lipopolysaccharide binding	5	0.024557	0.3452	0.83165	0.6548	1	0.080749	0.9281	1	2	0.13163	0.4994	1	3	0.046827	0.964	1
antigen binding	3	0.083101	0.2186	0.77764	0.7814	1	0.19446	0.3377	1	2	0.20817	0.227	1	1	0.16703	0.4066	1
response to lipopolysaccharide	47	0.035619	0.0603	0.64017	0.9397	1	0.17788	0.4465	1	25	0.20069	0.073	0.9242	22	0.15196	0.8534	1
positive regulation of interleukin-6 production	8	-0.11994	0.8713	0.95281	0.1287	1	0.14871	0.6242	1	1	0.11507	0.5195	1	7	0.15351	0.6761	1
positive regulation of tumor necrosis factor production	8	0.01803	0.324	0.82546	0.676	1	0.14848	0.6254	1	4	0.16651	0.3613	1	4	0.13045	0.7119	1
cellular response to lipopolysaccharide	28	0.025443	0.1624	0.74727	0.8376	1	0.1699	0.5408	1	15	0.18232	0.2081	1	13	0.15557	0.7442	1
response to virus	38	-0.013007	0.4272	0.85706	0.5728	1	0.20966	0.1276	1	20	0.18682	0.1584	1	18	0.23504	0.201	1
positive regulation of type I interferon production	3	0.10975	0.1625	0.74727	0.8375	1	0.10975	0.712	1	3	0.10975	0.6713	1	0	NA	NA	NA
positive regulation of ATPase activity	15	-0.065819	0.7632	0.92049	0.2368	1	0.15271	0.6588	1	6	0.10861	0.7755	1	9	0.18211	0.5448	1
positive regulation of I-kappaB kinase/NF-kappaB signaling	76	0.0078516	0.1546	0.74727	0.8454	1	0.1445	0.9465	1	38	0.15236	0.5028	1	38	0.13665	0.979	1
negative regulation of viral genome replication	12	0.056559	0.128	0.72936	0.872	1	0.11554	0.8993	1	6	0.1721	0.3153	1	6	0.058983	0.9897	1
positive regulation of mRNA catabolic process	3	0.038428	0.3481	0.83165	0.6519	1	0.058536	0.9286	1	2	0.072724	0.7965	1	1	0.030162	0.8528	1
cellular response to exogenous dsRNA	3	0.0072451	0.4492	0.86248	0.5508	1	0.089356	0.8116	1	2	0.072451	0.7978	1	1	0.12317	0.5228	1
oogenesis	13	-0.034163	0.5949	0.88795	0.4051	1	0.21151	0.2165	1	8	0.1441	0.5284	1	5	0.31938	0.1016	1
ER-associated ubiquitin-dependent protein catabolic process	21	0.037889	0.1368	0.733	0.8632	1	0.21117	0.18	1	11	0.23774	0.0453	0.8696	10	0.18195	0.5622	1
misfolded protein binding	9	0.023472	0.2968	0.80571	0.7032	1	0.21419	0.2337	1	4	0.26737	0.0672	0.9242	5	0.17165	0.5528	1
iron-sulfur cluster assembly	12	-0.0023859	0.4026	0.84857	0.5974	1	0.14167	0.7264	1	5	0.16714	0.3366	1	7	0.12347	0.8305	1
spindle pole centrosome	8	0.083795	0.1018	0.70656	0.8982	1	0.19647	0.3251	1	6	0.18685	0.241	1	2	0.22536	0.3261	1
4 iron, 4 sulfur cluster binding	30	0.053983	0.0483	0.62072	0.9517	1	0.12223	0.9634	1	23	0.11492	0.909	1	7	0.14625	0.7178	1
angiogenesis	70	-0.027914	0.5969	0.88826	0.4031	1	0.12093	0.9987	1	31	0.10502	0.9833	1	39	0.13358	0.9855	1
G-protein coupled receptor binding	14	-0.084644	0.831	0.94229	0.169	1	0.19943	0.2826	1	4	0.20088	0.2133	1	10	0.19885	0.4541	1
chemotaxis	12	0.047111	0.1624	0.74727	0.8376	1	0.13149	0.8043	1	9	0.11907	0.7548	1	3	0.16876	0.5112	1
coronary vasculature development	3	0.062939	0.2731	0.79807	0.7269	1	0.23073	0.2319	1	1	0.4405	0.0416	0.85607	2	0.12584	0.6297	1
vasculogenesis involved in coronary vascular morphogenesis	3	0.084411	0.2157	0.77764	0.7843	1	0.20926	0.2883	1	1	0.4405	0.0416	0.85607	2	0.093635	0.7498	1
Rho guanyl-nucleotide exchange factor activity	27	0.029365	0.1455	0.74198	0.8545	1	0.1313	0.909	1	14	0.15492	0.4443	1	13	0.10585	0.9715	1
positive regulation of Rho GTPase activity	36	0.034712	0.0889	0.70327	0.9111	1	0.13317	0.9329	1	18	0.16788	0.3117	1	18	0.098456	0.9936	1
snRNA processing	13	0.047558	0.1539	0.74715	0.8461	1	0.11369	0.9123	1	8	0.13101	0.6407	1	5	0.085969	0.9292	1
integrator complex	12	0.043894	0.1733	0.74985	0.8267	1	0.11553	0.8993	1	7	0.13665	0.5739	1	5	0.085969	0.9292	1
positive regulation of protein ubiquitination	23	-0.041405	0.6651	0.90091	0.3349	1	0.16524	0.5748	1	11	0.12946	0.6825	1	12	0.19804	0.4564	1
positive regulation of proteasomal ubiquitin-dependent protein catabolic process	30	-0.015566	0.4598	0.86436	0.5402	1	0.20163	0.1967	1	15	0.18607	0.1836	1	15	0.2172	0.3223	1
protein glycosylation	36	-0.038456	0.6712	0.90227	0.3288	1	0.15983	0.6734	1	14	0.15605	0.4318	1	22	0.16223	0.781	1
galactosyltransferase activity	7	-0.21352	0.9729	0.99001	0.0271	1	0.2152	0.2491	1	1	0.0058846	0.9569	1	6	0.25009	0.2306	1
translational elongation	22	-0.11871	0.9651	0.98606	0.0349	1	0.21737	0.1421	1	7	0.15504	0.4302	1	15	0.24646	0.1679	1
histone deacetylation	11	-0.095628	0.8484	0.94704	0.1516	1	0.1707	0.4842	1	4	0.10323	0.7468	1	7	0.20926	0.3875	1
NAD-dependent histone deacetylase activity (H3-K14 specific)	7	-0.033244	0.5757	0.88795	0.4243	1	0.14744	0.6252	1	4	0.099918	0.766	1	3	0.21079	0.3677	1
circadian regulation of gene expression	34	-0.015992	0.4633	0.8651	0.5367	1	0.16439	0.6195	1	15	0.16818	0.3147	1	19	0.16139	0.7698	1
regulation of multicellular organism growth	16	0.086853	0.0392	0.60519	0.9608	1	0.17702	0.4454	1	9	0.23455	0.0639	0.9242	7	0.10305	0.9135	1
NAD-dependent histone deacetylase activity (H3-K9 specific)	8	-0.063093	0.6974	0.90934	0.3026	1	0.16632	0.5019	1	4	0.10323	0.7468	1	4	0.22941	0.3231	1
NAD-dependent histone deacetylase activity (H4-K16 specific)	7	-0.03827	0.5967	0.88826	0.4033	1	0.14647	0.6299	1	3	0.12624	0.5761	1	4	0.16165	0.5682	1
histone H3 deacetylation	14	-0.043663	0.6437	0.89905	0.3563	1	0.12776	0.8433	1	7	0.084094	0.9327	1	7	0.17142	0.5772	1
histone H4 deacetylation	11	-0.041947	0.63	0.89573	0.37	1	0.1157	0.884	1	4	0.10141	0.7573	1	7	0.12386	0.8287	1
NAD-dependent histone deacetylase activity (H3-K18 specific)	6	-0.042277	0.6124	0.88849	0.3876	1	0.16852	0.4707	1	3	0.12624	0.5761	1	3	0.21079	0.3677	1
hydrolase activity, acting on carbon-nitrogen (but not peptide) bonds	49	0.021712	0.1102	0.71338	0.8898	1	0.13847	0.9382	1	25	0.15698	0.4268	1	24	0.11919	0.984	1
histone deacetylase complex	15	-0.03322	0.5877	0.88795	0.4123	1	0.12929	0.8436	1	6	0.12009	0.6912	1	9	0.13543	0.8191	1
histone deacetylase activity	8	0.030481	0.2702	0.79782	0.7298	1	0.10574	0.8868	1	5	0.10898	0.7373	1	3	0.10035	0.7949	1
transcriptional repressor complex	34	-0.078524	0.9116	0.96439	0.0884	1	0.13531	0.9137	1	9	0.10725	0.8413	1	25	0.1454	0.9099	1
spindle assembly	20	0.030301	0.1839	0.76617	0.8161	1	0.078145	0.9994	1	10	0.10845	0.8516	1	10	0.047844	0.9999	1
negative regulation of JNK cascade	14	0.040052	0.1716	0.74985	0.8284	1	0.11588	0.9122	1	8	0.13644	0.5951	1	6	0.088468	0.9402	1
cyclin binding	12	-0.05693	0.7105	0.90968	0.2895	1	0.12641	0.8349	1	3	0.13896	0.5035	1	9	0.12223	0.8791	1
protein deacetylation	9	0.062448	0.1505	0.74622	0.8495	1	0.079218	0.9817	1	6	0.10625	0.7911	1	3	0.025154	0.9928	1
protein deacetylase activity	6	0.03607	0.2894	0.80341	0.7106	1	0.061225	0.9832	1	3	0.097295	0.7443	1	3	0.025154	0.9928	1
reciprocal meiotic recombination	12	0.10112	0.0375	0.59741	0.9625	1	0.16228	0.5553	1	8	0.19755	0.1819	1	4	0.09174	0.8708	1
chiasma assembly	3	0.25021	0.0222	0.53565	0.9778	1	0.25021	0.1905	1	3	0.25021	0.1166	1	0	NA	NA	NA
synaptonemal complex	13	0.13772	0.009	0.38309	0.991	1	0.22093	0.1738	1	7	0.33303	0.0095	0.69787	6	0.090146	0.9359	1
defense response	6	-0.046471	0.6292	0.895	0.3708	1	0.087141	0.9232	1	2	0.061005	0.8494	1	4	0.10021	0.8402	1
positive regulation of stress-activated MAPK cascade	7	-0.09602	0.7979	0.93364	0.2021	1	0.13564	0.7003	1	2	0.069329	0.8136	1	5	0.16216	0.5988	1
intracellular signal transduction	131	0.029886	0.0097	0.3948	0.9903	1	0.13523	0.9974	1	74	0.14615	0.6704	1	57	0.12105	0.9996	1
positive regulation of JNK cascade	19	-0.012563	0.452	0.86365	0.548	1	0.16427	0.5723	1	11	0.13102	0.6669	1	8	0.20999	0.376	1
positive regulation of NF-kappaB transcription factor activity	42	0.027424	0.1032	0.70903	0.8968	1	0.16102	0.6802	1	23	0.17206	0.2613	1	19	0.14766	0.8583	1
positive regulation of ERK1 and ERK2 cascade	33	-0.0043748	0.3559	0.83175	0.6441	1	0.14724	0.8109	1	16	0.14733	0.5351	1	17	0.14715	0.8461	1
protein homodimerization activity	286	-0.0015443	0.089	0.70327	0.911	1	0.15869	0.9524	1	148	0.15184	0.5654	1	138	0.16604	0.9682	1
protein autoubiquitination	32	0.02078	0.1682	0.74727	0.8318	1	0.12926	0.9391	1	18	0.13337	0.7038	1	14	0.12398	0.9346	1
sprouting angiogenesis	6	-0.041212	0.6083	0.88849	0.3917	1	0.064362	0.9793	1	2	0.034725	0.9437	1	4	0.079181	0.9164	1
negative regulation of inflammatory response	21	0.13247	0.0017	0.15654	0.9983	1	0.17834	0.4407	1	14	0.23311	0.0409	0.85607	7	0.068808	0.9873	1
LUBAC complex	3	0.064423	0.2679	0.7975	0.7321	1	0.064423	0.9116	1	3	0.064423	0.8999	1	0	NA	NA	NA
postsynaptic density	29	0.0057093	0.2809	0.80216	0.7191	1	0.12813	0.9432	1	14	0.13861	0.6117	1	15	0.11834	0.9548	1
ionotropic glutamate receptor binding	6	-0.066917	0.7049	0.90934	0.2951	1	0.1132	0.8066	1	1	0.13884	0.4351	1	5	0.10807	0.8542	1
synapse	75	-0.014082	0.4119	0.84857	0.5881	1	0.13812	0.973	1	38	0.12241	0.921	1	37	0.15426	0.9079	1
regulation of long-term neuronal synaptic plasticity	9	-0.016793	0.4877	0.8708	0.5123	1	0.10908	0.8887	1	4	0.10383	0.7423	1	5	0.11329	0.8346	1
receptor-mediated endocytosis	14	0.10093	0.0304	0.58011	0.9696	1	0.17209	0.4878	1	10	0.19111	0.1879	1	4	0.12453	0.7381	1
locomotory behavior	22	0.032986	0.154	0.74715	0.846	1	0.15486	0.6785	1	14	0.14759	0.5163	1	8	0.16757	0.6115	1
feeding behavior	3	-0.05792	0.6453	0.89934	0.3547	1	0.14153	0.5534	1	1	0.12541	0.4849	1	2	0.14958	0.5408	1
positive regulation of neuron projection development	26	-0.006025	0.3823	0.84705	0.6177	1	0.13047	0.9146	1	11	0.14707	0.5145	1	15	0.1183	0.9549	1
single organismal cell-cell adhesion	38	-0.02066	0.5067	0.87575	0.4933	1	0.11214	0.994	1	18	0.096563	0.9736	1	20	0.12616	0.9563	1
ubiquitinyl hydrolase activity	18	0.020019	0.2373	0.78332	0.7627	1	0.13366	0.8401	1	10	0.13831	0.592	1	8	0.12785	0.8327	1
actin filament organization	18	-0.050707	0.7045	0.90934	0.2955	1	0.10248	0.9807	1	7	0.06657	0.9774	1	11	0.12534	0.8956	1
establishment or maintenance of cell polarity	14	-0.036861	0.6067	0.88849	0.3933	1	0.088444	0.9878	1	6	0.06018	0.9784	1	8	0.10964	0.9071	1
lamellipodium	66	-0.00073887	0.252	0.78548	0.748	1	0.13289	0.9848	1	30	0.14536	0.594	1	36	0.12249	0.9932	1
filopodium	29	-0.031938	0.6012	0.88849	0.3988	1	0.13024	0.9331	1	14	0.10181	0.9294	1	15	0.15677	0.771	1
centriole replication	9	-0.022745	0.5201	0.87575	0.4799	1	0.087471	0.9664	1	3	0.097088	0.7451	1	6	0.082662	0.9544	1
DNA damage checkpoint	23	0.021996	0.2074	0.77485	0.7926	1	0.15097	0.7256	1	13	0.15301	0.459	1	10	0.14833	0.767	1
centriole	54	0.017395	0.1332	0.72936	0.8668	1	0.13965	0.9378	1	27	0.15704	0.4305	1	27	0.12225	0.9844	1
signal transduction in response to DNA damage	9	-0.002992	0.4183	0.8494	0.5817	1	0.14052	0.6957	1	4	0.15472	0.4264	1	5	0.12916	0.7589	1
microtubule-based movement	29	0.011053	0.241	0.78332	0.759	1	0.14572	0.8206	1	11	0.20666	0.1227	1	18	0.10848	0.984	1
membrane raft	61	0.029385	0.052	0.63146	0.948	1	0.16519	0.6577	1	34	0.17455	0.2058	1	27	0.15341	0.8713	1
nucleobase-containing compound metabolic process	9	0.0068362	0.3687	0.84019	0.6313	1	0.081322	0.9785	1	4	0.099178	0.7708	1	5	0.067038	0.9686	1
3'-5' exonuclease activity	14	-0.050378	0.6822	0.90611	0.3178	1	0.14032	0.7535	1	6	0.10494	0.7988	1	8	0.16686	0.6159	1
nucleic acid phosphodiester bond hydrolysis	45	-0.018812	0.4862	0.8708	0.5138	1	0.11789	0.994	1	18	0.12385	0.8021	1	27	0.11392	0.9929	1
hemopoiesis	39	0.044123	0.0525	0.63146	0.9475	1	0.12651	0.9717	1	24	0.13864	0.6723	1	15	0.10711	0.9774	1
flavin adenine dinucleotide binding	35	0.059393	0.0276	0.57921	0.9724	1	0.13567	0.9247	1	21	0.16255	0.3526	1	14	0.095342	0.9888	1
NADP binding	15	-0.0069664	0.4231	0.85224	0.5769	1	0.1304	0.8359	1	9	0.10286	0.8707	1	6	0.17171	0.5574	1
negative regulation of cell growth	47	0.0022689	0.2735	0.79832	0.7265	1	0.17504	0.4896	1	26	0.16026	0.3822	1	21	0.19334	0.5079	1
translation initiation factor activity	49	-0.093216	0.9748	0.9915	0.0252	1	0.16751	0.5985	1	18	0.10112	0.9581	1	31	0.20606	0.3726	1
transcription initiation from RNA polymerase III promoter	4	0.095555	0.1599	0.74727	0.8401	1	0.095555	0.8315	1	4	0.095555	0.794	1	0	NA	NA	NA
translational initiation	45	-0.051457	0.7934	0.93285	0.2066	1	0.13244	0.9605	1	19	0.095906	0.9777	1	26	0.15915	0.8241	1
TBP-class protein binding	11	-0.068715	0.7564	0.91719	0.2436	1	0.16419	0.535	1	6	0.087518	0.8987	1	5	0.25619	0.2312	1
regulation of mRNA stability	10	-0.25749	0.9974	1	0.0026	0.43449	0.29389	0.0319	1	3	0.060667	0.9129	1	7	0.39385	0.016	1
regulation of growth	26	-0.046462	0.7053	0.90934	0.2947	1	0.1161	0.9703	1	10	0.090523	0.947	1	16	0.13208	0.9177	1
positive regulation of protein kinase B signaling	25	-0.057338	0.7731	0.92354	0.2269	1	0.13975	0.8468	1	10	0.10302	0.8867	1	15	0.16424	0.7199	1
cellular response to gamma radiation	11	-0.049396	0.6692	0.90227	0.3308	1	0.16036	0.5655	1	5	0.12206	0.6436	1	6	0.19228	0.4551	1
secondary metabolic process	6	0.073089	0.1663	0.74727	0.8337	1	0.26522	0.1158	1	4	0.25373	0.0847	0.95094	2	0.2882	0.2104	1
positive regulation of neuroblast proliferation	7	-0.052148	0.6528	0.89937	0.3472	1	0.20619	0.2818	1	3	0.17972	0.3019	1	4	0.22605	0.3321	1
melanin biosynthetic process	3	-0.033775	0.5776	0.88795	0.4224	1	0.3123	0.0975	1	2	0.2089	0.2249	1	1	0.51912	0.0724	1
melanosome	8	0.067768	0.1455	0.74198	0.8545	1	0.18178	0.4012	1	4	0.24955	0.0931	0.97404	4	0.11401	0.7855	1
developmental pigmentation	5	0.070797	0.1948	0.77349	0.8052	1	0.15955	0.5189	1	3	0.19195	0.256	1	2	0.11094	0.6806	1
cell development	11	-0.060238	0.7209	0.91189	0.2791	1	0.13969	0.7305	1	4	0.10925	0.7101	1	7	0.15709	0.6554	1
megakaryocyte development	9	0.05547	0.1734	0.74985	0.8266	1	0.11883	0.8347	1	6	0.13073	0.6093	1	3	0.095041	0.8157	1
negative regulation of myeloid cell differentiation	9	-0.13231	0.9068	0.96384	0.0932	1	0.17542	0.4483	1	3	0.064675	0.8987	1	6	0.2308	0.2916	1
negative regulation of neuron differentiation	25	-0.098065	0.9359	0.97322	0.0641	1	0.19595	0.2667	1	11	0.11123	0.8424	1	14	0.26251	0.1234	1
definitive hemopoiesis	6	0.0089019	0.4034	0.84857	0.5966	1	0.15811	0.5275	1	2	0.25051	0.1346	1	4	0.1119	0.7921	1
cytolysis	4	0.091587	0.1674	0.74727	0.8326	1	0.10754	0.7731	1	3	0.13275	0.5364	1	1	0.031897	0.846	1
coenzyme binding	11	0.082275	0.0812	0.68562	0.9188	1	0.19698	0.3058	1	6	0.25598	0.0611	0.9242	5	0.12617	0.7727	1
GDP-mannose metabolic process	3	0.05052	0.3065	0.81253	0.6935	1	0.052797	0.9436	1	2	0.077488	0.7723	1	1	0.0034165	0.9742	1
lipid particle	28	-0.028003	0.5663	0.88795	0.4337	1	0.13932	0.8637	1	14	0.11131	0.8736	1	14	0.16732	0.69	1
magnesium ion transmembrane transporter activity	6	0.029565	0.3145	0.81626	0.6855	1	0.1202	0.765	1	4	0.11232	0.6903	1	2	0.13595	0.5919	1
magnesium ion transport	6	0.029565	0.3145	0.81626	0.6855	1	0.1202	0.765	1	4	0.11232	0.6903	1	2	0.13595	0.5919	1
ubiquitin ligase complex	29	-0.057894	0.7908	0.93112	0.2092	1	0.14892	0.7887	1	13	0.10152	0.9264	1	16	0.18742	0.5497	1
double-strand break repair via homologous recombination	44	-0.02783	0.5893	0.88795	0.4107	1	0.1625	0.6562	1	23	0.12882	0.7878	1	21	0.1994	0.4525	1
DNA double-strand break processing	4	-0.21729	0.9327	0.97258	0.0673	1	0.24415	0.184	1	1	0.053723	0.7489	1	3	0.30763	0.1613	1
postreplication repair	4	-0.16354	0.8793	0.95488	0.1207	1	0.23325	0.2073	1	3	0.046474	0.9539	1	1	0.79358	0.0232	1
histone ubiquitination	8	-0.078229	0.7529	0.9159	0.2471	1	0.17605	0.4352	1	2	0.19564	0.2587	1	6	0.16952	0.5675	1
acid-amino acid ligase activity	29	-0.098651	0.9514	0.98031	0.0486	1	0.19374	0.269	1	12	0.11489	0.8339	1	17	0.24939	0.1437	1
positive regulation of DNA repair	20	-0.063089	0.7822	0.92705	0.2178	1	0.16084	0.6047	1	8	0.12219	0.7119	1	12	0.18661	0.5331	1
T cell receptor signaling pathway	15	-0.036416	0.6057	0.88849	0.3943	1	0.18746	0.3584	1	7	0.16183	0.3854	1	8	0.20988	0.3766	1
positive regulation of ubiquitin-protein transferase activity	9	-0.13638	0.9124	0.965	0.0876	1	0.26774	0.0744	1	3	0.19704	0.2383	1	6	0.30309	0.1084	1
protein K63-linked ubiquitination	21	-0.073439	0.8337	0.94322	0.1663	1	0.15018	0.7342	1	8	0.10072	0.8738	1	13	0.18061	0.5712	1
receptor activity	25	0.0070824	0.2854	0.80216	0.7146	1	0.16289	0.6178	1	11	0.19316	0.1805	1	14	0.13912	0.8666	1
SNAP receptor activity	15	0.014019	0.2917	0.80341	0.7083	1	0.15072	0.6764	1	9	0.13729	0.5986	1	6	0.17088	0.5609	1
natural killer cell mediated cytotoxicity	5	0.033031	0.3145	0.81626	0.6855	1	0.093811	0.8762	1	3	0.1057	0.6961	1	2	0.075975	0.8131	1
neutrophil degranulation	3	0.19139	0.0523	0.63146	0.9477	1	0.19139	0.3476	1	3	0.19139	0.258	1	0	NA	NA	NA
magnesium ion binding	107	0.011803	0.0866	0.69724	0.9134	1	0.10931	1	1	60	0.10799	0.9981	1	47	0.111	0.9999	1
cytoplasmic side of plasma membrane	20	-0.067403	0.8039	0.93605	0.1961	1	0.16693	0.5407	1	7	0.14218	0.5276	1	13	0.18026	0.5735	1
GDP binding	35	-0.05241	0.7782	0.92572	0.2218	1	0.1579	0.7119	1	14	0.13186	0.688	1	21	0.17526	0.6678	1
midbody	69	0.036724	0.0273	0.5777	0.9727	1	0.1468	0.9186	1	43	0.14724	0.5953	1	26	0.14606	0.9081	1
mitotic spindle	26	0.021426	0.1864	0.76729	0.8136	1	0.13321	0.8968	1	13	0.15463	0.4433	1	13	0.11178	0.9579	1
spindle midzone	9	0.089015	0.0816	0.68562	0.9184	1	0.17079	0.4786	1	7	0.16702	0.3483	1	2	0.184	0.4304	1
somitogenesis	23	0.073907	0.0287	0.58011	0.9713	1	0.15831	0.6507	1	14	0.19075	0.167	1	9	0.10785	0.9299	1
respiratory system process	3	-0.047625	0.6177	0.89045	0.3823	1	0.068201	0.8985	1	1	0.030864	0.8455	1	2	0.08687	0.7741	1
muscle organ development	15	0.020456	0.2578	0.78725	0.7422	1	0.11892	0.9018	1	10	0.10453	0.8771	1	5	0.14769	0.669	1
death	4	0.15127	0.0688	0.65378	0.9312	1	0.21167	0.2729	1	3	0.24196	0.1334	1	1	0.1208	0.5312	1
post-anal tail morphogenesis	6	-0.0015234	0.4465	0.86248	0.5535	1	0.074832	0.9582	1	3	0.073309	0.8663	1	3	0.076355	0.8882	1
eating behavior	8	0.0088943	0.3647	0.83742	0.6353	1	0.25524	0.1111	1	2	0.52826	0.0102	0.70742	6	0.16423	0.5952	1
skin development	20	-0.096028	0.9093	0.96394	0.0907	1	0.23135	0.0883	1	8	0.16915	0.3442	1	12	0.27281	0.1065	1
establishment of epithelial cell apical/basal polarity	3	-0.023271	0.5444	0.88121	0.4556	1	0.085685	0.8292	1	1	0.093621	0.5888	1	2	0.081717	0.7917	1
paraxial mesoderm development	8	-0.075837	0.7444	0.91547	0.2556	1	0.16139	0.5367	1	3	0.11406	0.6468	1	5	0.18978	0.4707	1
neuromuscular process controlling posture	5	-0.021206	0.5284	0.87575	0.4716	1	0.23434	0.2022	1	4	0.13321	0.5551	1	1	0.63885	0.0459	1
regulation of extracellular matrix organization	3	0.080169	0.2252	0.77764	0.7748	1	0.080169	0.8511	1	3	0.080169	0.8363	1	0	NA	NA	NA
L-alpha-amino acid transmembrane transport	3	-0.18374	0.8795	0.95488	0.1205	1	0.27087	0.153	1	1	0.13069	0.4661	1	2	0.34096	0.1455	1
sphingolipid metabolic process	6	0.11485	0.0772	0.66857	0.9228	1	0.16923	0.467	1	5	0.17045	0.3181	1	1	0.16313	0.4173	1
serine C-palmitoyltransferase complex	3	0.081966	0.2212	0.77764	0.7788	1	0.15666	0.4845	1	2	0.17897	0.3114	1	1	0.11205	0.5561	1
serine C-palmitoyltransferase activity	3	0.081966	0.2212	0.77764	0.7788	1	0.15666	0.4845	1	2	0.17897	0.3114	1	1	0.11205	0.5561	1
acrosomal vesicle	20	-0.00015443	0.3631	0.83567	0.6369	1	0.17342	0.4753	1	12	0.14439	0.5515	1	8	0.21697	0.343	1
neuromuscular synaptic transmission	4	-0.08642	0.7266	0.91202	0.2734	1	0.12549	0.6761	1	2	0.039068	0.9321	1	2	0.21191	0.359	1
synaptic vesicle exocytosis	4	0.03439	0.3312	0.82791	0.6688	1	0.15935	0.4958	1	3	0.12916	0.5591	1	1	0.24991	0.2633	1
regulation of exocytosis	3	-0.26202	0.9441	0.97791	0.0559	1	0.26202	0.1679	1	0	NA	NA	NA	3	0.26202	0.2436	1
response to electrical stimulus	6	0.036133	0.2889	0.80341	0.7111	1	0.25391	0.1388	1	4	0.21753	0.1642	1	2	0.32666	0.1621	1
developmental maturation	51	-0.0053018	0.3323	0.82791	0.6677	1	0.16843	0.5857	1	28	0.14856	0.5434	1	23	0.19261	0.5053	1
terminal bouton	10	0.1186	0.034	0.58011	0.966	1	0.17034	0.4739	1	9	0.16052	0.3959	1	1	0.25867	0.2502	1
regulation of short-term neuronal synaptic plasticity	3	0.042246	0.3358	0.83157	0.6642	1	0.1662	0.4458	1	2	0.15634	0.3941	1	1	0.18593	0.3672	1
myosin V binding	5	-0.18567	0.9281	0.97044	0.0719	1	0.18567	0.3848	1	0	NA	NA	NA	5	0.18567	0.4896	1
ATPase binding	24	0.0039707	0.317	0.81865	0.683	1	0.13891	0.8456	1	12	0.14288	0.5661	1	12	0.13494	0.8627	1
ATPase activator activity	10	-0.091005	0.824	0.93849	0.176	1	0.16329	0.527	1	3	0.12048	0.6109	1	7	0.18164	0.5247	1
sodium ion transmembrane transport	9	-0.031754	0.5651	0.88795	0.4349	1	0.16898	0.4883	1	3	0.20584	0.2124	1	6	0.15055	0.6676	1
LRR domain binding	6	-0.10231	0.8112	0.93829	0.1888	1	0.15156	0.57	1	1	0.14774	0.4042	1	5	0.15233	0.646	1
immune response	20	0.203	0	0	1	1	0.21261	0.1666	1	17	0.24447	0.0177	0.81839	3	0.032027	0.9853	1
MHC class II protein complex binding	7	-0.15801	0.9214	0.96908	0.0786	1	0.23572	0.1757	1	2	0.13601	0.48	1	5	0.27561	0.1858	1
membrane invagination	4	-0.1096	0.7853	0.92877	0.2147	1	0.1159	0.7279	1	2	0.006304	0.9968	1	2	0.2255	0.3256	1
clathrin coat assembly	5	-0.062902	0.6762	0.90374	0.3238	1	0.088835	0.8986	1	2	0.032416	0.9507	1	3	0.12645	0.6827	1
clathrin-mediated endocytosis	5	-0.018772	0.5199	0.87575	0.4801	1	0.087606	0.9026	1	3	0.057362	0.9239	1	2	0.13297	0.6031	1
plasma membrane organization	47	0.018039	0.1464	0.74387	0.8536	1	0.1572	0.7527	1	26	0.15839	0.4082	1	21	0.15573	0.8207	1
heme biosynthetic process	10	0.0050417	0.3841	0.84788	0.6159	1	0.062834	0.9975	1	6	0.056563	0.984	1	4	0.07224	0.9355	1
inflammatory response to antigenic stimulus	4	-0.095739	0.7512	0.9159	0.2488	1	0.23929	0.1942	1	1	0.2871	0.1338	1	3	0.22335	0.3297	1
negative regulation of type 2 immune response	3	0.22448	0.0323	0.58011	0.9677	1	0.22448	0.247	1	3	0.22448	0.1637	1	0	NA	NA	NA
SH3/SH2 adaptor activity	7	-0.17788	0.9456	0.97857	0.0544	1	0.18805	0.3722	1	1	0.03561	0.8265	1	6	0.21346	0.3616	1
poly(A) binding	11	-0.037746	0.6092	0.88849	0.3908	1	0.1118	0.9028	1	5	0.081463	0.8983	1	6	0.13709	0.7384	1
poly(U) RNA binding	8	-0.093882	0.8064	0.93666	0.1936	1	0.20031	0.3041	1	4	0.10643	0.7287	1	4	0.2942	0.1659	1
positive regulation of signal transduction	10	-0.090187	0.822	0.93829	0.178	1	0.16597	0.5078	1	4	0.094725	0.798	1	6	0.21346	0.3616	1
SH3 domain binding	56	-0.0066324	0.3488	0.83165	0.6512	1	0.1413	0.9316	1	29	0.13003	0.8198	1	27	0.15341	0.8713	1
SH2 domain binding	15	-0.038307	0.6154	0.88897	0.3846	1	0.13199	0.8257	1	8	0.087824	0.9314	1	7	0.18246	0.5201	1
cytokinesis	33	-0.0047122	0.3588	0.83409	0.6412	1	0.15716	0.6975	1	15	0.1677	0.3199	1	18	0.14838	0.8468	1
nuclear pore complex assembly	7	0.066698	0.1621	0.74727	0.8379	1	0.17138	0.4667	1	5	0.16665	0.34	1	2	0.18319	0.4324	1
condensed chromosome kinetochore	9	0.046854	0.2025	0.77485	0.7975	1	0.089324	0.9617	1	7	0.087543	0.9179	1	2	0.095559	0.7428	1
nuclear pore outer ring	9	0.095156	0.0709	0.65378	0.9291	1	0.10771	0.8934	1	8	0.11411	0.7795	1	1	0.056472	0.7523	1
nuclear membrane	85	-0.051195	0.8693	0.95195	0.1307	1	0.14787	0.9305	1	41	0.10021	0.9969	1	44	0.19227	0.5381	1
signal peptidase complex	4	0.028868	0.349	0.83165	0.651	1	0.12042	0.7053	1	2	0.14929	0.4219	1	2	0.09155	0.7569	1
signal peptide processing	6	0.013208	0.3847	0.84857	0.6153	1	0.1476	0.5944	1	3	0.16081	0.3849	1	3	0.13439	0.6486	1
regulatory region DNA binding	5	0.054089	0.2471	0.78332	0.7529	1	0.1339	0.661	1	3	0.15666	0.4079	1	2	0.099761	0.7235	1
methyltransferase activity	123	-0.019041	0.4711	0.86724	0.5289	1	0.13801	0.994	1	61	0.11995	0.9743	1	62	0.15579	0.9533	1
methylation	53	0.033056	0.0569	0.63146	0.9431	1	0.12306	0.9926	1	28	0.14776	0.5538	1	25	0.095408	0.9993	1
ossification	19	-0.0042111	0.3902	0.84857	0.6098	1	0.13488	0.838	1	8	0.15516	0.4411	1	11	0.12012	0.9158	1
regulation of cell-matrix adhesion	3	-0.078257	0.6978	0.90934	0.3022	1	0.14295	0.548	1	1	0.097035	0.5782	1	2	0.1659	0.4873	1
skeletal muscle tissue development	21	0.024224	0.2018	0.77485	0.7982	1	0.12473	0.9246	1	12	0.13033	0.6943	1	9	0.11725	0.8985	1
adenyl nucleotide binding	10	0.0062173	0.3777	0.84497	0.6223	1	0.092657	0.9577	1	6	0.082395	0.9189	1	4	0.10805	0.8087	1
tRNA metabolic process	106	-0.010829	0.3457	0.83165	0.6543	1	0.13683	0.9916	1	57	0.11716	0.9802	1	49	0.15972	0.9084	1
microtubule cytoskeleton	91	0.017203	0.075	0.66353	0.925	1	0.14457	0.961	1	48	0.15335	0.4927	1	43	0.13477	0.9876	1
tRNA binding	27	0.0029683	0.3176	0.81865	0.6824	1	0.11326	0.9794	1	15	0.1046	0.9265	1	12	0.12408	0.9123	1
amino acid binding	12	-0.03543	0.5946	0.88795	0.4054	1	0.12505	0.8442	1	6	0.089624	0.8881	1	6	0.16048	0.6152	1
aminoacyl-tRNA synthetase multienzyme complex	5	0.073436	0.1873	0.76729	0.8127	1	0.073436	0.9494	1	5	0.073436	0.9337	1	0	NA	NA	NA
growth factor activity	23	0.005867	0.3076	0.81279	0.6924	1	0.20118	0.233	1	12	0.19842	0.148	1	11	0.20419	0.4159	1
structural constituent of ribosome	154	-0.18623	1	1	0	0	0.30392	0	0	44	0.20594	0.02	0.83495	110	0.3431	0	0
small ribosomal subunit	18	-0.19847	0.996	1	0.004	0.54691	0.23424	0.0933	1	4	0.080486	0.8751	1	14	0.27817	0.0817	1
Rho GTPase activator activity	5	0.019613	0.3662	0.83817	0.6338	1	0.14365	0.605	1	2	0.20407	0.2379	1	3	0.10336	0.7829	1
Rac GTPase activator activity	5	-0.056901	0.6571	0.90089	0.3429	1	0.13054	0.6799	1	2	0.092044	0.701	1	3	0.1562	0.5583	1
positive regulation of Rac GTPase activity	11	-0.057403	0.7062	0.90934	0.2938	1	0.15339	0.6225	1	4	0.13199	0.5618	1	7	0.16562	0.61	1
hair follicle development	15	-0.072337	0.7906	0.93112	0.2094	1	0.16004	0.5914	1	6	0.10963	0.7682	1	9	0.19365	0.4803	1
odontogenesis of dentin-containing tooth	24	-0.020992	0.511	0.87575	0.489	1	0.11414	0.9713	1	9	0.1242	0.7116	1	15	0.10811	0.9759	1
aspartic-type endopeptidase activity	9	0.040938	0.2224	0.77764	0.7776	1	0.14314	0.6757	1	6	0.13806	0.5497	1	3	0.1533	0.5704	1
endonuclease activity	13	-0.056826	0.7145	0.91081	0.2855	1	0.15804	0.6	1	6	0.10965	0.768	1	7	0.19952	0.4299	1
regulation of cell cycle process	4	0.040968	0.31	0.81368	0.69	1	0.078529	0.9005	1	3	0.079665	0.8378	1	1	0.075121	0.6735	1
cAMP response element binding	4	0.021061	0.3756	0.8444	0.6244	1	0.058621	0.9614	1	3	0.053121	0.9379	1	1	0.075121	0.6735	1
methylenetetrahydrofolate dehydrogenase (NADP+) activity	3	0.036957	0.3524	0.83165	0.6476	1	0.036957	0.9776	1	3	0.036957	0.9739	1	0	NA	NA	NA
purine nucleotide biosynthetic process	5	-0.025379	0.5464	0.88191	0.4536	1	0.063274	0.9703	1	2	0.047368	0.9033	1	3	0.073877	0.8958	1
one-carbon metabolic process	16	0.020237	0.2544	0.78725	0.7456	1	0.14075	0.7756	1	10	0.12879	0.6839	1	6	0.16068	0.6142	1
methionine biosynthetic process	4	0.0094679	0.4142	0.8494	0.5858	1	0.058805	0.9613	1	2	0.068273	0.8188	1	2	0.049337	0.9072	1
tetrahydrofolate interconversion	5	0.011883	0.4	0.84857	0.6	1	0.046441	0.991	1	4	0.036452	0.9918	1	1	0.086393	0.6345	1
retinoic acid binding	3	-0.036195	0.5843	0.88795	0.4157	1	0.25406	0.1841	1	1	0.32679	0.0943	0.97979	2	0.21769	0.3444	1
acrosomal membrane	7	0.051311	0.2107	0.77606	0.7893	1	0.091182	0.9299	1	4	0.12468	0.6077	1	3	0.046516	0.9647	1
platelet alpha granule	3	0.17392	0.0664	0.65378	0.9336	1	0.17392	0.4141	1	3	0.17392	0.3256	1	0	NA	NA	NA
hedgehog receptor activity	3	-0.06349	0.6597	0.90091	0.3403	1	0.06349	0.9153	1	0	NA	NA	NA	3	0.06349	0.9236	1
endoplasmic reticulum membrane	98	0.0466	0.0015	0.144	0.9985	1	0.14756	0.9476	1	63	0.15101	0.5577	1	35	0.14134	0.9638	1
acute inflammatory response	3	-0.07231	0.6827	0.90611	0.3173	1	0.39303	0.0402	1	1	0.48108	0.0303	0.85607	2	0.34901	0.1363	1
protein acetylation	5	0.12624	0.0791	0.6768	0.9209	1	0.14044	0.6233	1	4	0.16668	0.3606	1	1	0.035485	0.8325	1
intrinsic apoptotic signaling pathway in response to DNA damage by p53 class mediator	22	0.015972	0.2471	0.78332	0.7529	1	0.099485	0.9917	1	11	0.11546	0.8144	1	11	0.083513	0.9896	1
negative regulation of cell cycle	13	0.028618	0.2352	0.78332	0.7648	1	0.10004	0.9613	1	7	0.11947	0.7097	1	6	0.077375	0.9642	1
negative regulation of fibroblast proliferation	19	-0.01201	0.4477	0.86248	0.5523	1	0.19075	0.3229	1	8	0.21225	0.1295	1	11	0.17511	0.6047	1
cell growth	20	0.040925	0.1352	0.72936	0.8648	1	0.25332	0.0375	1	14	0.21018	0.0892	0.96698	6	0.35399	0.0462	1
pyrroline-5-carboxylate reductase activity	3	0.11647	0.1485	0.74531	0.8515	1	0.11647	0.6782	1	3	0.11647	0.6341	1	0	NA	NA	NA
L-proline biosynthetic process	5	0.11463	0.0952	0.70656	0.9048	1	0.11463	0.7691	1	5	0.11463	0.6965	1	0	NA	NA	NA
mannose binding	6	-0.035799	0.5864	0.88795	0.4136	1	0.12751	0.7225	1	2	0.13756	0.4736	1	4	0.12248	0.748	1
developmental process	4	0.041747	0.3075	0.81279	0.6925	1	0.2067	0.291	1	2	0.24844	0.1386	1	2	0.16495	0.491	1
trans-Golgi network	71	0.012594	0.1316	0.72936	0.8684	1	0.12784	0.9937	1	42	0.1187	0.9546	1	29	0.14107	0.9421	1
gap junction	7	0.077412	0.134	0.72936	0.866	1	0.20999	0.2672	1	6	0.16765	0.3411	1	1	0.46401	0.0955	1
cytosolic calcium ion homeostasis	5	0.090185	0.1454	0.74198	0.8546	1	0.18352	0.3936	1	2	0.34213	0.0526	0.91864	3	0.077781	0.8826	1
protein methylation	17	-0.0030708	0.3943	0.84857	0.6057	1	0.17714	0.4493	1	9	0.16439	0.3653	1	8	0.19147	0.4727	1
positive regulation of endothelial cell differentiation	3	0.012859	0.4314	0.85823	0.5686	1	0.055893	0.9355	1	2	0.051564	0.8849	1	1	0.06455	0.7153	1
positive regulation of angiogenesis	16	-0.017644	0.4885	0.87129	0.5115	1	0.12165	0.9038	1	7	0.11886	0.7142	1	9	0.12382	0.8715	1
positive regulation of fibroblast apoptotic process	3	0.13039	0.121	0.72854	0.879	1	0.13039	0.6087	1	3	0.13039	0.5516	1	0	NA	NA	NA
activation of MAPK activity	22	0.070751	0.0385	0.60056	0.9615	1	0.17579	0.4596	1	14	0.19371	0.1528	1	8	0.14442	0.7465	1
positive regulation of MAPK cascade	23	-0.0698	0.8299	0.94199	0.1701	1	0.15612	0.6734	1	7	0.14182	0.5306	1	16	0.16238	0.7425	1
endocytic vesicle	23	-0.011991	0.4426	0.86248	0.5574	1	0.18772	0.3469	1	9	0.22454	0.0837	0.95005	14	0.16405	0.7136	1
adult heart development	7	0.011643	0.3739	0.8431	0.6261	1	0.15679	0.5613	1	2	0.29476	0.0805	0.93302	5	0.10161	0.8758	1
negative regulation of cardiac muscle hypertrophy	3	-0.13533	0.8134	0.93829	0.1866	1	0.14905	0.5198	1	1	0.020566	0.8956	1	2	0.21329	0.3561	1
positive regulation of pathway-restricted SMAD protein phosphorylation	10	-0.034006	0.5891	0.88795	0.4109	1	0.080874	0.9833	1	5	0.046868	0.9894	1	5	0.11488	0.8265	1
ventricular cardiac muscle tissue morphogenesis	7	0.020458	0.3323	0.82791	0.6677	1	0.17246	0.4615	1	4	0.1688	0.3503	1	3	0.17733	0.4811	1
ventricular cardiac muscle cell development	5	0.031752	0.3196	0.82214	0.6804	1	0.19825	0.3259	1	2	0.2875	0.0862	0.95285	3	0.13875	0.6303	1
cardiac muscle cell proliferation	7	0.069688	0.1537	0.74715	0.8463	1	0.13457	0.7075	1	4	0.17873	0.2995	1	3	0.075698	0.8898	1
positive regulation of cardiac muscle cell proliferation	4	0.072788	0.2155	0.77764	0.7845	1	0.21471	0.264	1	2	0.2875	0.0862	0.95285	2	0.14192	0.5693	1
heart trabecula formation	5	0.098799	0.128	0.72936	0.872	1	0.17408	0.44	1	3	0.2274	0.1582	1	2	0.094097	0.7483	1
pathway-restricted SMAD protein phosphorylation	4	0.053167	0.2729	0.79807	0.7271	1	0.19865	0.3212	1	3	0.16787	0.3529	1	1	0.29096	0.2126	1
activin receptor signaling pathway	4	0.18918	0.038	0.59741	0.962	1	0.25743	0.1574	1	2	0.44661	0.0214	0.83655	2	0.068243	0.8409	1
negative regulation of endothelial cell migration	4	-0.094488	0.7482	0.91547	0.2518	1	0.1152	0.7315	1	2	0.020713	0.9782	1	2	0.20969	0.3638	1
Z disc	29	-0.031309	0.5949	0.88795	0.4051	1	0.15107	0.7662	1	13	0.13358	0.6596	1	16	0.16528	0.7189	1
sarcomere organization	9	-0.011401	0.4598	0.86436	0.5402	1	0.11192	0.8746	1	3	0.15078	0.4404	1	6	0.092492	0.9278	1
protein disulfide oxidoreductase activity	13	-0.064212	0.7479	0.91547	0.2521	1	0.18789	0.3602	1	4	0.20098	0.213	1	9	0.18208	0.545	1
male meiosis I	9	0.11142	0.0487	0.62072	0.9513	1	0.14568	0.6579	1	7	0.16528	0.36	1	2	0.077086	0.8088	1
protein ubiquitination involved in ubiquitin-dependent protein catabolic process	37	0.053126	0.0339	0.58011	0.9661	1	0.12707	0.9627	1	23	0.14494	0.5929	1	14	0.097716	0.9864	1
proteasome-mediated ubiquitin-dependent protein catabolic process	58	-0.022298	0.5165	0.87575	0.4835	1	0.15663	0.7863	1	28	0.13913	0.681	1	30	0.17296	0.7243	1
neuron apoptotic process	25	0.042245	0.0942	0.70656	0.9058	1	0.15279	0.7285	1	14	0.17414	0.2716	1	11	0.12562	0.8948	1
kinesin complex	25	0.012336	0.2483	0.78332	0.7517	1	0.15562	0.7	1	11	0.19086	0.1905	1	14	0.12793	0.92	1
microtubule binding	90	-0.0067167	0.3028	0.81082	0.6972	1	0.15279	0.8956	1	42	0.15651	0.4388	1	48	0.14954	0.9587	1
endosome membrane	22	0.018315	0.2322	0.78063	0.7678	1	0.10466	0.9852	1	14	0.096626	0.9528	1	8	0.11873	0.8708	1
endosome to lysosome transport	21	-0.0057361	0.3992	0.84857	0.6008	1	0.10377	0.9832	1	8	0.12867	0.6599	1	13	0.088446	0.9918	1
melanosome organization	7	0.15748	0.025	0.55567	0.975	1	0.20336	0.2948	1	6	0.2105	0.155	1	1	0.16058	0.4241	1
protein depalmitoylation	3	0.19227	0.0518	0.63146	0.9482	1	0.19227	0.344	1	3	0.19227	0.254	1	0	NA	NA	NA
Golgi membrane	69	0.055094	0.0054	0.31237	0.9946	1	0.14623	0.9237	1	41	0.16941	0.2392	1	28	0.1123	0.9946	1
secretory granule membrane	4	-0.067109	0.6711	0.90227	0.3289	1	0.12105	0.7015	1	2	0.053946	0.8764	1	2	0.18816	0.4179	1
Golgi to plasma membrane protein transport	15	0.028992	0.2145	0.77764	0.7855	1	0.15711	0.6204	1	11	0.12689	0.7087	1	4	0.24022	0.2914	1
regulated secretory pathway	6	-0.049344	0.6391	0.8979	0.3609	1	0.2442	0.1625	1	2	0.29228	0.0829	0.95005	4	0.22016	0.3487	1
photoreceptor inner segment	5	-0.31119	0.9917	1	0.0083	0.87092	0.31119	0.0624	1	0	NA	NA	NA	5	0.31119	0.1145	1
collagen binding	15	0.12612	0.0098	0.3948	0.9902	1	0.28508	0.0186	1	10	0.3084	0.0059	0.57022	5	0.23843	0.282	1
photoreceptor connecting cilium	14	0.0094191	0.3272	0.82695	0.6728	1	0.12256	0.8758	1	7	0.13198	0.6107	1	7	0.11314	0.8765	1
photoreceptor cell maintenance	7	0.15831	0.0247	0.55567	0.9753	1	0.21079	0.2642	1	5	0.25837	0.0668	0.9242	2	0.091845	0.756	1
response to stimulus	5	0.11286	0.099	0.70656	0.901	1	0.11286	0.7786	1	5	0.11286	0.709	1	0	NA	NA	NA
maintenance of organ identity	3	0.14434	0.1019	0.70656	0.8981	1	0.14434	0.5414	1	3	0.14434	0.4746	1	0	NA	NA	NA
condensed nuclear chromosome	25	0.030984	0.1413	0.73876	0.8587	1	0.14148	0.8321	1	16	0.13474	0.6825	1	9	0.15346	0.7227	1
central element	4	0.13721	0.086	0.69665	0.914	1	0.3357	0.0599	1	2	0.47291	0.0177	0.81839	2	0.19849	0.3916	1
synaptonemal complex assembly	9	0.055317	0.1743	0.74985	0.8257	1	0.23905	0.1409	1	5	0.26493	0.0592	0.9242	4	0.2067	0.3954	1
male meiosis	10	0.074621	0.1067	0.71141	0.8933	1	0.23486	0.1385	1	6	0.2579	0.0589	0.9242	4	0.2003	0.4184	1
fertilization	19	-0.04457	0.6735	0.90253	0.3265	1	0.19348	0.3019	1	8	0.17683	0.2949	1	11	0.20559	0.406	1
pyridoxal phosphate binding	27	0.052194	0.0599	0.64017	0.9401	1	0.14496	0.8019	1	18	0.14787	0.5372	1	9	0.13915	0.799	1
mitochondrial nucleoid	34	-0.022949	0.5287	0.87575	0.4713	1	0.12455	0.967	1	15	0.11515	0.8602	1	19	0.13197	0.937	1
mitochondrial matrix	50	0.014416	0.1624	0.74727	0.8376	1	0.12205	0.9917	1	25	0.13647	0.7067	1	25	0.10764	0.9959	1
mitochondrial intermembrane space	30	0.042225	0.0833	0.69217	0.9167	1	0.17121	0.5218	1	18	0.17786	0.2292	1	12	0.16123	0.7103	1
L-serine biosynthetic process	4	0.010312	0.4109	0.84857	0.5891	1	0.099438	0.8135	1	2	0.10975	0.609	1	2	0.089126	0.7653	1
glycine biosynthetic process	3	0.002064	0.466	0.86601	0.534	1	0.046845	0.9591	1	2	0.036681	0.9386	1	1	0.067171	0.706	1
RNA methylation	6	0.063136	0.1955	0.77349	0.8045	1	0.15759	0.5313	1	4	0.16555	0.366	1	2	0.14169	0.5701	1
regulation of gene expression by genetic imprinting	12	-0.010654	0.4466	0.86248	0.5534	1	0.13253	0.7964	1	6	0.12188	0.6791	1	6	0.14319	0.7077	1
histone methylation	17	-0.11662	0.9386	0.97552	0.0614	1	0.15406	0.66	1	5	0.06365	0.9615	1	12	0.19173	0.4979	1
DNA methylation involved in gamete generation	6	0.21275	0.011	0.41018	0.989	1	0.21776	0.2408	1	5	0.2583	0.0671	0.9242	1	0.015033	0.9158	1
transcription regulatory region DNA binding	96	-0.058096	0.9281	0.97044	0.0719	1	0.17423	0.5116	1	37	0.15066	0.534	1	59	0.18901	0.5972	1
methyl-CpG binding	8	-0.0027451	0.4178	0.8494	0.5822	1	0.16177	0.5346	1	5	0.12722	0.6033	1	3	0.21935	0.3409	1
beta-tubulin binding	21	-0.076787	0.8461	0.94635	0.1539	1	0.17544	0.4734	1	10	0.10358	0.8828	1	11	0.24076	0.2203	1
alpha-tubulin binding	11	-0.0065319	0.4401	0.86248	0.5599	1	0.12864	0.8096	1	6	0.11193	0.7514	1	5	0.14869	0.6637	1
phosphotyrosine binding	7	-0.090986	0.783	0.92776	0.217	1	0.18458	0.3916	1	4	0.081892	0.867	1	3	0.32149	0.1421	1
MAP kinase activity	8	-0.013598	0.4691	0.86704	0.5309	1	0.14933	0.6211	1	5	0.10858	0.7407	1	3	0.21724	0.3466	1
organ morphogenesis	34	-0.0042217	0.355	0.83165	0.645	1	0.12978	0.9459	1	13	0.1642	0.3544	1	21	0.10848	0.9913	1
lipopolysaccharide-mediated signaling pathway	10	0.040194	0.2154	0.77764	0.7846	1	0.14546	0.6703	1	6	0.15471	0.4257	1	4	0.13158	0.7059	1
ribonuclease P activity	9	-0.071505	0.7387	0.91402	0.2613	1	0.15415	0.5944	1	4	0.092972	0.8066	1	5	0.20309	0.4145	1
tRNA processing	32	-0.061827	0.8202	0.93829	0.1798	1	0.16072	0.659	1	13	0.12172	0.7785	1	19	0.18741	0.5515	1
early endosome	81	0.032445	0.0215	0.53565	0.9785	1	0.13696	0.9797	1	49	0.14001	0.739	1	32	0.13227	0.9757	1
caveola	25	0.0031923	0.3168	0.81865	0.6832	1	0.12437	0.9429	1	12	0.13288	0.6677	1	13	0.11652	0.9437	1
sensory perception of pain	10	0.055376	0.1607	0.74727	0.8393	1	0.10595	0.9132	1	7	0.11523	0.7431	1	3	0.084293	0.8583	1
pseudopodium	7	0.058229	0.1883	0.76818	0.8117	1	0.16552	0.5012	1	5	0.15663	0.4016	1	2	0.18777	0.4186	1
regulation of stress-activated MAPK cascade	7	-0.0028571	0.4372	0.85992	0.5628	1	0.16683	0.494	1	4	0.14347	0.4903	1	3	0.19796	0.4065	1
regulation of sequence-specific DNA binding transcription factor activity	8	0.017788	0.3247	0.82584	0.6753	1	0.1107	0.8631	1	6	0.08566	0.9071	1	2	0.18583	0.425	1
regulation of cytoskeleton organization	7	0.081373	0.1256	0.72936	0.8744	1	0.16883	0.4816	1	6	0.14595	0.4898	1	1	0.3061	0.1973	1
response to epidermal growth factor	3	0.037168	0.3519	0.83165	0.6481	1	0.089013	0.8136	1	2	0.094636	0.6885	1	1	0.077768	0.6632	1
caveolin-mediated endocytosis	3	0.10116	0.1782	0.75853	0.8218	1	0.10116	0.7562	1	3	0.10116	0.7225	1	0	NA	NA	NA
regulation of Golgi inheritance	4	-0.061018	0.6533	0.89937	0.3467	1	0.15883	0.4988	1	3	0.065209	0.8976	1	1	0.4397	0.1053	1
regulation of early endosome to late endosome transport	4	-0.061018	0.6533	0.89937	0.3467	1	0.15883	0.4988	1	3	0.065209	0.8976	1	1	0.4397	0.1053	1
interleukin-1-mediated signaling pathway	7	0.085809	0.1165	0.72204	0.8835	1	0.1496	0.6113	1	5	0.16479	0.3513	1	2	0.11163	0.6783	1
positive regulation of histone acetylation	5	0.068651	0.2015	0.77485	0.7985	1	0.06872	0.9601	1	4	0.085857	0.843	1	1	0.00017291	0.9996	1
DNA damage induced protein phosphorylation	7	-0.031364	0.5689	0.88795	0.4311	1	0.11573	0.8212	1	4	0.073824	0.9024	1	3	0.17161	0.5005	1
mRNA splicing, via spliceosome	29	-0.1078	0.9682	0.98766	0.0318	1	0.17717	0.4483	1	8	0.12573	0.6824	1	21	0.19677	0.4766	1
Rab GTPase activator activity	28	0.048633	0.0677	0.65378	0.9323	1	0.10898	0.9896	1	21	0.10507	0.9537	1	7	0.12069	0.8437	1
positive regulation of Rab GTPase activity	41	0.016959	0.1715	0.74985	0.8285	1	0.12104	0.9852	1	26	0.10881	0.9603	1	15	0.14224	0.8603	1
retromer complex	9	0.017959	0.3214	0.82255	0.6786	1	0.13912	0.7059	1	5	0.14137	0.5015	1	4	0.13631	0.6873	1
transferase activity, transferring alkyl or aryl (other than methyl) groups	38	0.057658	0.0237	0.55121	0.9763	1	0.16237	0.663	1	23	0.18176	0.1827	1	15	0.13263	0.903	1
endothelial cell development	4	0.21903	0.0236	0.55121	0.9764	1	0.34789	0.0497	1	3	0.37795	0.0223	0.8413	1	0.25772	0.2523	1
ubiquinone biosynthetic process	10	-0.025366	0.5431	0.88121	0.4569	1	0.073014	0.9919	1	5	0.047648	0.9884	1	5	0.098381	0.8874	1
antioxidant activity	9	0.056829	0.1685	0.74727	0.8315	1	0.20639	0.2691	1	6	0.19741	0.1991	1	3	0.22434	0.3278	1
integral component of Golgi membrane	14	0.066557	0.0902	0.70437	0.9098	1	0.16088	0.5815	1	8	0.199	0.175	1	6	0.11004	0.8666	1
cardiovascular system development	10	0.0063513	0.3773	0.84497	0.6227	1	0.14894	0.6449	1	6	0.12941	0.621	1	4	0.17824	0.5034	1
protein stabilization	56	-0.015488	0.4562	0.86436	0.5438	1	0.14994	0.8583	1	27	0.13943	0.6803	1	29	0.15972	0.841	1
acrosome assembly	7	-0.03389	0.5779	0.88795	0.4221	1	0.074377	0.9746	1	2	0.070852	0.8058	1	5	0.075787	0.9535	1
transcription factor TFIIA complex	4	-0.034935	0.5713	0.88795	0.4287	1	0.13088	0.6477	1	2	0.095946	0.6805	1	2	0.16582	0.4876	1
dTTP biosynthetic process	3	-0.03632	0.5845	0.88795	0.4155	1	0.03632	0.9784	1	0	NA	NA	NA	3	0.03632	0.9811	1
pseudouridine synthesis	14	-0.031796	0.576	0.88795	0.424	1	0.16316	0.5604	1	6	0.15326	0.4356	1	8	0.17059	0.5941	1
pseudouridine synthase activity	12	0.032334	0.2222	0.77764	0.7778	1	0.12093	0.8726	1	6	0.15326	0.4356	1	6	0.088595	0.9399	1
sperm axoneme assembly	5	0.058017	0.2345	0.78332	0.7655	1	0.091576	0.8862	1	3	0.12466	0.5873	1	2	0.041948	0.9304	1
tubulin binding	18	-0.048334	0.69	0.907	0.31	1	0.11701	0.9366	1	7	0.088296	0.9138	1	11	0.13528	0.8509	1
protein polyglutamylation	6	-0.016066	0.5087	0.87575	0.4913	1	0.11728	0.7841	1	4	0.075909	0.8926	1	2	0.20002	0.3879	1
motile cilium	13	0.03869	0.1868	0.76729	0.8132	1	0.12457	0.8571	1	6	0.17687	0.2872	1	7	0.07975	0.9689	1
stem cell division	7	-0.019782	0.5136	0.87575	0.4864	1	0.10802	0.861	1	2	0.15442	0.4014	1	5	0.089464	0.9186	1
calmodulin binding	55	0.0072682	0.2059	0.77485	0.7941	1	0.12722	0.9869	1	31	0.1193	0.9224	1	24	0.13744	0.939	1
transcription factor TFIID complex	19	-0.09984	0.9199	0.96841	0.0801	1	0.13325	0.8487	1	5	0.063473	0.9621	1	14	0.15817	0.7563	1
positive regulation of DNA binding	11	-0.17654	0.9753	0.99162	0.0247	1	0.26292	0.0677	1	2	0.23756	0.1574	1	9	0.26856	0.1489	1
G-protein coupled glutamate receptor signaling pathway	3	0.026577	0.3852	0.84857	0.6148	1	0.078314	0.8575	1	2	0.078668	0.7649	1	1	0.077605	0.6634	1
basal part of cell	3	0.061527	0.2769	0.79832	0.7231	1	0.064376	0.912	1	2	0.094427	0.6892	1	1	0.0042736	0.9684	1
beta-catenin binding	35	-0.022425	0.5198	0.87575	0.4802	1	0.18227	0.3867	1	17	0.16454	0.3414	1	18	0.199	0.4452	1
response to ionizing radiation	39	0.0043792	0.269	0.7975	0.731	1	0.13485	0.9372	1	21	0.12928	0.7698	1	18	0.14134	0.8831	1
1-alkyl-2-acetylglycerophosphocholine esterase activity	3	-0.02101	0.5365	0.87867	0.4635	1	0.25338	0.1855	1	2	0.17428	0.3295	1	1	0.41159	0.1206	1
lipid catabolic process	26	0.030879	0.1371	0.733	0.8629	1	0.12023	0.9592	1	17	0.11555	0.8719	1	9	0.12906	0.8498	1
phospholipid metabolic process	6	0.20342	0.0143	0.47736	0.9857	1	0.27186	0.1027	1	4	0.35646	0.0173	0.81747	2	0.10265	0.7118	1
cell-matrix adhesion	24	-0.021414	0.515	0.87575	0.485	1	0.098874	0.9951	1	11	0.084502	0.9693	1	13	0.11104	0.9596	1
heparin binding	33	-0.003969	0.352	0.83165	0.648	1	0.1644	0.6121	1	18	0.14706	0.5486	1	15	0.18521	0.5578	1
phospholipase activity	4	-0.067276	0.6713	0.90227	0.3287	1	0.069581	0.9313	1	1	0.0046094	0.9659	1	3	0.091238	0.8312	1
protein peptidyl-prolyl isomerization	29	-0.042286	0.6822	0.90611	0.3178	1	0.17647	0.4569	1	12	0.16214	0.3855	1	17	0.18659	0.5566	1
peptidyl-prolyl cis-trans isomerase activity	29	-0.042286	0.6822	0.90611	0.3178	1	0.17647	0.4569	1	12	0.16214	0.3855	1	17	0.18659	0.5566	1
ubiquitin-ubiquitin ligase activity	8	-0.14833	0.9225	0.96911	0.0775	1	0.20278	0.2915	1	3	0.072608	0.8695	1	5	0.28089	0.1721	1
ER to Golgi vesicle-mediated transport	40	0.00713	0.2492	0.78332	0.7508	1	0.12703	0.9699	1	21	0.12777	0.7871	1	19	0.12621	0.9543	1
vesicle docking involved in exocytosis	13	0.067639	0.0907	0.70437	0.9093	1	0.086235	0.9879	1	9	0.11113	0.8139	1	4	0.030219	0.9962	1
protein-cysteine S-palmitoyltransferase activity	12	0.026013	0.2524	0.78548	0.7476	1	0.11692	0.8939	1	7	0.12251	0.6864	1	5	0.10909	0.8506	1
SNARE complex	18	-0.024191	0.5309	0.87648	0.4691	1	0.16421	0.5679	1	9	0.14002	0.5738	1	9	0.1884	0.5087	1
glycerol metabolic process	4	0.087053	0.179	0.7605	0.821	1	0.11706	0.7213	1	3	0.13608	0.5186	1	1	0.060018	0.7373	1
spinal cord motor neuron differentiation	12	0.02332	0.2646	0.79622	0.7354	1	0.12415	0.8506	1	6	0.14747	0.4785	1	6	0.10083	0.9	1
cerebral cortex neuron differentiation	4	-0.0097208	0.4845	0.8708	0.5155	1	0.035901	0.9909	1	2	0.02618	0.9673	1	2	0.045621	0.9192	1
neuron projection development	46	-0.0065357	0.3536	0.83165	0.6464	1	0.12174	0.9898	1	20	0.13248	0.725	1	26	0.11347	0.9943	1
cell projection	81	-0.0025777	0.2558	0.78725	0.7442	1	0.13843	0.9757	1	43	0.12795	0.8839	1	38	0.15028	0.9325	1
positive regulation of neuron differentiation	29	-0.073777	0.8727	0.95296	0.1273	1	0.1611	0.6486	1	9	0.14068	0.5685	1	20	0.17028	0.7011	1
negative regulation of Notch signaling pathway	7	-0.072779	0.7301	0.91202	0.2699	1	0.12833	0.7468	1	3	0.064807	0.8981	1	4	0.17597	0.5111	1
cell chemotaxis	8	0.025177	0.2913	0.80341	0.7087	1	0.17142	0.4666	1	7	0.11234	0.7629	1	1	0.58497	0.0551	1
positive regulation of cell-matrix adhesion	10	0.0076074	0.3712	0.84082	0.6288	1	0.15112	0.6273	1	4	0.19841	0.2222	1	6	0.11959	0.8256	1
response to nutrient	27	0.056208	0.0508	0.6307	0.9492	1	0.14994	0.7531	1	16	0.17394	0.2664	1	11	0.11503	0.933	1
synaptic vesicle endocytosis	6	0.068681	0.1784	0.75866	0.8216	1	0.099742	0.8699	1	5	0.10105	0.7931	1	1	0.093184	0.6096	1
phospholipid binding	20	-0.010205	0.4336	0.8596	0.5664	1	0.11952	0.9357	1	8	0.13665	0.5925	1	12	0.10811	0.9587	1
leading edge membrane	4	0.013972	0.3986	0.84857	0.6014	1	0.072891	0.9195	1	3	0.057909	0.9226	1	1	0.11784	0.542	1
mRNA binding	77	-0.095554	0.9952	1	0.0048	0.61413	0.17444	0.4991	1	26	0.11681	0.9218	1	51	0.20382	0.3851	1
oocyte maturation	9	0.10519	0.0554	0.63146	0.9446	1	0.15388	0.5966	1	7	0.16655	0.3513	1	2	0.10957	0.6855	1
mRNA 3'-UTR binding	20	-0.14459	0.9822	0.99499	0.0178	1	0.16957	0.514	1	6	0.041623	0.9971	1	14	0.2244	0.2892	1
polysome	21	-0.077408	0.8481	0.94704	0.1519	1	0.19318	0.3067	1	12	0.1013	0.9195	1	9	0.31569	0.0553	1
germ cell development	21	0.00056196	0.352	0.83165	0.648	1	0.11567	0.9585	1	12	0.10171	0.9174	1	9	0.1343	0.826	1
translation activator activity	7	-0.060976	0.6855	0.90676	0.3145	1	0.12023	0.7935	1	3	0.069132	0.8838	1	4	0.15856	0.583	1
chaperone binding	31	-0.066718	0.8522	0.94741	0.1478	1	0.1804	0.4112	1	12	0.14684	0.5257	1	19	0.2016	0.4281	1
scavenger receptor activity	3	0.22047	0.0345	0.58301	0.9655	1	0.22047	0.2573	1	3	0.22047	0.1724	1	0	NA	NA	NA
cellular response to heat	13	-0.045521	0.6543	0.89951	0.3457	1	0.11526	0.9054	1	4	0.11332	0.6835	1	9	0.11612	0.9031	1
iron ion transmembrane transport	3	0.10308	0.1737	0.74985	0.8263	1	0.1876	0.36	1	2	0.21801	0.2033	1	1	0.12678	0.5109	1
protein homotrimerization	6	0.098595	0.1068	0.71141	0.8932	1	0.18408	0.3838	1	3	0.28267	0.072	0.9242	3	0.085481	0.8536	1
[truncated: 3,311 more rows]

## Sheet: serum
Name	Genes (tot)	Stat (dist.dir)	p (dist.dir.up)	p adj (dist.dir.up)	p (dist.dir.dn)	p adj (dist.dir.dn)	Stat (non-dir.)	p (non-dir.)	p adj (non-dir.)	Genes (up)	Stat (mix.dir.up)	p (mix.dir.up)	p adj (mix.dir.up)	Genes (down)	Stat (mix.dir.dn)	p (mix.dir.dn)	p adj (mix.dir.dn)
[truncated: 4,708 more rows]

[truncated: 1 more sheets: 2i (with 2C-like)]
