# Supplementary material for: Single Cell RNA-Sequencing of Pluripotent States Unlocks Modular Transcriptional Variation
Source: Cell Stem Cell. 2015 Oct 1;17(4):471–85. doi: 10.1016/j.stem.2015.09.011 (PMC4595712; doi:10.1016/j.stem.2015.09.011)
Supplement: Table S3. gRNA Sequences, Related to Figure 7 — Primer sequences used for cloning into gRNA vector. [file mmc4.xlsx]

## Sheet: Sheet1
Column	Name	Sequence (5' - 3')															[AmC6]
Ptma	Ptma-F-1	cttggcgccgcgtgagtcccccac	5' Modification	Code													[AmC12]
	Ptma-F-2	cttgcaatagcgccgggactaggg	5' Amine C6	[AmC6]													[Phos]
	Ptma-F-3	cttgctgcgctcagccaatagcgc	5' Amine C12	[AmC12]													[Btn]
	Ptma-F-4	cttgttcggaatcgagccaatgag	5' Phosphorylation	[Phos]													[6FAM]
	Ptma-F-5	cttggcgcagcgcgcgccaagccg	5' Biotin	[Btn]													[HEX]
Set	Set-F-2	cttgtgctgattggagggagggcg	5' HEX	[HEX]
	Set-F-3	cttgtcaaagaagtttctgctgat	5' TET	[TET]
	Set-F-4	cttggccgcccccttctccatcgc
	Set-F-5	cttgcccggcgcgcctgcgctctg
	Set-F-6	cttggccgggggcgggacttgcgc
	Set-F-7	cttgacggcgcgagcctctccggc
	Set-F-8	cttgggggagcaccgcgcgggggc
Zfp710	Zfp710-F-1	cttgggagagcagggaagtgtggg
	Zfp710-F-2	cttggatgagaaggggtggagcca
	Zfp710-F-3	cttgtgtgggaggaattgatgaga
	Zfp710-F-4	cttgccagggagagcagggaagtg
	Zfp710-F-5	cttgcctctgcgagcaggcttagg
	Zfp710-F-6	cttggaaaacaaaagagagataaa
	Zfp710-F-7	cttgaagaagaaaaatcctctctg
	Zfp710-F-8	cttgtccaggcttgcaattcgagt
Zfp640	Zfp640-F-1	cttgcaagatcactgtggctgtgc
	Zfp640-F-2	cttggacaaagaggcgggatcttc
	Zfp640-F-3	cttgggaagcaaactttaacatta
	Zfp640-F-4	cttgactggccaatcaagttcgcc
Kat6b	Kat6b-F-2	cttggggctctgtgcgctgcagcc
	Kat6b-F-3	cttgcctcccctgagggcggtgag
	Kat6b-F-5	cttgcgggtgacggacagacccgt
	Kat6b-F-6	cttgggcatccccgccctcccctg
Etv5	Etv5-F-1	cttgccggaggccggcgcgcagag
	Etv5-F-2	cttggacgtgtgtgctctgggctg
	Etv5-F-3	cttgcggggatggccgccgaccaa
	Etv5-F-4	cttgcaagaggtgatgggcagccg
	Etv5-F-5	cttgaaggtggctacacaggcaag
	Etv5-F-6	cttgtttttcagtgcaagtaaggg
	Etv5-F-7	cttgggcttttgtggtagacaggc
	Etv5-F-8	cttgttggttggttttggcttttg
Dpy30	Dpy30-F-1	cttggtctgctgcccgcgggggtg
	Dpy30-F-2	cttgcgacgaggacggccagtcgg
	Dpy30-F-3	cttgccgagcctcgcgatgcgacg
	Dpy30-F-4	cttgtcctcccaccgctacatcct
	Dpy30-F-5	cttgatttgcctcaagtctgtaaa
	Dpy30-F-6	cttgatacatacttcttgaacaat
Control	human Rosa26 locus	aggtcacaaatccagaagtctgg
